# Supplementary material for: Integrated multi-omics reveals the impact of ruminal keystone bacteria and microbial metabolites on average daily gain in Xuzhou cattle
Source: Microbiol Spectr. 2025 Jun 30;13(8):e00769-25. doi: 10.1128/spectrum.00769-25 (PMC12323375; doi:10.1128/spectrum.00769-25)
Supplement: Table S1 — Sequencing results. [file spectrum.00769-25-s0002.xlsx]

## Sheet: Sheet1
Table S1: Sequencing Results
Samples	Raw reads	Raw base (bp)	Clean reads	Clean base(bp)	Optimized reads	Optimized bases (bp)
XZ_1	45085490	6762823500	44812862	6713643646	36011838	5397850896
XZ_10	45361020	6804153000	45086880	6755517457	36655946	5494897113
XZ_2	46235232	6935284800	45896162	6876848261	38336606	5746706192
XZ_3	43629556	6544433400	43379386	6499628320	36860650	5524976213
XZ_4	43419110	6512866500	43060320	6452266664	34800386	5216533885
XZ_5	47594436	7139165400	47288134	7085604726	37796972	5665727922
XZ_6	44552832	6682924800	44244996	6629492275	35597774	5336386251
XZ_7	45176608	6776491200	44870120	6722228820	37452682	5614101268
XZ_8	47109476	7066421400	46816560	7014978640	35766500	5362236318
XZ_9	44000104	6600015600	43659298	6540323191	37474472	5617283417
Total Sequence	452163864	67824579600	449114718	67290532000	366753826	54976699475
Mean ± Standard error	45216386.4±1413603.36	6782457960±212040503.51	44911471.8±1417191.28	6729053200±212521389.14	36675382.6±1117451.34	5497669947.5±167410180.41
