# Supplementary material for: Integrated multi-omics reveals the impact of ruminal keystone bacteria and microbial metabolites on average daily gain in Xuzhou cattle
Source: Microbiol Spectr. 2025 Jun 30;13(8):e00769-25. doi: 10.1128/spectrum.00769-25 (PMC12323375; doi:10.1128/spectrum.00769-25)
Supplement: Supplemental tables — Tables S2 to S8. [file spectrum.00769-25-s0003.xlsx]

## Sheet: Kindom
Table S2: Species Annotation Results at The Kingdom Level
Kingdom	Total_reads	Percent	Prevalence	Gene_Count
k__Bamfordvirae	5844	1.02523e-05	26.3	227
k__Fungi	257180	0.110215	601.2	7994
k__Heunggongvirae	245138	0.170084	160.9	12896
k__Loebvirae	550	4.736e-07	1.5	41
k__Metazoa	265328	0.010236	813.6	8102
k__Sangervirae	2016	2.6761e-06	5.7	67
k__Shotokuvirae	76	6.205e-07	1.1	11
k__Viridiplantae	139606	0.0300517	303.2	3267
k__unclassified_d__Archaea	3439678	2.75007	198.6	107759
k__unclassified_d__Bacteria	116990624	93.4124	6836.5	3499850
k__unclassified_d__Eukaryota	1137244	0.79004	273.6	29693
k__unclassified_d__Viruses	29634	0.0200086	23.6	1449
k__unclassified_d__unclassified	17734	0.0100002	6	429

## Sheet: Phylum
Table S3: Species Annotation Results at The Phylum Level
Phylum	Total_reads	Percent (%)	Prevalence	Gene_Count
p__Abditibacteriota	3246	0	1	268
p__Acanthocephala	372	0	1	10
p__Acidobacteria	6250	6.4783e-06	20.4	241
p__Actinobacteria	324698	0.200108	303.5	10304
p__Annelida	4638	4.9e-07	6.2	134
p__Apicomplexa	31662	8.4566e-06	60.9	923
p__Aquificae	1156	3.5248e-06	9.1	46
p__Armatimonadetes	1844	3.0686e-06	7.6	75
p__Arthropoda	85262	7.8987e-05	300.3	2584
p__Ascomycota	51302	0.000113853	301.4	1607
p__Atribacterota	520	1.795e-07	2.3	25
p__Bacillariophyta	4068	2.61e-07	9.6	122
p__Bacteroidota	80475536	64.9405	1606.7	1914246
p__Balneolaeota	1328	3.4428e-06	7.3	42
p__Basidiomycota	13602	6.86526e-05	142.1	553
p__Blastocladiomycota	314	9.3e-07	1.8	14
p__Brachiopoda	1110	0	1	37
p__Bryozoa	298	0	1	14
p__Caldiserica	182	1.4855e-06	2.6	15
p__Calditrichaeota	840	2.71e-06	4.8	43
p__Candidatus_Abawacabacteria	10	8.16e-08	0.2	2
p__Candidatus_Absconditabacteria	365460	0.29	8	10756
p__Candidatus_Aenigmarchaeota	1632	0	1	50
p__Candidatus_Aerophobetes	322	0	1	8
p__Candidatus_Altiarchaeota	280	5.71e-07	2	9
p__Candidatus_Amesbacteria	130	1.061e-06	0.8	3
p__Candidatus_Aminicenantes	3662	1.0279e-06	3.2	91
p__Candidatus_Andersenbacteria	18	1.47e-07	0.5	1
p__Candidatus_Auribacterota	188	0	0.9	5
p__Candidatus_Azambacteria	114	9.31e-07	1.1	2
p__Candidatus_Bathyarchaeota	1114	6.53e-08	2.1	42
p__Candidatus_Beckwithbacteria	106	8.649e-07	0.9	7
p__Candidatus_Berkelbacteria	162	1.3216e-06	1.7	10
p__Candidatus_Bipolaricaulota	328	1.534e-06	2.4	12
p__Candidatus_Blackburnbacteria	4	3.26e-08	0.2	1
p__Candidatus_Brennerbacteria	6	4.9e-08	0.1	1
p__Candidatus_Buchananbacteria	56	4.57e-07	0.9	3
p__Candidatus_Calescamantes	48	3.92e-07	0.6	2
p__Candidatus_Campbellbacteria	12	9.79e-08	0.2	2
p__Candidatus_Cloacimonetes	6028	2.5463e-06	5.9	203
p__Candidatus_Coatesbacteria	54	4.41e-07	0.7	3
p__Candidatus_Collierbacteria	36	2.939e-07	0.7	4
p__Candidatus_Colwellbacteria	20	1.63e-07	0.3	2
p__Candidatus_Cryosericota	72	5.872e-07	1.2	5
p__Candidatus_Curtissbacteria	80	6.535e-07	1.7	5
p__Candidatus_Dadabacteria	208	0	1	21
p__Candidatus_Daviesbacteria	276	4.57e-07	1.7	10
p__Candidatus_Delongbacteria	994	0	1	38
p__Candidatus_Desantisbacteria	62	5.059e-07	0.9	6
p__Candidatus_Diapherotrites	122	9.953e-07	1	6
p__Candidatus_Doudnabacteria	56	4.57e-07	0.8	2
p__Candidatus_Edwardsbacteria	14	1.14e-07	0.2	1
p__Candidatus_Eisenbacteria	106	8.65e-07	1	4
p__Candidatus_Eremiobacteraeota	286	0	1	20
p__Candidatus_Falkowbacteria	728	1.3059e-06	3	24
p__Candidatus_Fermentibacteria	132	1.0769e-06	1.5	12
p__Candidatus_Firestonebacteria	18	1.47e-07	0.3	2
p__Candidatus_Fischerbacteria	40	3.26e-07	0.8	2
p__Candidatus_Fraserbacteria	20	1.63e-07	0.4	2
p__Candidatus_Giovannonibacteria	14	1.142e-07	0.4	2
p__Candidatus_Goldbacteria	10	8.16e-08	0.1	2
p__Candidatus_Gottesmanbacteria	146	1.191e-06	1.5	4
p__Candidatus_Gracilibacteria	65312	0.0500019	5.4	2711
p__Candidatus_Gribaldobacteria	48	3.913e-07	0.7	2
p__Candidatus_Handelsmanbacteria	108	8.813e-07	0.8	2
p__Candidatus_Harrisonbacteria	474	3.43e-07	1.2	4
p__Candidatus_Heimdallarchaeota	782	0	2	25
p__Candidatus_Helarchaeota	282	0	1	6
p__Candidatus_Hydrogenedentes	1634	4.9e-08	3.7	46
p__Candidatus_Hydrothermae	8	6.53e-08	0.3	1
p__Candidatus_Hydrothermarchaeota	10	8.16e-08	0.2	1
p__Candidatus_Jacksonbacteria	222	7.35e-07	1	5
p__Candidatus_Jorgensenbacteria	32	2.61e-07	0.1	1
p__Candidatus_Kaiserbacteria	1030	6.858e-07	2.8	23
p__Candidatus_Kapabacteria	270	0	1	11
p__Candidatus_Kerfeldbacteria	200	2.616e-07	1.7	8
p__Candidatus_Komeilibacteria	82	6.69e-07	1.3	4
p__Candidatus_Korarchaeota	66	5.39e-07	0.9	4
p__Candidatus_Kryptonia	320	9.633e-07	2	8
p__Candidatus_Kuenenbacteria	320	9.306e-07	2.5	7
p__Candidatus_Latescibacteria	696	0	2	19
p__Candidatus_Levybacteria	514	2.2192e-06	4	14
p__Candidatus_Liptonbacteria	68	5.553e-07	0.5	2
p__Candidatus_Lloydbacteria	40	3.26e-07	0.6	2
p__Candidatus_Lokiarchaeota	1290	8.166e-07	2.3	60
p__Candidatus_Magasanikbacteria	1264	2.8895e-06	5.6	45
p__Candidatus_Margulisbacteria	268	2.1876e-06	2.9	11
p__Candidatus_Marinimicrobia	2130	3.756e-07	3.1	86
p__Candidatus_Marsarchaeota	324	4.08e-07	1.9	8
p__Candidatus_Mcinerneyibacteriota	246	0	0.9	2
p__Candidatus_Melainabacteria	26840	0.0200072	25.6	2059
p__Candidatus_Micrarchaeota	478	1.63e-08	1.1	17
p__Candidatus_Microgenomates	16	1.305e-07	0.3	2
p__Candidatus_Moranbacteria	1838	1.1262e-06	3.6	50
p__Candidatus_Muirbacteria	274	0	1	16
p__Candidatus_Nanohaloarchaeota	24	1.96e-07	0.5	2
p__Candidatus_Nealsonbacteria	290	2.3665e-06	1.9	10
p__Candidatus_Nomurabacteria	1450	2.8406e-06	4.3	67
p__Candidatus_Odinarchaeota	40	3.26e-07	0.1	1
p__Candidatus_Omnitrophica	2236	2.0726e-06	4.7	135
p__Candidatus_Pacebacteria	960	1.14e-07	1.4	37
p__Candidatus_Parcubacteria	1244	6.203e-07	1.9	31
p__Candidatus_Parvarchaeota	2	1.63e-08	0.1	1
p__Candidatus_Peregrinibacteria	3258	4.0823e-06	10.9	128
p__Candidatus_Poribacteria	450	0	1	29
p__Candidatus_Portnoybacteria	314	1.1589e-06	2.6	9
p__Candidatus_Ratteibacteria	48	3.92e-07	0.7	3
p__Candidatus_Riflebacteria	42004	0.0300014	3.5	3419
p__Candidatus_Roizmanbacteria	590	2.3016e-06	4.2	18
p__Candidatus_Rokubacteria	1126	0	1	12
p__Candidatus_Ryanbacteria	16	1.31e-07	0.5	1
p__Candidatus_Saccharibacteria	75134	0.0600032	12.8	6753
p__Candidatus_Schekmanbacteria	122	9.953e-07	1.2	3
p__Candidatus_Shapirobacteria	1020	2.446e-07	2.5	22
p__Candidatus_Staskawiczbacteria	278	2.2682e-06	2.8	12
p__Candidatus_Sumerlaeota	1718	1.5343e-06	3.2	15
p__Candidatus_Sungbacteria	18	1.47e-07	0.3	1
p__Candidatus_Tagabacteria	118	9.63e-07	0.2	1
p__Candidatus_Taylorbacteria	46	3.753e-07	0.6	3
p__Candidatus_Tectomicrobia	162	0	0.9	5
p__Candidatus_Thermoplasmatota	29888	0.030007	17.9	1852
p__Candidatus_Thorarchaeota	226	3.26e-08	1.1	12
p__Candidatus_Uhrbacteria	1030	2.2193e-06	6.3	44
p__Candidatus_Verstraetearchaeota	4	3.26e-08	0.2	2
p__Candidatus_Vogelbacteria	116	9.463e-07	1.1	10
p__Candidatus_Wallbacteria	6	4.9e-08	0.3	1
p__Candidatus_Wildermuthbacteria	56	4.573e-07	0.7	2
p__Candidatus_Wirthbacteria	32	2.61e-07	0.3	1
p__Candidatus_Woesearchaeota	4598	1.6326e-06	3.8	172
p__Candidatus_Woesebacteria	936	3.3795e-06	7.5	36
p__Candidatus_Wolfebacteria	208	3.92e-07	1.4	12
p__Candidatus_Woykebacteria	62	5.056e-07	0.7	2
p__Candidatus_Yanofskybacteria	138	1.1269e-06	2.1	8
p__Candidatus_Zambryskibacteria	2	1.63e-08	0.1	1
p__Cercozoa	72	5.879e-07	1.6	3
p__Chlamydiae	6000	3.1667e-06	10.4	121
p__Chlorobi	2158	2.449e-06	9.9	91
p__Chloroflexi	189630	0.150012	33.9	8323
p__Chlorophyta	12578	3.6723e-06	37.4	367
p__Chordata	56996	0.000134872	335	1751
p__Chrysiogenetes	16	1.31e-07	0.3	1
p__Chytridiomycota	131044	0.110001	20.6	4125
p__Ciliophora	919866	0.740009	49.7	23028
p__Cnidaria	17796	1.6493e-06	17.4	486
p__Coprothermobacterota	30	2.449e-07	0.4	3
p__Cossaviricota	32	2.61e-07	0.1	1
p__Crenarchaeota	2974	3.3133e-06	6.1	127
p__Cressdnaviricota	44	3.595e-07	1	10
p__Cryptomycota	2582	7.83e-07	1.8	69
p__Cyanobacteria	18672	5.15316e-05	103.2	1123
p__Deferribacteres	2152	3.1822e-06	7.8	39
p__Deinococcus-Thermus	476	2.7905e-06	5.8	25
p__Dictyoglomi	178	1.454e-06	2	7
p__Dicyemida	8	6.53e-08	0.1	1
p__Discosea	1714	0	1	62
p__Echinodermata	5082	0	7	153
p__Elusimicrobia	143648	0.110006	16.4	8707
p__Endomyxa	1204	0	1	52
p__Euglenozoa	6036	8.2095e-06	21.4	155
p__Euryarchaeota	663190	0.490049	134.9	32583
p__Evosea	47388	0.0200004	14.1	1479
p__Fibrobacteres	796206	0.610004	45.1	41589
p__Firmicutes	23438998	18.4209	2618.7	993011
p__Foraminifera	2526	1.142e-07	1.3	81
p__Fornicata	2388	0	5.9	72
p__Fusobacteria	13690	1.70734e-05	40.8	558
p__Gemmatimonadetes	660	1.878e-06	4.3	30
p__Haptophyta	932	0	3	47
p__Hemichordata	1028	0	1	36
p__Heterolobosea	9512	0	3	285
p__Hofneiviricota	550	4.736e-07	1.5	41
p__Ignavibacteriae	11252	3.3612e-06	11.2	355
p__Kiritimatiellaeota	3396934	2.77	5	192366
p__Lentisphaerae	1787644	1.45	23.3	69941
p__Microsporidia	4640	9.9569e-06	28.5	174
p__Mollusca	19218	1.5339e-06	29.1	642
p__Mucoromycota	44470	1.60105e-05	86.8	1176
p__Myxococcota	134	0	0.9	9
p__Nanoarchaeota	2168	4.409e-07	1.9	74
p__Nematoda	28500	0.0100101	58.4	722
p__Nitrospinae	676	5.543e-07	3.3	31
p__Nitrospirae	3496	5.5014e-06	12.6	132
p__Nucleocytoviricota	5800	9.8934e-06	26	224
p__Olpidiomycota	118	9.63e-07	1	5
p__Oomycota	21966	3.7389e-06	35.6	664
p__Orthonectida	804	0	1	26
p__Parabasalia	35178	0.0200008	3.7	1200
p__Perkinsozoa	5266	1.63e-08	3.1	179
p__Phixviricota	2016	2.6761e-06	5.7	67
p__Placozoa	2326	0	2	56
p__Planctomycetota	132510	0.100024	55.7	8764
p__Platyhelminthes	6754	5.763e-06	31.3	285
p__Porifera	3164	1.158e-06	4	99
p__Preaxostyla	2368	0	2	82
p__Preplasmiviricota	44	3.589e-07	0.3	3
p__Priapulida	394	0	1	12
p__Proteobacteria	1823284	1.28046	1122.6	74465
p__Rhodophyta	5142	1.0786e-06	11.1	124
p__Rhodothermaeota	252	6.53e-08	0.8	3
p__Rotifera	30986	1.4363e-06	14.8	1031
p__Spirochaetes	1389968	1.11002	103.8	52455
p__Streptophyta	127028	0.030048	265.8	2900
p__Synergistetes	30482	0.0200067	21.7	1593
p__Tardigrada	592	0	2	23
p__Tenericutes	218114	0.160021	74.4	12412
p__Thaumarchaeota	600	2.5798e-06	5.8	31
p__Thermodesulfobacteria	820	5.71e-07	1.9	12
p__Thermotogae	4318	7.3444e-06	17.6	166
p__Uroviricota	245138	0.170084	160.9	12896
p__Verrucomicrobia	130760	0.0900217	64.6	8277
p__Zoopagomycota	9052	2.415e-06	16.5	270
p__candidate_division_CPR1	2860	0	1	145
p__candidate_division_CPR2	102	8.33e-07	1.1	4
p__candidate_division_FCPU426	68	5.55e-07	0.6	1
p__candidate_division_NC10	62	5.056e-07	1.2	3
p__candidate_division_WOR-3	276	0	1	17
p__candidate_division_WWE3	420	1.8619e-06	3.8	27
p__candidate_division_Zixibacteria	726	1.0122e-06	3	36
p__unclassified_d__Archaea	2729584	2.23	10.7	72674
p__unclassified_d__Bacteria	2007884	1.55005	234.1	72451
p__unclassified_d__Eukaryota	39956	0.0100072	45.6	1135
p__unclassified_d__Viruses	29634	0.0200086	23.6	1449
p__unclassified_d__unclassified	17734	0.0100002	6	429
p__unclassified_k__Fungi	56	4.57e-07	0.7	1

## Sheet: Class
Table S4: Species Annotation Results at The Class Level
Class	Total_reads	Percent	Prevalence	Gene_Count
c__Acidimicrobiia	502	1.8772e-06	3.9	22
c__Acidithiobacillia	96	7.838e-07	2.2	10
c__Acidobacteriia	858	3.5411e-06	7.6	43
c__Aconoidasida	22316	4.7673e-06	36.2	595
c__Actinomycetia	269670	0.180079	218.6	6802
c__Actinopteri	18840	5.25719e-05	120.4	588
c__Agaricomycetes	9158	4.66968e-05	97.3	372
c__Alphaproteobacteria	1300950	1.0201	248.6	51600
c__Amphibia	4908	1.159e-06	13.4	122
c__Anaerolineae	180236	0.150003	10.9	7872
c__Anthozoa	14408	6.533e-07	12.5	394
c__Aphelidea	2108	0	2	68
c__Appendicularia	2254	0	1	43
c__Aquificae	890	3.5248e-06	8.1	31
c__Arachnida	19056	4.6189e-06	37.8	635
c__Archaeoglobi	136	1.1101e-06	2	9
c__Ardenticatenia	238	1.943e-06	2.1	8
c__Arfiviricetes	12	9.79e-08	0.4	4
c__Armatimonadia	16	1.31e-07	0.6	1
c__Armophorea	422	2.12e-07	1.3	13
c__Ascidiacea	3100	4.566e-07	4	86
c__Asteroidea	1344	0	3	52
c__Atractiellomycetes	124	0	0.7	7
c__Aves	5830	3.07577e-05	68.5	211
c__Bacillariophyceae	2034	2.61e-07	5.6	61
c__Bacilli	3654430	2.86026	598.9	146534
c__Bacteroidia	79371856	64.1901	790.6	1900382
c__Balneolia	994	3.4265e-06	6.4	39
c__Bangiophyceae	3774	1.0786e-06	7.2	88
c__Basidiobolomycetes	2050	0	1	49
c__Betaproteobacteria	134306	0.0800772	173	6843
c__Bigyra	5712	1.093e-06	6.4	171
c__Bivalvia	9374	3.913e-07	10.9	316
c__Blastocatellia	476	1.322e-06	3.2	27
c__Blastocladiomycetes	314	9.3e-07	1.8	14
c__Branchiopoda	732	1.55e-06	4.1	25
c__Bryopsida	1798	0	2	40
c__Calcarea	96	7.83e-07	1	4
c__Caldilineae	154	1.2569e-06	1.9	10
c__Caldisericia	164	1.3386e-06	2.2	12
c__Calditrichia	332	2.71e-06	3.8	23
c__Candidatus_Babeliae	4	3.26e-08	0.1	2
c__Candidatus_Brocadiia	2096	6.9048e-06	8.6	126
c__Candidatus_Cryosericia	72	5.872e-07	1.2	5
c__Candidatus_Fermentibacteria_(class)	2	1.63e-08	0.1	1
c__Candidatus_Izimaplasma	316	2.58e-06	3.5	24
c__Candidatus_Lambdaproteobacteria	38	3.1e-07	0.3	2
c__Candidatus_Marinamargulisbacteria	130	1.061e-06	1.3	3
c__Candidatus_Mcinerneyibacteria	246	0	0.9	2
c__Candidatus_Methanofastidiosa	2664	0	3	82
c__Candidatus_Muproteobacteria	240	1.63e-08	0.7	2
c__Candidatus_Nanoarchaeia	54	4.409e-07	0.9	3
c__Candidatus_Nanoperiomorbia	6	4.9e-08	0.1	1
c__Candidatus_Nanosyncoccalia	240	9.14e-07	2.6	31
c__Candidatus_Ozemobacteria	12	9.79e-08	0.2	1
c__Candidatus_Peribacteria	1454	6.87e-07	4.3	63
c__Candidatus_Poseidoniia	16	1.303e-07	0.5	2
c__Candidatus_Riflemargulisbacteria	36	2.94e-07	0.9	3
c__Candidatus_Saccharimonadia	752	6.362e-07	3.7	49
c__Candidatus_Sericytochromatia	124	0	1	5
c__Candidatus_Sumerlaeia	1530	0	0.4	1
c__Candidatus_Termititenacia	10	8.16e-08	0.1	2
c__Candidatus_Thermofonsia	8	6.53e-08	0.2	2
c__Candidatus_Uabimicrobiia	232	0	0.9	12
c__Caudoviricetes	245138	0.170084	160.9	12896
c__Cephalopoda	1982	1.956e-07	3.8	66
c__Cestoda	2716	3.26e-07	11.5	108
c__Charophyceae	752	3.26e-08	1.1	26
c__Chitinispirillia	352	1.47e-07	2.2	15
c__Chitinivibrionia	130	1.061e-06	1.2	10
c__Chitinophagia	14844	2.70094e-05	59.8	525
c__Chlamydiia	5458	2.7747e-06	9	113
c__Chlorarachniophyceae	60	4.9e-07	1.2	2
c__Chlorobia	1164	2.1067e-06	8.2	47
c__Chloroflexia	398	1.7635e-06	4.5	28
c__Chlorophyceae	5224	2.791e-06	16.2	157
c__Chloropicophyceae	1020	0	1	28
c__Choanoflagellata	1768	1.96e-07	2.5	54
c__Chondrichthyes	2806	2.3016e-06	8.4	97
c__Chromadorea	26100	0.0100083	48.8	648
c__Chrysiogenetes	16	1.31e-07	0.3	1
c__Chthonomonadetes	102	8.33e-07	1.5	5
c__Chytridiomycetes	5736	0	10.9	168
c__Cladistia	724	0	2	18
c__Clitellata	1266	0	1	31
c__Clostridia	17483836	13.7705	1648.6	769751
c__Collembola	1830	0	3	63
c__Colpodea	52	4.24e-07	0.8	1
c__Conoidasida	9346	3.6893e-06	24.7	328
c__Coprothermobacteria	30	2.449e-07	0.4	3
c__Coriobacteriia	53832	0.020024	74.5	3437
c__Coscinodiscophyceae	1628	0	3	47
c__Crinoidea	1690	0	1	42
c__Cryptophyceae	2454	1.763e-06	3.3	65
c__Culicoidibacteria	22	1.8e-07	0.1	2
c__Cytophagia	24216	6.5367e-05	129.9	740
c__Dacrymycetes	156	1.273e-06	2	7
c__Deferribacteres	2152	3.1822e-06	7.8	39
c__Dehalococcoidia	4392	1.96e-07	3.5	198
c__Deinococci	476	2.7905e-06	5.8	25
c__Deltaproteobacteria	59444	0.0200581	146.6	2804
c__Demospongiae	1584	2.28e-07	1.5	50
c__Desulfuribacillia	34	2.77e-07	0.7	2
c__Dictyoglomia	118	9.64e-07	1.7	6
c__Dimargaritomycetes	202	0	0.8	7
c__Dinophyceae	14540	6.689e-07	13.8	418
c__Dothideomycetes	3150	1.78741e-05	38.6	131
c__Echinoidea	1626	0	2	41
c__Elusimicrobia	31382	0.0200012	3.8	2332
c__Endogonomycetes	2142	0	3	42
c__Endomicrobia	10320	0.0100014	5.5	770
c__Enoplea	2400	1.7632e-06	9.6	74
c__Enteropneusta	1028	0	1	36
c__Entomophthoromycetes	1844	0	3	67
c__Epsilonproteobacteria	96630	0.0600319	81.2	3719
c__Erysipelotrichia	744446	0.580035	108.6	23243
c__Euglenida	14	1.14e-07	0.3	1
c__Eumycetozoa	17316	2.29e-07	7.5	527
c__Eurotatoria	30490	1.4363e-06	13.8	1007
c__Eurotiomycetes	3000	1.89209e-05	35.4	106
c__Eustigmatophyceae	570	9.626e-07	2.2	18
c__Eutardigrada	592	0	2	23
c__Exobasidiomycetes	480	2.6288e-06	6.3	21
c__Faserviricetes	550	4.736e-07	1.5	41
c__Fibrobacteria	795548	0.610001	40.4	41556
c__Filasterea	1254	0	1	46
c__Fimbriimonadia	146	6.53e-08	1	5
c__Flavobacteriia	122360	0.020243	446.6	4467
c__Florideophyceae	1368	0	3.9	36
c__Fragilariophyceae	406	0	1	14
c__Fusobacteriia	13608	1.64045e-05	39.5	550
c__Gammaproteobacteria	181320	0.0601897	445.4	7560
c__Gastropoda	7836	7.35e-07	14	259
c__Gemmatimonadetes	164	1.339e-06	2.6	5
c__Geoglossomycetes	4	3.26e-08	0.1	1
c__Glaucocystophyceae	20	1.63e-07	0.2	1
c__Gloeobacteria	2	1.63e-08	0.1	1
c__Glomeromycetes	18220	1.2406e-06	23	527
c__Gymnolaemata	298	0	1	14
c__Halobacteria	414	3.3793e-06	6.5	19
c__Harpellomycetes	3634	8.81e-07	6.9	104
c__Heterotrichea	242434	0.2	2.3	6035
c__Hexactinellida	1466	0	1	44
c__Hexanauplia	1538	1.288e-06	6.4	54
c__Holophagae	334	8.973e-07	3	13
c__Holothuroidea	422	0	1	18
c__Homoscleromorpha	18	1.47e-07	0.5	1
c__Hydrogenophilalia	92	7.512e-07	1.2	5
c__Hydrozoa	2106	9.96e-07	1.9	54
c__Hyperoartia	480	3.26e-07	1.6	11
c__Ichthyosporea	396	4.24e-07	1.7	15
c__Ichthyostraca	30	2.45e-07	0.5	1
c__Ignavibacteria	9694	2.7082e-06	8.7	299
c__Insecta	55088	6.72852e-05	224.3	1557
c__Kickxellomycetes	920	0	1.9	26
c__Kinetoplastea	6022	8.0955e-06	21.1	154
c__Kiritimatiellae	3395244	2.77	3.9	192179
c__Klebsormidiophyceae	688	0	1	21
c__Ktedonobacteria	134	1.0942e-06	2.3	8
c__Lecanoromycetes	820	5.6337e-06	11.4	33
c__Lentisphaeria	1669668	1.36	9.8	61216
c__Leotiomycetes	2428	9.1859e-06	20.4	59
c__Lepidosauria	1964	9.5463e-06	15.1	76
c__Leptocardii	1296	0	3	42
c__Limnochordia	72	5.88e-07	0.9	3
c__Lingulata	1110	0	1	37
c__Litostomatea	24580	0.0200011	11.7	636
c__Lycopodiopsida	1912	0	1	44
c__Magnoliopsida	115224	0.0300461	249.4	2600
c__Malacostraca	3526	3.6569e-06	15.7	140
c__Malasseziomycetes	294	2.3989e-06	4	12
c__Malgrandaviricetes	2016	2.6761e-06	5.7	67
c__Mamiellophyceae	2068	0	5	61
c__Mammalia	12488	3.24321e-05	85.1	392
c__Marchantiopsida	1354	0	2	24
c__Megaviricetes	5622	8.4391e-06	23.2	214
c__Merostomata	622	0	1.8	21
c__Mesostigmatophyceae	2	1.63e-08	0.1	1
c__Methanobacteria	648540	0.490013	61.7	31948
c__Methanococci	1066	3.8526e-06	7	41
c__Methanomicrobia	6768	1.64036e-05	38.4	338
c__Methanonatronarchaeia	170	0	1	1
c__Methanopyri	24	1.96e-07	0.1	1
c__Methylacidiphilae	4	3.26e-08	0.1	1
c__Microbotryomycetes	456	3.7221e-06	4.7	20
c__Mollicutes	180378	0.140013	47.9	9698
c__Monoblepharidomycetes	436	0	1	20
c__Monogenea	148	0	1	11
c__Mortierellomycetes	5894	1.19139e-05	34.1	172
c__Mucoromycetes	17418	2.856e-06	23.7	412
c__Myxozoa	1282	0	3	38
c__Naldaviricetes	136	1.1102e-06	1.7	4
c__Nanohaloarchaea	18	1.47e-07	0.2	1
c__Negativicutes	1026516	0.810037	107.5	26498
c__Neocallimastigomycetes	124872	0.110001	8.7	3937
c__Neolectomycetes	84	6.86e-07	1	3
c__Nitriliruptoria	14	1.14e-07	0.3	1
c__Nitrososphaeria	136	1.1099e-06	2.1	8
c__Nitrospinia	280	4.89e-07	2.1	15
c__Nitrospira	1404	3.3787e-06	7.1	53
c__Oligoflexia	3242	6.8403e-06	18	222
c__Oligohymenophorea	380770	0.300004	16.8	10049
c__Oligosphaeria	884	0	1	50
c__Olpidiomycetes	118	9.63e-07	1	5
c__Opitutae	5996	7.7391e-06	17.2	388
c__Orbiliomycetes	710	8.163e-07	4.4	22
c__Ostracoda	1368	0	3	37
c__Palaeacanthocephala	372	0	1	10
c__Pararotatoria	496	0	1	24
c__Pedinophyceae	252	0	1	8
c__Pelagophyceae	1498	0	2	39
c__Pezizomycetes	892	4.211e-06	10	32
c__Phaeophyceae	1670	1.469e-07	3.6	32
c__Phycisphaerae	2118	2.7593e-06	8	133
c__Phytomyxea	1204	0	1	52
c__Pinopsida	728	1.779e-06	4	29
c__Planctomycetia	104844	0.0800108	30.3	6883
c__Pneumocystidomycetes	2338	0	6.8	67
c__Pokkesviricetes	178	1.4543e-06	2.8	10
c__Polintoviricetes	32	2.61e-07	0.1	2
c__Polychaeta	3372	4.9e-07	5.2	103
c__Polycystinea	12	9.79e-08	0.4	1
c__Polyplacophora	26	2.12e-07	0.4	1
c__Polypodiopsida	3080	0	3	75
c__Polytrichopsida	6	4.9e-08	0.2	1
c__Priapulimorpha	394	0	1	12
c__Pucciniomycetes	724	2.188e-06	6.2	31
c__Pycnogonida	630	1.47e-07	1.2	22
c__Quintoviricetes	32	2.61e-07	0.1	1
c__Repensiviricetes	4	3.26e-08	0.1	1
c__Rhabditophora	794	9.47e-07	2.6	40
c__Rhodothermia	252	6.53e-08	0.8	3
c__Rubrobacteria	80	6.533e-07	0.5	4
c__Saccharomycetes	28184	2.98387e-05	105.7	890
c__Saprospiria	9484	0.0100064	13.6	331
c__Schizosaccharomycetes	554	1.094e-06	3.6	23
c__Sordariomycetes	8536	2.41234e-05	60.3	215
c__Spartobacteria	1564	5.88e-07	4	72
c__Sphagnopsida	1484	0	2	39
c__Sphingobacteriia	26668	0.0100484	101.8	652
c__Spirochaetia	1384646	1.11002	90.7	52184
c__Spirotrichea	270396	0.220003	14	6255
c__Synergistia	29996	0.020006	19.2	1588
c__Taphrinomycetes	296	7.67e-07	1.9	11
c__Tectiliviricetes	12	9.79e-08	0.2	1
c__Terrimicrobia	20	1.636e-07	0.5	4
c__Thecofilosea	12	9.79e-08	0.4	1
c__Thecostraca	818	0	2	28
c__Theionarchaea	158	1.29e-06	1.4	9
c__Thermoanaerobaculia	14	1.14e-07	0.3	2
c__Thermococci	960	7.8362e-06	9.5	25
c__Thermodesulfobacteria	774	1.96e-07	1.4	10
c__Thermodesulfovibrionia	346	1.0441e-06	2.6	9
c__Thermoflexia	100	8.16e-07	1.5	8
c__Thermoleophilia	152	1.24e-06	2.5	9
c__Thermomicrobia	16	1.306e-07	0.4	2
c__Thermoplasmata	29586	0.0300059	15.4	1840
c__Thermoprotei	356	2.9053e-06	4.7	16
c__Thermotogae	4242	6.7244e-06	16.6	159
c__Tichowtungiia	2	1.63e-08	0.1	1
c__Tissierellia	15488	2.45855e-05	64.6	736
c__Trebouxiophyceae	3184	8.65e-07	11.2	85
c__Trematoda	3096	4.49e-06	16.2	126
c__Tremellomycetes	1396	7.4101e-06	14	55
c__Ulvophyceae	416	1.63e-08	2	16
c__Umbelopsidomycetes	796	0	3	23
c__Ustilaginomycetes	386	1.6649e-06	4.8	15
c__Variosea	2956	0	1	85
c__Verrucomicrobiae	12182	8.6156e-06	29.5	562
c__Wallemiomycetes	428	6.7e-07	2.1	13
c__Xanthophyceae	324	0	1	14
c__Xylonomycetes	82	6.69e-07	0.8	5
c__Zetaproteobacteria	754	9.138e-07	2.6	28
c__Zoopagomycetes	402	1.534e-06	2.9	17
c__unclassified_d__Archaea	2729584	2.23	10.7	72674
c__unclassified_d__Bacteria	2007744	1.55005	232.8	72443
c__unclassified_d__Eukaryota	7630	0.0100017	5.5	193
c__unclassified_d__Viruses	29498	0.0200074	21.9	1445
c__unclassified_d__unclassified	17734	0.0100002	6	429
c__unclassified_k__Fungi	56	4.57e-07	0.7	1
c__unclassified_p__Abditibacteriota	3246	0	1	268
c__unclassified_p__Acidobacteria	4568	6.039e-07	6.3	156
c__unclassified_p__Actinobacteria	448	1.1929e-06	3.2	29
c__unclassified_p__Aquificae	266	0	1	15
c__unclassified_p__Armatimonadetes	1580	2.0393e-06	4.5	64
c__unclassified_p__Arthropoda	24	1.96e-07	0.5	1
c__unclassified_p__Ascomycota	224	0	1	9
c__unclassified_p__Atribacterota	520	1.795e-07	2.3	25
c__unclassified_p__Bacteroidota	906108	0.710017	64.4	7149
c__unclassified_p__Balneolaeota	334	1.63e-08	0.9	3
c__unclassified_p__Caldiserica	18	1.469e-07	0.4	3
c__unclassified_p__Calditrichaeota	508	0	1	20
c__unclassified_p__Candidatus_Abawacabacteria	10	8.16e-08	0.2	2
c__unclassified_p__Candidatus_Absconditabacteria	365460	0.29	8	10756
c__unclassified_p__Candidatus_Aenigmarchaeota	1632	0	1	50
c__unclassified_p__Candidatus_Aerophobetes	322	0	1	8
c__unclassified_p__Candidatus_Altiarchaeota	280	5.71e-07	2	9
c__unclassified_p__Candidatus_Amesbacteria	130	1.061e-06	0.8	3
c__unclassified_p__Candidatus_Aminicenantes	3662	1.0279e-06	3.2	91
c__unclassified_p__Candidatus_Andersenbacteria	18	1.47e-07	0.5	1
c__unclassified_p__Candidatus_Auribacterota	188	0	0.9	5
c__unclassified_p__Candidatus_Azambacteria	114	9.31e-07	1.1	2
c__unclassified_p__Candidatus_Bathyarchaeota	1114	6.53e-08	2.1	42
c__unclassified_p__Candidatus_Beckwithbacteria	106	8.649e-07	0.9	7
c__unclassified_p__Candidatus_Berkelbacteria	162	1.3216e-06	1.7	10
c__unclassified_p__Candidatus_Bipolaricaulota	328	1.534e-06	2.4	12
c__unclassified_p__Candidatus_Blackburnbacteria	4	3.26e-08	0.2	1
c__unclassified_p__Candidatus_Brennerbacteria	6	4.9e-08	0.1	1
c__unclassified_p__Candidatus_Buchananbacteria	56	4.57e-07	0.9	3
c__unclassified_p__Candidatus_Calescamantes	48	3.92e-07	0.6	2
c__unclassified_p__Candidatus_Campbellbacteria	12	9.79e-08	0.2	2
c__unclassified_p__Candidatus_Cloacimonetes	6028	2.5463e-06	5.9	203
c__unclassified_p__Candidatus_Coatesbacteria	54	4.41e-07	0.7	3
c__unclassified_p__Candidatus_Collierbacteria	36	2.939e-07	0.7	4
c__unclassified_p__Candidatus_Colwellbacteria	20	1.63e-07	0.3	2
c__unclassified_p__Candidatus_Curtissbacteria	80	6.535e-07	1.7	5
c__unclassified_p__Candidatus_Dadabacteria	208	0	1	21
c__unclassified_p__Candidatus_Daviesbacteria	276	4.57e-07	1.7	10
c__unclassified_p__Candidatus_Delongbacteria	994	0	1	38
c__unclassified_p__Candidatus_Desantisbacteria	62	5.059e-07	0.9	6
c__unclassified_p__Candidatus_Diapherotrites	122	9.953e-07	1	6
c__unclassified_p__Candidatus_Doudnabacteria	56	4.57e-07	0.8	2
c__unclassified_p__Candidatus_Edwardsbacteria	14	1.14e-07	0.2	1
c__unclassified_p__Candidatus_Eisenbacteria	106	8.65e-07	1	4
c__unclassified_p__Candidatus_Eremiobacteraeota	286	0	1	20
c__unclassified_p__Candidatus_Falkowbacteria	728	1.3059e-06	3	24
c__unclassified_p__Candidatus_Fermentibacteria	130	1.0606e-06	1.4	11
c__unclassified_p__Candidatus_Firestonebacteria	18	1.47e-07	0.3	2
c__unclassified_p__Candidatus_Fischerbacteria	40	3.26e-07	0.8	2
c__unclassified_p__Candidatus_Fraserbacteria	20	1.63e-07	0.4	2
c__unclassified_p__Candidatus_Giovannonibacteria	14	1.142e-07	0.4	2
c__unclassified_p__Candidatus_Goldbacteria	10	8.16e-08	0.1	2
c__unclassified_p__Candidatus_Gottesmanbacteria	146	1.191e-06	1.5	4
c__unclassified_p__Candidatus_Gracilibacteria	65312	0.0500019	5.4	2711
c__unclassified_p__Candidatus_Gribaldobacteria	48	3.913e-07	0.7	2
c__unclassified_p__Candidatus_Handelsmanbacteria	108	8.813e-07	0.8	2
c__unclassified_p__Candidatus_Harrisonbacteria	474	3.43e-07	1.2	4
c__unclassified_p__Candidatus_Heimdallarchaeota	782	0	2	25
c__unclassified_p__Candidatus_Helarchaeota	282	0	1	6
c__unclassified_p__Candidatus_Hydrogenedentes	1634	4.9e-08	3.7	46
c__unclassified_p__Candidatus_Hydrothermae	8	6.53e-08	0.3	1
c__unclassified_p__Candidatus_Hydrothermarchaeota	10	8.16e-08	0.2	1
c__unclassified_p__Candidatus_Jacksonbacteria	222	7.35e-07	1	5
c__unclassified_p__Candidatus_Jorgensenbacteria	32	2.61e-07	0.1	1
c__unclassified_p__Candidatus_Kaiserbacteria	1030	6.858e-07	2.8	23
c__unclassified_p__Candidatus_Kapabacteria	270	0	1	11
c__unclassified_p__Candidatus_Kerfeldbacteria	200	2.616e-07	1.7	8
c__unclassified_p__Candidatus_Komeilibacteria	82	6.69e-07	1.3	4
c__unclassified_p__Candidatus_Korarchaeota	66	5.39e-07	0.9	4
c__unclassified_p__Candidatus_Kryptonia	320	9.633e-07	2	8
c__unclassified_p__Candidatus_Kuenenbacteria	320	9.306e-07	2.5	7
c__unclassified_p__Candidatus_Latescibacteria	696	0	2	19
c__unclassified_p__Candidatus_Levybacteria	514	2.2192e-06	4	14
c__unclassified_p__Candidatus_Liptonbacteria	68	5.553e-07	0.5	2
c__unclassified_p__Candidatus_Lloydbacteria	40	3.26e-07	0.6	2
c__unclassified_p__Candidatus_Lokiarchaeota	1290	8.166e-07	2.3	60
c__unclassified_p__Candidatus_Magasanikbacteria	1264	2.8895e-06	5.6	45
c__unclassified_p__Candidatus_Margulisbacteria	92	7.51e-07	0.6	3
c__unclassified_p__Candidatus_Marinimicrobia	2130	3.756e-07	3.1	86
c__unclassified_p__Candidatus_Marsarchaeota	324	4.08e-07	1.9	8
c__unclassified_p__Candidatus_Melainabacteria	26840	0.0200072	25.6	2059
c__unclassified_p__Candidatus_Micrarchaeota	478	1.63e-08	1.1	17
c__unclassified_p__Candidatus_Microgenomates	16	1.305e-07	0.3	2
c__unclassified_p__Candidatus_Moranbacteria	1838	1.1262e-06	3.6	50
c__unclassified_p__Candidatus_Muirbacteria	274	0	1	16
c__unclassified_p__Candidatus_Nanohaloarchaeota	24	1.96e-07	0.5	2
c__unclassified_p__Candidatus_Nealsonbacteria	290	2.3665e-06	1.9	10
c__unclassified_p__Candidatus_Nomurabacteria	1450	2.8406e-06	4.3	67
c__unclassified_p__Candidatus_Odinarchaeota	40	3.26e-07	0.1	1
c__unclassified_p__Candidatus_Omnitrophica	2236	2.0726e-06	4.7	135
c__unclassified_p__Candidatus_Pacebacteria	960	1.14e-07	1.4	37
c__unclassified_p__Candidatus_Parcubacteria	1244	6.203e-07	1.9	31
c__unclassified_p__Candidatus_Parvarchaeota	2	1.63e-08	0.1	1
c__unclassified_p__Candidatus_Peregrinibacteria	1804	3.3953e-06	6.6	65
c__unclassified_p__Candidatus_Poribacteria	450	0	1	29
c__unclassified_p__Candidatus_Portnoybacteria	314	1.1589e-06	2.6	9
c__unclassified_p__Candidatus_Ratteibacteria	48	3.92e-07	0.7	3
c__unclassified_p__Candidatus_Riflebacteria	42004	0.0300014	3.5	3419
c__unclassified_p__Candidatus_Roizmanbacteria	590	2.3016e-06	4.2	18
c__unclassified_p__Candidatus_Rokubacteria	1126	0	1	12
c__unclassified_p__Candidatus_Ryanbacteria	16	1.31e-07	0.5	1
c__unclassified_p__Candidatus_Saccharibacteria	74136	0.0600016	6.4	6672
c__unclassified_p__Candidatus_Schekmanbacteria	122	9.953e-07	1.2	3
c__unclassified_p__Candidatus_Shapirobacteria	1020	2.446e-07	2.5	22
c__unclassified_p__Candidatus_Staskawiczbacteria	278	2.2682e-06	2.8	12
c__unclassified_p__Candidatus_Sumerlaeota	188	1.5343e-06	2.8	14
c__unclassified_p__Candidatus_Sungbacteria	18	1.47e-07	0.3	1
c__unclassified_p__Candidatus_Tagabacteria	118	9.63e-07	0.2	1
c__unclassified_p__Candidatus_Taylorbacteria	46	3.753e-07	0.6	3
c__unclassified_p__Candidatus_Tectomicrobia	162	0	0.9	5
c__unclassified_p__Candidatus_Thermoplasmatota	286	9.47e-07	2	10
c__unclassified_p__Candidatus_Thorarchaeota	226	3.26e-08	1.1	12
c__unclassified_p__Candidatus_Uhrbacteria	1030	2.2193e-06	6.3	44
c__unclassified_p__Candidatus_Verstraetearchaeota	4	3.26e-08	0.2	2
c__unclassified_p__Candidatus_Vogelbacteria	116	9.463e-07	1.1	10
c__unclassified_p__Candidatus_Wallbacteria	6	4.9e-08	0.3	1
c__unclassified_p__Candidatus_Wildermuthbacteria	56	4.573e-07	0.7	2
c__unclassified_p__Candidatus_Wirthbacteria	32	2.61e-07	0.3	1
c__unclassified_p__Candidatus_Woesearchaeota	4598	1.6326e-06	3.8	172
c__unclassified_p__Candidatus_Woesebacteria	936	3.3795e-06	7.5	36
c__unclassified_p__Candidatus_Wolfebacteria	208	3.92e-07	1.4	12
c__unclassified_p__Candidatus_Woykebacteria	62	5.056e-07	0.7	2
c__unclassified_p__Candidatus_Yanofskybacteria	138	1.1269e-06	2.1	8
c__unclassified_p__Candidatus_Zambryskibacteria	2	1.63e-08	0.1	1
c__unclassified_p__Chlamydiae	542	3.92e-07	1.4	8
c__unclassified_p__Chlorobi	994	3.423e-07	1.7	44
c__unclassified_p__Chloroflexi	3954	2.3508e-06	6.6	187
c__unclassified_p__Chlorophyta	414	0	1	12
c__unclassified_p__Chordata	2306	5.321e-06	12.5	65
c__unclassified_p__Ciliophora	1212	0	2.8	39
c__unclassified_p__Crenarchaeota	2618	4.08e-07	1.4	111
c__unclassified_p__Cressdnaviricota	28	2.29e-07	0.5	5
c__unclassified_p__Cryptomycota	2582	7.83e-07	1.8	69
c__unclassified_p__Cyanobacteria	18670	5.15153e-05	103.1	1122
c__unclassified_p__Dictyoglomi	60	4.9e-07	0.3	1
c__unclassified_p__Dicyemida	8	6.53e-08	0.1	1
c__unclassified_p__Discosea	1714	0	1	62
c__unclassified_p__Elusimicrobia	101946	0.0800036	7.1	5605
c__unclassified_p__Euryarchaeota	2272	1.2405e-06	4.1	109
c__unclassified_p__Evosea	27116	0.0200001	5.6	867
c__unclassified_p__Fibrobacteres	176	1.436e-06	1.3	8
c__unclassified_p__Firmicutes	514154	0.400025	88.8	26242
c__unclassified_p__Foraminifera	2526	1.142e-07	1.3	81
c__unclassified_p__Fornicata	2388	0	5.9	72
c__unclassified_p__Fusobacteria	82	6.689e-07	1.3	8
c__unclassified_p__Gemmatimonadetes	496	5.39e-07	1.7	25
c__unclassified_p__Haptophyta	932	0	3	47
c__unclassified_p__Heterolobosea	9512	0	3	285
c__unclassified_p__Ignavibacteriae	1558	6.53e-07	2.5	56
c__unclassified_p__Kiritimatiellaeota	1688	0	1	186
c__unclassified_p__Lentisphaerae	117092	0.090004	12.5	8675
c__unclassified_p__Microsporidia	4640	9.9569e-06	28.5	174
c__unclassified_p__Myxococcota	134	0	0.9	9
c__unclassified_p__Nanoarchaeota	2114	0	1	71
c__unclassified_p__Nitrospinae	396	6.53e-08	1.2	16
c__unclassified_p__Nitrospirae	1746	1.0786e-06	2.9	70
c__unclassified_p__Oomycota	21966	3.7389e-06	35.6	664
c__unclassified_p__Orthonectida	804	0	1	26
c__unclassified_p__Parabasalia	35178	0.0200008	3.7	1200
c__unclassified_p__Perkinsozoa	5266	1.63e-08	3.1	179
c__unclassified_p__Placozoa	2326	0	2	56
c__unclassified_p__Planctomycetota	23220	0.0200036	7.9	1610
c__unclassified_p__Preaxostyla	2368	0	2	82
c__unclassified_p__Proteobacteria	46172	0.040001	2.8	1670
c__unclassified_p__Spirochaetes	5322	5.8586e-06	13.1	271
c__unclassified_p__Synergistetes	486	6.86e-07	2.5	5
c__unclassified_p__Tenericutes	37420	0.0200054	23	2690
c__unclassified_p__Thaumarchaeota	464	1.4699e-06	3.7	23
c__unclassified_p__Thermodesulfobacteria	46	3.75e-07	0.5	2
c__unclassified_p__Thermotogae	76	6.2e-07	1	7
c__unclassified_p__Verrucomicrobia	110994	0.0900045	13.3	7250
c__unclassified_p__candidate_division_CPR1	2860	0	1	145
c__unclassified_p__candidate_division_CPR2	102	8.33e-07	1.1	4
c__unclassified_p__candidate_division_FCPU426	68	5.55e-07	0.6	1
c__unclassified_p__candidate_division_NC10	62	5.056e-07	1.2	3
c__unclassified_p__candidate_division_WOR-3	276	0	1	17
c__unclassified_p__candidate_division_WWE3	420	1.8619e-06	3.8	27
c__unclassified_p__candidate_division_Zixibacteria	726	1.0122e-06	3	36

## Sheet: Order
Table S5: Species Annotation Results at The Order Level
Order	Total_reads	Percent	Prevalence	Gene_Count
o__Acanthopleuribacterales	6	4.9e-08	0.2	1
o__Accipitriformes	22	1.795e-07	0.7	5
o__Acholeplasmatales	106220	0.0900041	14.8	5522
o__Acidaminococcales	757492	0.620004	14.3	15500
o__Acidiferrobacterales	64	5.22e-07	0.7	5
o__Acidimicrobiales	230	1.8772e-06	2.9	12
o__Acidithiobacillales	96	7.838e-07	2.2	10
o__Acidobacteriales	414	1.9262e-06	4.3	17
o__Acipenseriformes	416	8.81e-07	1.7	16
o__Acrospermales	24	1.96e-07	0.4	1
o__Actiniaria	4644	0	3	136
o__Actinomycetales	3872	6.3825e-06	17.7	192
o__Acytosteliales	5454	0	3	181
o__Adinetida	8376	0	3	269
o__Aeromonadales	49916	0.0200067	23.2	3257
o__Agaricales	3252	1.81351e-05	37.8	132
o__Albuginales	1940	0	2	54
o__Albuliformes	164	1.338e-06	1.4	7
o__Alcyonacea	4258	3.76e-07	3.8	119
o__Algavirales	216	1.7633e-06	1.9	9
o__Alismatales	708	1.31e-07	3.3	33
o__Alteromonadales	3384	1.90798e-05	39.4	165
o__Amborellales	122	9.96e-07	1	7
o__Amiiformes	514	0	1	8
o__Amphioxiformes	1296	0	3	42
o__Amphipoda	308	1.4853e-06	3.1	18
o__Anabantiformes	496	1.2743e-06	3.4	17
o__Anaerolineales	179172	0.150002	9.3	7814
o__Anaeroplasmatales	15072	0.01	2	1083
o__Anguilliformes	222	0	1	8
o__Anseriformes	38	3.099e-07	1	2
o__Anthoathecata	1984	0	1	50
o__Anura	4024	8.49e-07	9.8	96
o__Apiales	484	0	1	14
o__Aplysiida	224	0	1	11
o__Apodiformes	104	8.49e-07	1.5	5
o__Apterygiformes	160	2.77e-07	1.6	7
o__Apusomonadida	330	0	1	21
o__Aquificales	844	3.1492e-06	7	27
o__Araneae	5404	4.57e-07	12.4	185
o__Archaeoglobales	116	9.471e-07	1.7	8
o__Archaeosporales	1740	0	3	37
o__Architaenioglossa	562	0	1	18
o__Arcoida	26	2.12e-07	0.7	1
o__Ardenticatenales	238	1.943e-06	2.1	8
o__Arecales	680	0	3	20
o__Arenicellales	22	1.8e-07	0.5	2
o__Artiodactyla	2004	6.1867e-06	14.6	47
o__Asparagales	2308	1.4199e-06	7.3	71
o__Aspidochirotida	422	0	1	18
o__Asterales	19634	0.0100007	11.5	348
o__Atheliales	92	7.51e-07	0.8	2
o__Atheriniformes	220	6.86e-07	1.9	8
o__Atractiellales	124	0	0.7	7
o__Aulographales	86	7.02e-07	0.9	5
o__Auriculariales	404	8.81e-07	2.6	14
o__Bacillales	92600	0.0101946	410.9	3580
o__Bacillariales	1366	2.61e-07	3.6	38
o__Bacteriovoracales	716	1.5344e-06	5.2	80
o__Bacteroidales	79338584	64.1801	741.6	1899412
o__Bacteroidetes_Order_II._Incertae_sedis	298	1.1266e-06	3.4	12
o__Balanomorpha	584	0	1	19
o__Balneolales	848	3.4265e-06	5.5	38
o__Bangiales	438	9.15e-07	2.6	10
o__Basidiobolales	2050	0	1	49
o__Batrachoidiformes	212	0	1	10
o__Bdellovibrionales	1380	2.8903e-06	8	92
o__Beloniformes	284	3.75e-07	1.8	8
o__Bicosoecida	810	0	1	18
o__Bifidobacteriales	209966	0.170013	38.5	5602
o__Bivalvulida	1282	0	3	38
o__Blastocatellales	146	0	1	9
o__Blastocladiales	314	9.3e-07	1.8	14
o__Blattodea	680	1.29e-06	3.8	32
o__Blenniiformes	424	0	2	10
o__Boletales	730	5.9576e-06	10	43
o__Boraginales	458	0	1	16
o__Botryosphaeriales	214	1.7459e-06	3.6	8
o__Brachyspirales	4918	3.0036e-06	11.5	275
o__Bradymonadales	176	1.437e-06	1.9	17
o__Brassicales	7038	3.053e-06	19.3	190
o__Brevinematales	180	1.469e-06	1.4	8
o__Bryobacterales	186	1.5169e-06	2	11
o__Bryopsidales	224	0	0.9	10
o__Burkholderiales	25678	5.00098e-05	109.2	993
o__Calanoida	640	7.34e-07	2.1	19
o__Caldilineales	150	1.2243e-06	1.8	9
o__Caldisericales	84	6.856e-07	1.5	7
o__Calditrichales	242	1.975e-06	3.1	16
o__Camarodonta	680	0	1	21
o__Campylobacterales	94938	0.0600293	75.1	3644
o__Candidatus_Absconditabacterales	259780	0.21	2	6228
o__Candidatus_Acidoferrales	6	4.9e-08	0.2	1
o__Candidatus_Acidulodesulfobacterales	22	1.793e-07	0.5	2
o__Candidatus_Altiarchaeales	70	5.71e-07	1	5
o__Candidatus_Anoxychlamydiales	28	2.29e-07	0.4	2
o__Candidatus_Babeliales	4	3.26e-08	0.1	2
o__Candidatus_Borkfalkiales	664	1.7796e-06	5.2	45
o__Candidatus_Brocadiales	1198	6.9048e-06	7.8	49
o__Candidatus_Cryosericales	72	5.872e-07	1.2	5
o__Candidatus_Fermentibacterales	2	1.63e-08	0.1	1
o__Candidatus_Gastranaerophilales	24248	0.0200044	17.7	1815
o__Candidatus_Izemoplasmatales	16	1.31e-07	0.6	3
o__Candidatus_Mcinerneyibacteriales	246	0	0.9	2
o__Candidatus_Nanogingivales	54	4.41e-07	0.7	5
o__Candidatus_Nanoperiomorbales	6	4.9e-08	0.1	1
o__Candidatus_Nanosynbacterales	148	6.52e-08	1.4	17
o__Candidatus_Nanosyncoccales	186	4.73e-07	1.9	26
o__Candidatus_Nitrosocaldales	20	1.63e-07	0.3	1
o__Candidatus_Obscuribacterales	108	8.81e-07	1.2	10
o__Candidatus_Peribacterales	172	1.8e-07	1.2	18
o__Candidatus_Poseidoniales	14	1.14e-07	0.4	1
o__Candidatus_Saccharimonadales	604	5.71e-07	2.3	32
o__Candidatus_Sulfidibacteriales	56	4.57e-07	0.7	3
o__Candidatus_Termititenacales	10	8.16e-08	0.1	2
o__Candidatus_Thermoprofundales	4	3.26e-08	0.2	1
o__Candidatus_Uabimicrobiales	232	0	0.9	12
o__Cantharellales	1166	6.6091e-06	10.5	47
o__Capnodiales	88	7.18e-07	0.8	3
o__Caprimulgiformes	222	7.02e-07	2.2	6
o__Carangiformes	202	1.6486e-06	2.8	9
o__Carcharhiniformes	446	8.98e-07	2	18
o__Cardiobacteriales	360	1.7636e-06	3.2	13
o__Cariamiformes	8	6.53e-08	0.2	2
o__Carnivora	992	3.4603e-06	9.2	27
o__Caryophyllales	7806	1.681e-06	6.1	125
o__Casuariiformes	2	1.63e-08	0.1	1
o__Catenulisporales	20	1.63e-07	0.3	1
o__Caudata	38	3.1e-07	0.6	1
o__Caulobacterales	222	1.8118e-06	3.3	14
o__Caulochytriales	268	0	1	8
o__Cavosteliida	2956	0	1	85
o__Celastrales	366	0	1	14
o__Cellvibrionales	870	3.8373e-06	7.5	31
o__Centrarchiformes	282	2.302e-06	2.6	11
o__Ceraceosorales	32	2.616e-07	0.7	3
o__Ceratodontiformes	496	0	1	15
o__Chaetocerotales	532	0	1	16
o__Chaetodontiformes	46	3.75e-07	0.9	1
o__Chaetothyriales	236	1.9258e-06	4.4	13
o__Characiformes	546	2.4e-06	3.8	14
o__Charadriiformes	172	1.4032e-06	2.8	9
o__Charales	752	3.26e-08	1.1	26
o__Cheilostomatida	298	0	1	14
o__Chimaeriformes	396	0	1	14
o__Chiroptera	1542	3.7862e-06	10.2	57
o__Chitinispirillales	156	1.47e-07	1.2	5
o__Chitinivibrionales	24	1.96e-07	0.4	3
o__Chitinophagales	14510	2.70094e-05	58.9	510
o__Chitonida	26	2.12e-07	0.4	1
o__Chitovirales	178	1.4543e-06	2.8	10
o__Chlamydiales	3688	1.8768e-06	4.8	79
o__Chlamydomonadales	4172	1.991e-06	12.4	128
o__Chlorellales	2140	4.57e-07	7.6	56
o__Chlorobiales	1164	2.1067e-06	8.2	47
o__Chloroflexales	172	1.4045e-06	3	15
o__Chloropicales	1020	0	1	28
o__Chromatiales	1574	6.5451e-06	13	59
o__Chroococcales	1354	6.5287e-06	11.9	64
o__Chroococcidiopsidales	20	1.632e-07	0.4	4
o__Chrysiogenales	16	1.31e-07	0.3	1
o__Chthoniobacterales	366	5.39e-07	2.7	12
o__Chthonomonadales	80	6.53e-07	1.1	4
o__Chytridiales	790	0	2	24
o__Cichliformes	540	1.9426e-06	3.7	18
o__Ciconiiformes	58	4.733e-07	1.3	3
o__Cingulata	46	3.75e-07	0.5	4
o__Cirlivirales	12	9.79e-08	0.4	4
o__Cladosporiales	10	8.16e-08	0.4	2
o__Clupeiformes	760	2.269e-06	3.8	19
o__Coelacanthiformes	454	0	1	15
o__Coleoptera	14980	3.5915e-06	32.1	337
o__Coliiformes	70	5.71e-07	0.7	4
o__Colponemida	82	6.69e-07	0.8	1
o__Columbiformes	84	6.86e-07	1.8	7
o__Comatulida	1690	0	1	42
o__Coniochaetales	44	3.59e-07	0.5	2
o__Copelata	2254	0	1	43
o__Coprothermobacterales	30	2.449e-07	0.4	3
o__Coraciiformes	230	1.8766e-06	3.6	13
o__Coriobacteriales	31830	0.0100125	40.5	1815
o__Cornales	270	0	1	6
o__Corynebacteriales	20140	0.0100098	33.6	275
o__Craspedida	1744	0	2	53
o__Crassvirales	16566	0.0100132	23.4	751
o__Crocodylia	640	5.06e-07	3.6	14
o__Cryomonadida	12	9.79e-08	0.4	1
o__Cryptomonadales	76	6.2e-07	0.9	3
o__Cuculiformes	24	1.959e-07	0.6	3
o__Cucurbitales	744	1.2558e-06	5.2	33
o__Culicoidibacterales	22	1.8e-07	0.1	2
o__Cupressales	528	1.469e-07	1.4	19
o__Cyanidiales	2386	1.636e-07	3.6	61
o__Cyclophyllidea	1826	3.26e-07	7.7	78
o__Cyclopoida	20	1.63e-07	0.3	1
o__Cypriniformes	3064	3.525e-06	13	92
o__Cyprinodontiformes	1590	5.191e-06	12	49
o__Cystofilobasidiales	72	5.88e-07	0.8	4
o__Cytophagales	23394	6.5367e-05	128.9	719
o__Dacrymycetales	156	1.273e-06	2	7
o__Dasycladales	192	1.63e-08	1.1	6
o__Dasyuromorphia	214	0	1	6
o__Decapoda	1586	1.9426e-06	9.2	67
o__Deferribacterales	2064	2.4642e-06	7.2	36
o__Dehalococcoidales	3590	4.9e-08	2.1	159
o__Deinococcales	332	2.7089e-06	4.6	22
o__Desulfarculales	12	9.79e-08	0.1	1
o__Desulfobacterales	8910	1.61446e-05	34.8	328
o__Desulfovibrionales	19632	0.0100108	27.9	1211
o__Desulfurellales	310	2.5306e-06	3.2	14
o__Desulfuribacillales	34	2.77e-07	0.7	2
o__Desulfurobacteriales	46	3.756e-07	1.1	4
o__Desulfurococcales	78	6.365e-07	0.9	5
o__Desulfuromonadales	938	7.6545e-06	12.7	59
o__Diaporthales	116	9.456e-07	2.2	6
o__Dictyoglomales	118	9.64e-07	1.7	6
o__Dictyosteliales	11834	0	4	345
o__Didelphimorphia	490	0	1.9	13
o__Dimargaritales	202	0	0.8	7
o__Dioctophymatida	216	0	1	10
o__Dioscoreales	504	0	1.9	15
o__Diphyllobothriidea	890	0	3.8	30
o__Diplomonadida	994	0	2.9	32
o__Diplostraca	732	1.55e-06	4.1	25
o__Diplura	24	1.96e-07	0.5	1
o__Diprotodontia	242	7.016e-07	2	12
o__Diptera	10744	1.65342e-05	50.4	338
o__Diversisporales	6102	1.2406e-06	10.1	188
o__Dothideales	244	9.636e-07	2	14
o__Echinorhynchida	372	0	1	10
o__Ectocarpales	682	0	2	19
o__Eggerthellales	21498	0.0100113	31.4	1587
o__Elopiformes	234	8.32e-07	1.9	7
o__Elusimicrobiales	31382	0.0200012	3.8	2332
o__Emcibacterales	40	3.266e-07	0.5	3
o__Endogonales	2142	0	3	42
o__Endomicrobiales	9612	0.0100014	4.5	706
o__Enterobacterales	41158	0.0200245	67.1	1008
o__Entodiniomorphida	21212	0.0200001	7	579
o__Entomobryomorpha	1090	0	2	37
o__Entomophthorales	1844	0	3	67
o__Entomoplasmatales	496	1.3542e-06	5.9	23
o__Entylomatales	42	3.43e-07	0.8	1
o__Ephemeroptera	2760	0	2	35
o__Ericales	1842	1.502e-06	6.2	53
o__Erysipelotrichales	737864	0.570035	107.6	22959
o__Erysiphales	574	1.615e-06	4.3	11
o__Esociformes	136	0	0.9	2
o__Eubacteriales	12946344	10.0705	1594.2	529017
o__Eubodonida	554	0	1	21
o__Eucoccidiorida	8676	2.7753e-06	21.9	286
o__Euglenales	14	1.14e-07	0.3	1
o__Eugregarinorida	670	9.14e-07	2.8	42
o__Eulipotyphla	280	9.8e-07	2.7	13
o__Euphausiacea	28	2.29e-07	0.4	2
o__Euplotida	2478	1.63e-07	3.3	65
o__Eurotiales	1754	1.08066e-05	19.7	58
o__Eustigmatales	570	9.626e-07	2.2	18
o__Exobasidiales	24	1.963e-07	0.6	3
o__Fabales	29696	0.0200044	24.6	432
o__Fagales	1132	1.699e-06	7.1	40
o__Ferrovales	26	2.122e-07	0.9	3
o__Fibrobacterales	795034	0.610001	38.6	41529
o__Fibromonadales	362	0	1	24
o__Filobasidiales	150	1.224e-06	1.7	6
o__Fimbriimonadales	146	6.53e-08	1	5
o__Flavobacteriales	119246	0.0202427	445.1	4408
o__Forcipulatida	340	0	1	15
o__Fragilariales	406	0	1	14
o__Frankiales	134	1.0935e-06	2	4
o__Fucales	18	1.469e-07	0.6	2
o__Funariales	1008	0	1	21
o__Fusobacteriales	13576	1.61435e-05	38.8	548
o__Gadiformes	350	1.8e-07	1.2	11
o__Galbuliformes	342	8.49e-07	1.9	6
o__Galliformes	568	1.8776e-06	5	22
o__Geastrales	134	0	1	7
o__Gemmatales	1718	6.045e-07	4.6	31
o__Gemmatimonadales	164	1.339e-06	2.6	5
o__Gentianales	606	1.2896e-06	3.6	22
o__Geodermatophilales	116	9.466e-07	1	5
o__Geoglossales	4	3.26e-08	0.1	1
o__Georgefischeriales	32	2.61e-07	0.6	4
o__Geplafuvirales	4	3.26e-08	0.1	1
o__Gigartinales	498	0	1	12
o__Gloeobacterales	2	1.63e-08	0.1	1
o__Gloeophyllales	62	5.059e-07	1.7	4
o__Glomerales	9754	0	8	279
o__Glomerellales	1780	1.257e-06	6.7	27
o__Glycomycetales	32	2.61e-07	0.3	1
o__Gobiiformes	424	0	1.9	12
o__Gonorynchiformes	470	0	1	8
o__Gonyaulacales	340	0	1	2
o__Gracilariales	870	0	2.9	24
o__Gruiformes	90	7.35e-07	2.2	6
o__Gymnodiniales	370	0	1	6
o__Gymnophiona	846	0	3	25
o__Gymnotiformes	2	1.63e-08	0.1	1
o__Haemosporida	13432	3.592e-06	22	368
o__Halanaerobiales	1802	4.4564e-06	10.1	62
o__Halobacteriales	248	2.0241e-06	3.8	11
o__Haloferacales	156	1.2736e-06	2.4	6
o__Haloplasmatales	10	8.16e-08	0.2	1
o__Haplosclerida	1570	1.14e-07	1.4	49
o__Haptorida	358	1.633e-07	1.7	8
o__Harpacticoida	394	2.77e-07	1.6	14
o__Harpellales	3634	8.81e-07	6.9	104
o__Helotiales	1434	5.4344e-06	10.7	34
o__Hemiptera	7546	4.6689e-06	23.9	217
o__Herpetosiphonales	44	3.59e-07	0.5	4
o__Heterotrichida	242434	0.2	2.3	6035
o__Holophagales	80	6.523e-07	1.4	8
o__Holosporales	218	6.202e-07	2.6	12
o__Homosclerophorida	18	1.47e-07	0.5	1
o__Hydrogenophilales	92	7.512e-07	1.2	5
o__Hymenochaetales	348	1.111e-06	3	12
o__Hymenoptera	9656	2.00279e-05	59.9	292
o__Hymenostomatida	173536	0.140001	2.6	4439
o__Hyphomicrobiales	18202	3.84561e-05	94.3	430
o__Hyphomonadales	110	8.976e-07	1.4	8
o__Hypocreales	4162	9.8272e-06	23.9	92
o__Hysterangiales	94	7.67e-07	0.7	2
o__Ichthyophonida	396	4.24e-07	1.7	15
o__Ignavibacteriales	5384	1.8766e-06	5.8	151
o__Imitervirales	5370	6.382e-06	20.3	198
o__Isochrysidales	400	0	1	16
o__Isopoda	1604	0	3	53
o__Isosphaerales	226	1.8445e-06	2.7	11
o__Istiophoriformes	58	4.73e-07	0.9	2
o__Ixodida	1380	3.1989e-06	7.7	54
o__Jaapiales	4	3.26e-08	0.2	2
o__Jakobida	390	9.79e-08	1.2	5
o__Jiangellales	12	9.79e-08	0.2	1
o__Kangiellales	364	1.143e-07	1.3	3
o__Kathablepharidacea	22	1.8e-07	0.5	1
o__Kickxellales	920	0	1.9	26
o__Kineosporiales	16	1.31e-07	0.4	1
o__Kiritimatiellales	262	1.0449e-06	2.9	19
o__Klebsormidiales	688	0	1	21
o__Koleobacterales	2	1.63e-08	0.1	1
o__Kordiimonadales	32	2.616e-07	0.8	4
o__Kosmotogales	584	1.0768e-06	2.8	23
o__Ktedonobacterales	108	8.819e-07	1.9	6
o__Kurtiformes	38	3.1e-07	0.9	5
o__Labriformes	334	1.518e-06	2.2	11
o__Lactobacillales	49302	6.9126e-05	174	1960
o__Lagenidiales	22	1.8e-07	0.6	1
o__Lagomorpha	244	1.991e-06	2.3	12
o__Lamiales	4072	2.7256e-06	13.3	122
o__Laminariales	970	0	1	11
o__Lamniformes	368	0	1	15
o__Laurales	92	7.51e-07	0.9	4
o__Lecanorales	118	9.636e-07	1.9	8
o__Lefavirales	136	1.1102e-06	1.7	4
o__Legionellales	1630	6.5762e-06	14.7	70
o__Lentisphaerales	684	2.94e-07	2.8	58
o__Lepetellida	1432	4.9e-08	2.3	38
o__Lepidoptera	4758	1.39908e-05	34.9	162
o__Leptospirales	5388	4.3743e-06	12.1	92
o__Leptothecata	122	9.96e-07	0.9	4
o__Leucosolenida	96	7.83e-07	1	4
o__Leucosporidiales	6	4.9e-08	0.1	1
o__Liliales	22	1.8e-07	0.6	1
o__Lingulida	1110	0	1	37
o__Longamoebia	1714	0	1	62
o__Lyssacinosida	1466	0	1	44
o__Macroscelidea	82	6.69e-07	0.8	5
o__Macrostomida	468	0	1	26
o__Magnaporthales	606	9.79e-07	3.7	20
o__Magnetococcales	396	4.89e-07	1.5	25
o__Malasseziales	294	2.3989e-06	4	12
o__Malpighiales	2774	2.6926e-06	12.6	69
o__Malvales	4382	4.9791e-06	20.8	120
o__Mamiellales	2068	0	5	61
o__Mantodea	42	3.43e-07	0.7	1
o__Marchantiales	1354	0	2	24
o__Maricaulales	1048	1.9096e-06	3.4	19
o__Marinilabiliales	20340	1.61744e-05	46.1	517
o__Mariprofundales	8	6.53e-08	0.3	3
o__Mastigamoebida	23634	0.0200001	4.6	737
o__Mesostigmata	872	9.63e-07	3.7	40
o__Mesostigmatales	2	1.63e-08	0.1	1
o__Methanobacteriales	648540	0.490013	61.7	31948
o__Methanobavirales	6	4.9e-08	0.1	1
o__Methanocellales	30	2.452e-07	0.9	4
o__Methanococcales	1066	3.8526e-06	7	41
o__Methanomassiliicoccales	28660	0.030004	10.3	1768
o__Methanomicrobiales	3100	5.2071e-06	13	174
o__Methanonatronarchaeales	170	0	1	1
o__Methanophagales	262	2.138e-06	2.4	15
o__Methanopyrales	24	1.96e-07	0.1	1
o__Methanosarcinales	1974	6.8537e-06	17.4	96
o__Methanotrichales	764	1.9596e-06	3.7	11
o__Methylacidiphilales	4	3.26e-08	0.1	1
o__Methylococcales	1224	7.6721e-06	14	69
o__Metopida	422	2.12e-07	1.3	13
o__Microascales	26	2.122e-07	0.9	3
o__Microbiotheria	242	0	1	3
o__Microbotryales	74	6.043e-07	0.6	4
o__Micrococcales	12810	1.43805e-05	41.9	227
o__Micromonosporales	356	2.9051e-06	5.9	19
o__Micropepsales	2	1.63e-08	0.1	1
o__Microstromatales	34	2.773e-07	0.7	4
o__Microthyriales	46	3.75e-07	0.8	2
o__Minwuiales	12	9.79e-08	0.1	1
o__Monoblepharidales	436	0	1	20
o__Monotremata	206	5.22e-07	1.7	8
o__Moraxellales	14042	2.39937e-05	44	444
o__Mortierellales	5894	1.19139e-05	34.1	172
o__Motilibacterales	2	1.63e-08	0.1	1
o__Mucorales	17418	2.856e-06	23.7	412
o__Musophagiformes	116	9.46e-07	1.5	2
o__Mycoplasmatales	30900	0.0200067	23	1633
o__Mycoplasmoidales	2330	2.4815e-06	7.7	95
o__Mycosphaerellales	814	3.9185e-06	8.8	35
o__Myida	950	0	1	34
o__Myriangiales	26	2.12e-07	0.5	1
o__Myrtales	1354	1.795e-06	6.1	38
o__Mytilida	1982	1.63e-08	3	67
o__Mytilinidiales	192	0	1	3
o__Myxococcales	3362	6.2993e-06	20.2	161
o__Nanoarchaeales	54	4.409e-07	0.9	3
o__Nassellaria	12	9.79e-08	0.4	1
o__Natranaerobiales	42	3.43e-07	0.1	1
o__Natrialbales	10	8.16e-08	0.3	2
o__Nautiliales	324	2.6439e-06	5.1	19
o__Naviculales	668	0	2	23
o__Neisseriales	96250	0.0700109	25.5	4346
o__Neocallimastigales	124872	0.110001	8.7	3937
o__Neogastropoda	84	6.86e-07	0.8	2
o__Neolectales	84	6.86e-07	1	3
o__Nephromycida	1298	1.96e-07	1.3	45
o__Neuroptera	584	2.77e-07	1.5	18
o__Nevskiales	154	1.2566e-06	1.8	8
o__Nitriliruptorales	14	1.14e-07	0.3	1
o__Nitrosomonadales	1424	7.3445e-06	16	76
o__Nitrosopumilales	24	1.963e-07	0.5	4
o__Nitrososphaerales	38	3.099e-07	0.8	5
o__Nitrospinales	280	4.89e-07	2.1	15
o__Nitrospirales	1404	3.3787e-06	7.1	53
o__Nostocales	2660	1.61579e-05	29.3	116
o__Nymphaeales	1368	0	2	48
o__Oceanospirillales	3588	1.25531e-05	31.4	131
o__Octopoda	1318	3.26e-08	2.2	44
o__Odonata	458	2.939e-07	1.7	20
o__Oligoflexales	114	9.306e-07	1.7	16
o__Oligosphaerales	884	0	1	50
o__Olpidiales	118	9.63e-07	1	5
o__Onygenales	1000	6.1069e-06	10.9	33
o__Opalinata	3582	7.83e-07	3.8	109
o__Ophidiiformes	94	7.67e-07	0.9	4
o__Ophiostomatales	36	2.94e-07	0.7	2
o__Opisthorchiida	412	1.142e-06	2.9	14
o__Opitutales	2878	3.1836e-06	9.2	208
o__Orbales	274	9.959e-07	2.6	18
o__Orbiliales	710	8.163e-07	4.4	22
o__Orectolobiformes	1482	4.73e-07	3.6	44
o__Orthopolintovirales	32	2.61e-07	0.1	2
o__Orthoptera	918	2.759e-06	4.5	36
o__Oscillatoriales	2856	1.21601e-05	22.8	117
o__Osmeriformes	422	8.81e-07	1.9	9
o__Osteoglossiformes	488	9.63e-07	2.8	22
o__Ostreida	3762	0	3	120
o__Ostropales	170	1.388e-06	1.9	3
o__Oxalidales	188	0	1	8
o__Oxymonadida	2368	0	2	82
o__Oxyrrhinales	4	3.26e-08	0.2	1
o__Pantopoda	630	1.47e-07	1.2	22
o__Parabodonida	14	1.14e-07	0.4	1
o__Parachela	592	0	2	23
o__Parachlamydiales	1416	6.689e-07	2.8	20
o__Paraglomerales	624	0	1.9	23
o__Parvularculales	30	2.45e-07	0.3	1
o__Passeriformes	2116	1.15774e-05	24.7	59
o__Pasteurellales	4236	1.40564e-05	31.4	172
o__Patellariales	22	1.8e-07	0.3	1
o__Pavlovales	260	0	1	14
o__Pectinida	1610	1.63e-07	2.2	59
o__Pelagibacterales	1088	1.7786e-06	5.5	34
o__Pelagomonadales	1498	0	2	39
o__Pelecaniformes	306	1.4043e-06	4.5	13
o__Pelobiontida	3482	0	1	130
o__Peltigerales	16	1.31e-07	0.3	1
o__Peniculida	152324	0.120002	10.2	4157
o__Perciformes	1164	4.9276e-06	8.7	35
o__Perissodactyla	162	1.3219e-06	2.2	6
o__Perkinsida	5266	1.63e-08	3.1	179
o__Peronosporales	7508	3.5589e-06	20	240
o__Pertusariales	12	9.79e-08	0.5	1
o__Petitvirales	2016	2.6761e-06	5.7	67
o__Petromyzontiformes	480	3.26e-07	1.6	11
o__Petrotogales	622	2.5308e-06	6.2	30
o__Pezizales	892	4.211e-06	10	32
o__Phaeomoniellales	10	8.16e-08	0.4	2
o__Phaeotrichales	172	0	1	2
o__Phasmatodea	514	3.052e-06	5.2	18
o__Philasterida	54796	0.0400004	2.7	1449
o__Philodinida	2910	0	1	103
o__Phlebobranchia	1538	8.16e-08	2.4	44
o__Phoenicopteriformes	6	4.9e-08	0.1	1
o__Pholidota	40	3.26e-07	0.7	3
o__Phototrophicales	8	6.53e-08	0.2	2
o__Phthiraptera	830	0	1	23
o__Phycisphaerales	874	1.14e-07	2.4	60
o__Phyllodocida	6	4.9e-08	0.2	1
o__Physariida	28	2.29e-07	0.5	1
o__Piccovirales	32	2.61e-07	0.1	1
o__Piciformes	16	1.31e-07	0.5	1
o__Pilosa	14	1.14e-07	0.1	1
o__Pimascovirales	36	2.938e-07	1	7
o__Pinales	200	1.6321e-06	2.6	10
o__Piperales	560	0	1	18
o__Pirellulales	100026	0.0800057	14	6686
o__Piroplasmida	7586	9.793e-07	12.9	182
o__Plagiorchiida	1300	1.666e-06	7.2	50
o__Planctomycetales	2434	2.6294e-06	8	144
o__Plasmodiophorida	1204	0	1	52
o__Pleosporales	932	6.4959e-06	13.7	42
o__Pleurocapsales	104	8.493e-07	1.3	4
o__Pleuronectiformes	534	1.4686e-06	3.7	14
o__Ploima	8232	1.4363e-06	4.8	241
o__Pneumocystidales	2338	0	6.8	67
o__Poales	7854	6.055e-06	24	259
o__Podocopida	1368	0	3	37
o__Pollicipedomorpha	234	0	1	9
o__Polypodiales	3080	0	3	75
o__Polyporales	1874	6.8063e-06	17.1	66
o__Polypteriformes	724	0	2	18
o__Polystomatidea	148	0	1	11
o__Polytrichales	6	4.9e-08	0.2	1
o__Porocephalida	30	2.45e-07	0.5	1
o__Porphyridiales	950	0	1	17
o__Priapulimorphida	394	0	1	12
o__Primates	2146	2.5309e-06	9.7	62
o__Proboscidea	94	7.676e-07	1.1	6
o__Procellariiformes	16	1.31e-07	0.3	1
o__Propionibacteriales	1822	5.434e-06	12.6	68
o__Prorocentrales	8	6.53e-08	0.3	1
o__Proteales	802	0	3	22
o__Prymnesiales	272	0	1	17
o__Pseudanabaenales	1868	6.498e-06	12.1	53
o__Pseudoditrichales	790	0	1	19
o__Pseudomonadales	18676	1.81969e-05	61.4	366
o__Pseudonocardiales	586	4.7818e-06	9.2	30
o__Psittaciformes	542	1.224e-06	2.6	15
o__Pucciniales	724	2.188e-06	6.2	31
o__Puniceicoccales	466	3.8043e-06	5.3	35
o__Pyrenomonadales	2356	9.63e-07	1.9	61
o__Pythiales	3774	0	4	116
o__Rajiformes	104	8.49e-07	0.6	5
o__Ranunculales	2992	2.122e-06	10.1	73
o__Rhabditida	12156	6.0896e-06	36	450
o__Rhizophydiales	1804	0	2	61
o__Rhodobacterales	4076	1.31419e-05	33.6	126
o__Rhodocyclales	8348	0.0100044	10.2	1347
o__Rhodospirillales	21612	0.0100171	45.4	505
o__Rhodothermales	8	6.53e-08	0.2	1
o__Rhynchobdellida	1266	0	1	31
o__Rickettsiales	6782	4.8946e-06	14.5	300
o__Rodentia	3132	8.3569e-06	20.9	96
o__Rosales	3718	2.2516e-06	17.6	117
o__Rotaliida	12	9.79e-08	0.2	1
o__Rotosphaerida	78	6.37e-07	0.8	4
o__Rubrobacterales	80	6.533e-07	0.5	4
o__Russulales	640	3.5091e-06	7.4	23
o__Sabellida	1218	4.9e-08	2.2	43
o__Saccharomycetales	28184	2.98387e-05	105.7	890
o__Salinisphaerales	2	1.63e-08	0.1	1
o__Salmoniformes	760	1.713e-06	5.6	23
o__Santalales	810	0	1	2
o__Sapindales	1772	8.322e-07	6.1	46
o__Saprolegniales	8722	0	9	253
o__Saprospirales	9484	0.0100064	13.6	331
o__Sarcoptiformes	6392	0	8	207
o__Sarrameanales	26	2.12e-07	0.6	1
o__Saxifragales	10	8.16e-08	0.2	1
o__Scandentia	138	0	1	4
o__Schizosaccharomycetales	554	1.094e-06	3.6	23
o__Scleractinia	5506	2.773e-07	5.7	139
o__Scombriformes	222	5.55e-07	1.9	6
o__Scorpiones	1732	0	1	44
o__Sebacinales	266	8.812e-07	3.2	11
o__Sedimentisphaerales	642	2.008e-06	3.8	33
o__Seisonacea	496	0	1	24
o__Selaginellales	1912	0	1	44
o__Selenomonadales	250260	0.190018	51.1	10239
o__Semionotiformes	176	1.436e-06	1.9	9
o__Sepiida	664	1.63e-07	1.6	22
o__Sessilida	114	9.3e-07	1.3	4
o__Siluriformes	1188	4.5386e-06	9.9	48
o__Silvanigrellales	182	1.485e-06	2.1	6
o__Siphonaptera	234	0	1	11
o__Siphonostomatoida	484	1.14e-07	2.4	20
o__Sirenia	136	0	0.9	2
o__Sneathiellales	112	9.142e-07	0.9	4
o__Solanales	4752	2.3832e-06	15.9	118
o__Solirubrobacterales	88	7.18e-07	1.7	6
o__Sordariales	664	1.2563e-06	5.4	19
o__Sorogenida	52	4.24e-07	0.8	1
o__Spariformes	106	8.65e-07	1.5	5
o__Sphaerobacterales	6	4.9e-08	0.3	1
o__Sphaeropleales	1052	8e-07	3.8	29
o__Sphagnales	1484	0	2	39
o__Sphenisciformes	156	1.2736e-06	2.1	4
o__Sphingobacteriales	25542	0.0100482	100.4	603
o__Sphingomonadales	3830	9.8597e-06	22.5	107
o__Spirochaetales	881042	0.710009	64.7	41651
o__Spirulinales	10	8.16e-08	0.3	3
o__Spizellomycetales	790	0	2.9	24
o__Sporadotrichida	267036	0.22	4.9	6164
o__Sporidiobolales	376	3.0688e-06	4	15
o__Squaliformes	10	8.16e-08	0.2	1
o__Squamata	1964	9.5463e-06	15.1	76
o__Stichotrichida	52	4.25e-07	1.1	4
o__Stolidobranchia	1562	3.75e-07	1.6	42
o__Streptomycetales	15598	1.35664e-05	40.8	216
o__Streptosporangiales	932	5.4663e-06	10.4	30
o__Strigeidida	1384	1.682e-06	6.1	62
o__Strigiformes	108	8.82e-07	1.7	3
o__Strongylida	13944	0.0100022	12.8	198
o__Struthioniformes	14	1.14e-07	0.2	1
o__Stylommatophora	598	0	1	23
o__Suberitida	14	1.14e-07	0.1	1
o__Suessiales	11384	5.71e-07	9.3	338
o__Sulfolobales	158	1.2896e-06	1.9	4
o__Symphypleona	740	0	1	26
o__Synbranchiformes	208	1.697e-06	2.2	7
o__Synchytriales	1582	0	2	40
o__Syndiniales	2434	0	2	70
o__Synechococcales	770	6.2846e-06	10.6	40
o__Synergistales	29996	0.020006	19.2	1588
o__Syngnathiformes	326	1.176e-06	2.5	7
o__Syntrophales	3202	3.5406e-06	10.8	94
o__Syntrophobacterales	2054	1.9583e-06	3.8	20
o__Syntrophorhabdales	522	9.465e-07	4	14
o__Taphrinales	296	7.67e-07	1.9	11
o__Teloschistales	226	1.8452e-06	3.1	10
o__Temnopleuroida	946	0	1	20
o__Terrimicrobiales	20	1.636e-07	0.5	4
o__Testudines	716	4.815e-06	6.9	21
o__Tetraodontiformes	490	1.2563e-06	2.8	14
o__Thalassiosirales	1096	0	2	31
o__Thelephorales	46	3.749e-07	0.6	4
o__Thermales	134	0	0.9	2
o__Thermoanaerobacterales	1646	6.2365e-06	15.5	86
o__Thermococcales	958	7.8199e-06	9.4	24
o__Thermodesulfobacteriales	774	1.96e-07	1.4	10
o__Thermodesulfovibrionales	334	9.462e-07	2.5	8
o__Thermofilales	4	3.26e-08	0.1	1
o__Thermoflexales	64	5.22e-07	0.8	5
o__Thermogemmatisporales	24	1.96e-07	0.3	1
o__Thermomicrobiales	10	8.16e-08	0.1	1
o__Thermoplasmatales	266	1.11e-06	2.3	15
o__Thermoproteales	50	4.08e-07	0.9	1
o__Thermosediminibacterales	516	1.4203e-06	3.1	27
o__Thermotogales	3036	3.1168e-06	7.6	106
o__Thermotomaculales	224	0	1	2
o__Thiotrichales	3012	8.0786e-06	20.9	98
o__Thraustochytrida	1320	3.1e-07	1.6	44
o__Thysanoptera	384	4.57e-07	1.7	17
o__Tichowtungiales	2	1.63e-08	0.1	1
o__Tilletiales	316	1.2896e-06	2.9	6
o__Tinamiformes	180	1.4692e-06	2.4	8
o__Tintinnida	10	8.16e-08	0.3	1
o__Tissierellales	12002	1.99502e-05	53	531
o__Togniniales	2	1.63e-08	0.1	1
o__Trapeliales	122	9.96e-07	2.2	7
o__Trebouxiales	226	0	1	7
o__Trechisporales	46	3.75e-07	0.7	3
o__Tremellales	968	3.9178e-06	9.3	36
o__Tribonematales	324	0	1	14
o__Trichinellida	2184	1.7632e-06	8.6	64
o__Trichomonadida	6116	2.77e-07	1.3	249
o__Trichosporonales	206	1.6803e-06	2.2	9
o__Tricladida	326	9.47e-07	1.6	14
o__Tritrichomonadida	29062	0.0200005	2.4	951
o__Trochodendrales	68	5.55e-07	0.8	4
o__Trogoniformes	60	4.896e-07	0.7	2
o__Trombidiformes	3276	0	5	105
o__Trueperales	10	8.16e-08	0.3	1
o__Trypanosomatida	5328	7.9815e-06	18.8	125
o__Trypetheliales	14	1.14e-07	0.4	1
o__Tubulavirales	550	4.736e-07	1.5	41
o__Umbelopsidales	796	0	3	23
o__Urostylida	808	2.694e-06	4.2	20
o__Ustilaginales	368	1.5179e-06	4.4	14
o__Valvatida	1004	0	2	37
o__Vampirovibrionales	32	2.61e-07	0.8	6
o__Veillonellales	7528	1.47186e-05	36.2	349
o__Venerida	1044	0	1	35
o__Venturiales	134	1.094e-06	1.8	6
o__Verrucomicrobiales	9956	8.3872e-06	27.7	429
o__Vestibuliferida	3010	8.65e-07	3	49
o__Vibrionales	8510	1.01676e-05	22.5	263
o__Victivallales	1116686	0.91	6	33887
o__Vinavirales	12	9.79e-08	0.2	1
o__Violaceomycetales	18	1.47e-07	0.4	1
o__Vitales	434	2.12e-07	1.6	17
o__Wallemiales	428	6.7e-07	2.1	13
o__Xanthomonadales	6800	1.28796e-05	23.9	170
o__Xiphosura	622	0	1.8	21
o__Xylariales	1056	8.6182e-06	15.2	41
o__Xylonales	82	6.69e-07	0.8	5
o__Zingiberales	2802	3.92e-07	6.7	74
o__Zoopagales	402	1.534e-06	2.9	17
o__unclassified_c__Acidimicrobiia	272	0	1	10
o__unclassified_c__Acidobacteriia	252	4.9e-08	1.1	14
o__unclassified_c__Actinomycetia	3256	9.96e-07	3.7	129
o__unclassified_c__Actinopteri	634	2.791e-06	5.3	21
o__unclassified_c__Alphaproteobacteria	1243138	1.01	17.9	50006
o__unclassified_c__Anaerolineae	1064	3.749e-07	1.6	58
o__unclassified_c__Aphelidea	2108	0	2	68
o__unclassified_c__Archaeoglobi	20	1.63e-07	0.3	1
o__unclassified_c__Armatimonadia	16	1.31e-07	0.6	1
o__unclassified_c__Bacilli	3512528	2.85	14	140994
o__unclassified_c__Bacteroidia	12932	0.01	2.9	453
o__unclassified_c__Balneolia	146	0	0.9	1
o__unclassified_c__Betaproteobacteria	2580	4.3409e-06	11.2	78
o__unclassified_c__Blastocatellia	330	1.322e-06	2.2	18
o__unclassified_c__Caldilineae	4	3.26e-08	0.1	1
o__unclassified_c__Caldisericia	80	6.53e-07	0.7	5
o__unclassified_c__Calditrichia	90	7.35e-07	0.7	7
o__unclassified_c__Candidatus_Brocadiia	898	0	0.8	77
o__unclassified_c__Candidatus_Izimaplasma	300	2.449e-06	2.9	21
o__unclassified_c__Candidatus_Lambdaproteobacteria	38	3.1e-07	0.3	2
o__unclassified_c__Candidatus_Marinamargulisbacteria	130	1.061e-06	1.3	3
o__unclassified_c__Candidatus_Methanofastidiosa	2664	0	3	82
o__unclassified_c__Candidatus_Muproteobacteria	240	1.63e-08	0.7	2
o__unclassified_c__Candidatus_Ozemobacteria	12	9.79e-08	0.2	1
o__unclassified_c__Candidatus_Peribacteria	1282	5.07e-07	3.1	45
o__unclassified_c__Candidatus_Poseidoniia	2	1.63e-08	0.1	1
o__unclassified_c__Candidatus_Riflemargulisbacteria	36	2.94e-07	0.9	3
o__unclassified_c__Candidatus_Sericytochromatia	124	0	1	5
o__unclassified_c__Candidatus_Sumerlaeia	1530	0	0.4	1
o__unclassified_c__Caudoviricetes	228566	0.160071	137.4	12144
o__unclassified_c__Chitinispirillia	196	0	1	10
o__unclassified_c__Chitinivibrionia	106	8.65e-07	0.8	7
o__unclassified_c__Chitinophagia	334	0	0.9	15
o__unclassified_c__Chlamydiia	326	0	1	12
o__unclassified_c__Chlorarachniophyceae	60	4.9e-07	1.2	2
o__unclassified_c__Chloroflexia	182	0	1	9
o__unclassified_c__Choanoflagellata	24	1.96e-07	0.5	1
o__unclassified_c__Chthonomonadetes	22	1.8e-07	0.4	1
o__unclassified_c__Chytridiomycetes	502	0	1	11
o__unclassified_c__Clostridia	4532820	3.70001	20.3	240512
o__unclassified_c__Coriobacteriia	504	1.632e-07	2.6	35
o__unclassified_c__Cytophagia	822	0	1	21
o__unclassified_c__Deferribacteres	88	7.18e-07	0.6	3
o__unclassified_c__Dehalococcoidia	802	1.47e-07	1.4	39
o__unclassified_c__Deltaproteobacteria	20304	0.0100064	26.7	883
o__unclassified_c__Dothideomycetes	132	1.0776e-06	2.2	5
o__unclassified_c__Endomicrobia	708	0	1	64
o__unclassified_c__Enteropneusta	1028	0	1	36
o__unclassified_c__Epsilonproteobacteria	1368	0	1	56
o__unclassified_c__Erysipelotrichia	6582	0.01	1	284
o__unclassified_c__Eurotatoria	10972	0	5	394
o__unclassified_c__Fibrobacteria	152	0	0.8	3
o__unclassified_c__Filasterea	1254	0	1	46
o__unclassified_c__Flavobacteriia	3114	2.285e-07	1.5	59
o__unclassified_c__Fusobacteriia	32	2.61e-07	0.7	2
o__unclassified_c__Gammaproteobacteria	21460	0.02001	20.8	1207
o__unclassified_c__Gastropoda	4936	0	7.9	167
o__unclassified_c__Glaucocystophyceae	20	1.63e-07	0.2	1
o__unclassified_c__Holophagae	24	1.96e-07	0.4	2
o__unclassified_c__Ignavibacteria	4310	8.316e-07	2.9	148
o__unclassified_c__Kinetoplastea	126	0	0.9	7
o__unclassified_c__Kiritimatiellae	3394982	2.77	1	192160
o__unclassified_c__Ktedonobacteria	2	1.63e-08	0.1	1
o__unclassified_c__Lecanoromycetes	130	0	0.9	2
o__unclassified_c__Lentisphaeria	552298	0.45	1	27271
o__unclassified_c__Leotiomycetes	420	2.1365e-06	5.4	14
o__unclassified_c__Limnochordia	72	5.88e-07	0.9	3
o__unclassified_c__Mammalia	42	3.43e-07	0.6	5
o__unclassified_c__Methanomicrobia	638	0	1	38
o__unclassified_c__Mollicutes	27680	0.0200008	2	1436
o__unclassified_c__Nanohaloarchaea	18	1.47e-07	0.2	1
o__unclassified_c__Negativicutes	11236	0	5.9	410
o__unclassified_c__Nitrososphaeria	78	6.37e-07	1	2
o__unclassified_c__Oligoflexia	850	0	1	28
o__unclassified_c__Opitutae	2652	7.512e-07	2.7	145
o__unclassified_c__Pedinophyceae	252	0	1	8
o__unclassified_c__Phycisphaerae	602	6.373e-07	1.8	40
o__unclassified_c__Planctomycetia	440	0	1	11
o__unclassified_c__Polychaeta	2148	3.92e-07	2.8	59
o__unclassified_c__Rhodothermia	244	0	0.6	2
o__unclassified_c__Sordariomycetes	44	3.586e-07	1	2
o__unclassified_c__Spartobacteria	1198	4.9e-08	1.3	60
o__unclassified_c__Sphingobacteriia	1126	1.466e-07	1.4	49
o__unclassified_c__Spirochaetia	493118	0.4	1	10158
o__unclassified_c__Spirotrichea	12	9.79e-08	0.2	1
o__unclassified_c__Theionarchaea	158	1.29e-06	1.4	9
o__unclassified_c__Thermoanaerobaculia	14	1.14e-07	0.3	2
o__unclassified_c__Thermococci	2	1.63e-08	0.1	1
o__unclassified_c__Thermodesulfovibrionia	12	9.79e-08	0.1	1
o__unclassified_c__Thermoflexia	36	2.94e-07	0.7	3
o__unclassified_c__Thermoleophilia	64	5.22e-07	0.8	3
o__unclassified_c__Thermoplasmata	656	7.512e-07	2.6	56
o__unclassified_c__Thermoprotei	66	5.386e-07	0.9	5
o__unclassified_c__Tissierellia	3486	4.6353e-06	11.6	205
o__unclassified_c__Trebouxiophyceae	818	4.08e-07	2.6	22
o__unclassified_c__Verrucomicrobiae	2226	2.284e-07	1.8	133
o__unclassified_c__Zetaproteobacteria	746	8.485e-07	2.3	25
o__unclassified_d__Archaea	2729584	2.23	10.7	72674
o__unclassified_d__Bacteria	2007744	1.55005	232.8	72443
o__unclassified_d__Eukaryota	6750	0.0100003	1.7	162
o__unclassified_d__Viruses	29498	0.0200074	21.9	1445
o__unclassified_d__unclassified	17734	0.0100002	6	429
o__unclassified_k__Fungi	56	4.57e-07	0.7	1
o__unclassified_p__Abditibacteriota	3246	0	1	268
o__unclassified_p__Acidobacteria	4568	6.039e-07	6.3	156
o__unclassified_p__Actinobacteria	448	1.1929e-06	3.2	29
o__unclassified_p__Aquificae	266	0	1	15
o__unclassified_p__Armatimonadetes	1580	2.0393e-06	4.5	64
o__unclassified_p__Ascomycota	224	0	1	9
o__unclassified_p__Atribacterota	520	1.795e-07	2.3	25
o__unclassified_p__Bacteroidota	905754	0.710016	60.3	7134
o__unclassified_p__Balneolaeota	334	1.63e-08	0.9	3
o__unclassified_p__Caldiserica	18	1.469e-07	0.4	3
o__unclassified_p__Calditrichaeota	508	0	1	20
o__unclassified_p__Candidatus_Abawacabacteria	10	8.16e-08	0.2	2
o__unclassified_p__Candidatus_Absconditabacteria	105680	0.08	6	4528
o__unclassified_p__Candidatus_Aenigmarchaeota	1632	0	1	50
o__unclassified_p__Candidatus_Aerophobetes	322	0	1	8
o__unclassified_p__Candidatus_Altiarchaeota	210	0	1	4
o__unclassified_p__Candidatus_Amesbacteria	130	1.061e-06	0.8	3
o__unclassified_p__Candidatus_Aminicenantes	3662	1.0279e-06	3.2	91
o__unclassified_p__Candidatus_Andersenbacteria	18	1.47e-07	0.5	1
o__unclassified_p__Candidatus_Auribacterota	188	0	0.9	5
o__unclassified_p__Candidatus_Azambacteria	114	9.31e-07	1.1	2
o__unclassified_p__Candidatus_Bathyarchaeota	1114	6.53e-08	2.1	42
o__unclassified_p__Candidatus_Beckwithbacteria	106	8.649e-07	0.9	7
o__unclassified_p__Candidatus_Berkelbacteria	162	1.3216e-06	1.7	10
o__unclassified_p__Candidatus_Bipolaricaulota	328	1.534e-06	2.4	12
o__unclassified_p__Candidatus_Blackburnbacteria	4	3.26e-08	0.2	1
o__unclassified_p__Candidatus_Brennerbacteria	6	4.9e-08	0.1	1
o__unclassified_p__Candidatus_Buchananbacteria	56	4.57e-07	0.9	3
o__unclassified_p__Candidatus_Calescamantes	48	3.92e-07	0.6	2
o__unclassified_p__Candidatus_Campbellbacteria	12	9.79e-08	0.2	2
o__unclassified_p__Candidatus_Cloacimonetes	6028	2.5463e-06	5.9	203
o__unclassified_p__Candidatus_Coatesbacteria	54	4.41e-07	0.7	3
o__unclassified_p__Candidatus_Collierbacteria	36	2.939e-07	0.7	4
o__unclassified_p__Candidatus_Colwellbacteria	20	1.63e-07	0.3	2
o__unclassified_p__Candidatus_Curtissbacteria	80	6.535e-07	1.7	5
o__unclassified_p__Candidatus_Dadabacteria	208	0	1	21
o__unclassified_p__Candidatus_Daviesbacteria	276	4.57e-07	1.7	10
o__unclassified_p__Candidatus_Delongbacteria	994	0	1	38
o__unclassified_p__Candidatus_Desantisbacteria	62	5.059e-07	0.9	6
o__unclassified_p__Candidatus_Diapherotrites	122	9.953e-07	1	6
o__unclassified_p__Candidatus_Doudnabacteria	56	4.57e-07	0.8	2
o__unclassified_p__Candidatus_Edwardsbacteria	14	1.14e-07	0.2	1
o__unclassified_p__Candidatus_Eisenbacteria	106	8.65e-07	1	4
o__unclassified_p__Candidatus_Eremiobacteraeota	286	0	1	20
o__unclassified_p__Candidatus_Falkowbacteria	728	1.3059e-06	3	24
o__unclassified_p__Candidatus_Fermentibacteria	130	1.0606e-06	1.4	11
o__unclassified_p__Candidatus_Firestonebacteria	18	1.47e-07	0.3	2
o__unclassified_p__Candidatus_Fischerbacteria	40	3.26e-07	0.8	2
o__unclassified_p__Candidatus_Fraserbacteria	20	1.63e-07	0.4	2
o__unclassified_p__Candidatus_Giovannonibacteria	14	1.142e-07	0.4	2
o__unclassified_p__Candidatus_Goldbacteria	10	8.16e-08	0.1	2
o__unclassified_p__Candidatus_Gottesmanbacteria	146	1.191e-06	1.5	4
o__unclassified_p__Candidatus_Gracilibacteria	65312	0.0500019	5.4	2711
o__unclassified_p__Candidatus_Gribaldobacteria	48	3.913e-07	0.7	2
o__unclassified_p__Candidatus_Handelsmanbacteria	108	8.813e-07	0.8	2
o__unclassified_p__Candidatus_Harrisonbacteria	474	3.43e-07	1.2	4
o__unclassified_p__Candidatus_Heimdallarchaeota	782	0	2	25
o__unclassified_p__Candidatus_Helarchaeota	282	0	1	6
o__unclassified_p__Candidatus_Hydrogenedentes	1634	4.9e-08	3.7	46
o__unclassified_p__Candidatus_Hydrothermae	8	6.53e-08	0.3	1
o__unclassified_p__Candidatus_Hydrothermarchaeota	10	8.16e-08	0.2	1
o__unclassified_p__Candidatus_Jacksonbacteria	222	7.35e-07	1	5
o__unclassified_p__Candidatus_Jorgensenbacteria	32	2.61e-07	0.1	1
o__unclassified_p__Candidatus_Kaiserbacteria	1030	6.858e-07	2.8	23
o__unclassified_p__Candidatus_Kapabacteria	270	0	1	11
o__unclassified_p__Candidatus_Kerfeldbacteria	200	2.616e-07	1.7	8
o__unclassified_p__Candidatus_Komeilibacteria	82	6.69e-07	1.3	4
o__unclassified_p__Candidatus_Korarchaeota	66	5.39e-07	0.9	4
o__unclassified_p__Candidatus_Kryptonia	320	9.633e-07	2	8
o__unclassified_p__Candidatus_Kuenenbacteria	320	9.306e-07	2.5	7
o__unclassified_p__Candidatus_Latescibacteria	696	0	2	19
o__unclassified_p__Candidatus_Levybacteria	514	2.2192e-06	4	14
o__unclassified_p__Candidatus_Liptonbacteria	68	5.553e-07	0.5	2
o__unclassified_p__Candidatus_Lloydbacteria	40	3.26e-07	0.6	2
o__unclassified_p__Candidatus_Lokiarchaeota	1290	8.166e-07	2.3	60
o__unclassified_p__Candidatus_Magasanikbacteria	1264	2.8895e-06	5.6	45
o__unclassified_p__Candidatus_Margulisbacteria	92	7.51e-07	0.6	3
o__unclassified_p__Candidatus_Marinimicrobia	2130	3.756e-07	3.1	86
o__unclassified_p__Candidatus_Marsarchaeota	324	4.08e-07	1.9	8
o__unclassified_p__Candidatus_Melainabacteria	2452	1.6316e-06	5.9	228
o__unclassified_p__Candidatus_Micrarchaeota	478	1.63e-08	1.1	17
o__unclassified_p__Candidatus_Microgenomates	16	1.305e-07	0.3	2
o__unclassified_p__Candidatus_Moranbacteria	1838	1.1262e-06	3.6	50
o__unclassified_p__Candidatus_Muirbacteria	274	0	1	16
o__unclassified_p__Candidatus_Nanohaloarchaeota	24	1.96e-07	0.5	2
o__unclassified_p__Candidatus_Nealsonbacteria	290	2.3665e-06	1.9	10
o__unclassified_p__Candidatus_Nomurabacteria	1450	2.8406e-06	4.3	67
o__unclassified_p__Candidatus_Odinarchaeota	40	3.26e-07	0.1	1
o__unclassified_p__Candidatus_Omnitrophica	2236	2.0726e-06	4.7	135
o__unclassified_p__Candidatus_Pacebacteria	960	1.14e-07	1.4	37
o__unclassified_p__Candidatus_Parcubacteria	1244	6.203e-07	1.9	31
o__unclassified_p__Candidatus_Parvarchaeota	2	1.63e-08	0.1	1
o__unclassified_p__Candidatus_Peregrinibacteria	1804	3.3953e-06	6.6	65
o__unclassified_p__Candidatus_Poribacteria	450	0	1	29
o__unclassified_p__Candidatus_Portnoybacteria	314	1.1589e-06	2.6	9
o__unclassified_p__Candidatus_Ratteibacteria	48	3.92e-07	0.7	3
o__unclassified_p__Candidatus_Riflebacteria	42004	0.0300014	3.5	3419
o__unclassified_p__Candidatus_Roizmanbacteria	590	2.3016e-06	4.2	18
o__unclassified_p__Candidatus_Rokubacteria	1126	0	1	12
o__unclassified_p__Candidatus_Ryanbacteria	16	1.31e-07	0.5	1
o__unclassified_p__Candidatus_Saccharibacteria	74136	0.0600016	6.4	6672
o__unclassified_p__Candidatus_Schekmanbacteria	122	9.953e-07	1.2	3
o__unclassified_p__Candidatus_Shapirobacteria	1020	2.446e-07	2.5	22
o__unclassified_p__Candidatus_Staskawiczbacteria	278	2.2682e-06	2.8	12
o__unclassified_p__Candidatus_Sumerlaeota	188	1.5343e-06	2.8	14
o__unclassified_p__Candidatus_Sungbacteria	18	1.47e-07	0.3	1
o__unclassified_p__Candidatus_Tagabacteria	118	9.63e-07	0.2	1
o__unclassified_p__Candidatus_Taylorbacteria	46	3.753e-07	0.6	3
o__unclassified_p__Candidatus_Tectomicrobia	162	0	0.9	5
o__unclassified_p__Candidatus_Thermoplasmatota	286	9.47e-07	2	10
o__unclassified_p__Candidatus_Thorarchaeota	226	3.26e-08	1.1	12
o__unclassified_p__Candidatus_Uhrbacteria	1030	2.2193e-06	6.3	44
o__unclassified_p__Candidatus_Verstraetearchaeota	4	3.26e-08	0.2	2
o__unclassified_p__Candidatus_Vogelbacteria	116	9.463e-07	1.1	10
o__unclassified_p__Candidatus_Wallbacteria	6	4.9e-08	0.3	1
o__unclassified_p__Candidatus_Wildermuthbacteria	56	4.573e-07	0.7	2
o__unclassified_p__Candidatus_Wirthbacteria	32	2.61e-07	0.3	1
o__unclassified_p__Candidatus_Woesearchaeota	4598	1.6326e-06	3.8	172
o__unclassified_p__Candidatus_Woesebacteria	936	3.3795e-06	7.5	36
o__unclassified_p__Candidatus_Wolfebacteria	208	3.92e-07	1.4	12
o__unclassified_p__Candidatus_Woykebacteria	62	5.056e-07	0.7	2
o__unclassified_p__Candidatus_Yanofskybacteria	138	1.1269e-06	2.1	8
o__unclassified_p__Candidatus_Zambryskibacteria	2	1.63e-08	0.1	1
o__unclassified_p__Chlamydiae	542	3.92e-07	1.4	8
o__unclassified_p__Chlorobi	994	3.423e-07	1.7	44
o__unclassified_p__Chloroflexi	3954	2.3508e-06	6.6	187
o__unclassified_p__Chlorophyta	414	0	1	12
o__unclassified_p__Ciliophora	1212	0	2.8	39
o__unclassified_p__Crenarchaeota	2618	4.08e-07	1.4	111
o__unclassified_p__Cressdnaviricota	28	2.29e-07	0.5	5
o__unclassified_p__Cryptomycota	2582	7.83e-07	1.8	69
o__unclassified_p__Cyanobacteria	9028	2.7919e-06	14.4	721
o__unclassified_p__Dictyoglomi	60	4.9e-07	0.3	1
o__unclassified_p__Dicyemida	8	6.53e-08	0.1	1
o__unclassified_p__Elusimicrobia	101946	0.0800036	7.1	5605
o__unclassified_p__Euryarchaeota	2272	1.2405e-06	4.1	109
o__unclassified_p__Fibrobacteres	176	1.436e-06	1.3	8
o__unclassified_p__Firmicutes	514154	0.400025	88.8	26242
o__unclassified_p__Foraminifera	2514	1.63e-08	1.1	80
o__unclassified_p__Fornicata	1394	0	3	40
o__unclassified_p__Fusobacteria	82	6.689e-07	1.3	8
o__unclassified_p__Gemmatimonadetes	496	5.39e-07	1.7	25
o__unclassified_p__Heterolobosea	9512	0	3	285
o__unclassified_p__Ignavibacteriae	1558	6.53e-07	2.5	56
o__unclassified_p__Kiritimatiellaeota	1688	0	1	186
o__unclassified_p__Lentisphaerae	117092	0.090004	12.5	8675
o__unclassified_p__Microsporidia	4640	9.9569e-06	28.5	174
o__unclassified_p__Myxococcota	134	0	0.9	9
o__unclassified_p__Nanoarchaeota	2114	0	1	71
o__unclassified_p__Nitrospinae	396	6.53e-08	1.2	16
o__unclassified_p__Nitrospirae	1746	1.0786e-06	2.9	70
o__unclassified_p__Orthonectida	804	0	1	26
o__unclassified_p__Placozoa	2326	0	2	56
o__unclassified_p__Planctomycetota	23220	0.0200036	7.9	1610
o__unclassified_p__Proteobacteria	46172	0.040001	2.8	1670
o__unclassified_p__Spirochaetes	5322	5.8586e-06	13.1	271
o__unclassified_p__Synergistetes	486	6.86e-07	2.5	5
o__unclassified_p__Tenericutes	35090	0.0200029	15.3	2595
o__unclassified_p__Thaumarchaeota	440	1.2736e-06	3.2	19
o__unclassified_p__Thermodesulfobacteria	46	3.75e-07	0.5	2
o__unclassified_p__Thermotogae	76	6.2e-07	1	7
o__unclassified_p__Verrucomicrobia	110994	0.0900045	13.3	7250
o__unclassified_p__candidate_division_CPR1	2860	0	1	145
o__unclassified_p__candidate_division_CPR2	102	8.33e-07	1.1	4
o__unclassified_p__candidate_division_FCPU426	68	5.55e-07	0.6	1
o__unclassified_p__candidate_division_NC10	62	5.056e-07	1.2	3
o__unclassified_p__candidate_division_WOR-3	276	0	1	17
o__unclassified_p__candidate_division_WWE3	420	1.8619e-06	3.8	27
o__unclassified_p__candidate_division_Zixibacteria	726	1.0122e-06	3	36

## Sheet: Family
Table S6: Species Annotation Results at The Family Level
Family	Total_reads	Percent	Prevalence	Gene_Count
f__Acanthamoebidae	1714	0	1	62
f__Acanthasteridae	362	0	1	16
f__Acanthisittidae	80	6.53e-07	0.8	1
f__Acanthochitonidae	26	2.12e-07	0.4	1
f__Acanthopleuribacteraceae	6	4.9e-08	0.2	1
f__Acaridae	218	0	1	9
f__Acaryochloridaceae	48	3.916e-07	0.5	3
f__Acaulosporaceae	1152	4.24e-07	1.5	38
f__Accipitridae	16	1.305e-07	0.5	4
f__Acetobacteraceae	5828	7.2001e-06	18.4	242
f__Acholeplasmataceae	12276	0.0100041	13.8	495
f__Acidaminococcaceae	757492	0.620004	14.3	15500
f__Acidiferrobacteraceae	64	5.22e-07	0.7	5
f__Acidilutibacteraceae	12	9.79e-08	0.5	2
f__Acidimicrobiaceae	120	9.796e-07	1.2	5
f__Acidithiobacillaceae	96	7.838e-07	2.2	10
f__Acidobacteriaceae	170	1.3872e-06	2.6	9
f__Acipenseridae	108	8.81e-07	0.8	5
f__Ackermannviridae	4180	8.49e-07	2.2	203
f__Acrididae	918	2.759e-06	4.5	36
f__Acroporidae	2480	0	2	58
f__Acrospermaceae	24	1.96e-07	0.4	1
f__Actinidiaceae	184	1.502e-06	1.9	7
f__Actiniidae	2360	0	1	60
f__Actinomycetaceae	3854	6.2355e-06	17.5	190
f__Acytosteliaceae	3756	0	2	123
f__Adinetidae	8376	0	3	269
f__Adintoviridae	32	2.61e-07	0.1	2
f__Adrianichthyidae	284	3.75e-07	1.8	8
f__Aegithalidae	38	3.1e-07	0.5	1
f__Aerococcaceae	688	3.5571e-06	7.7	35
f__Aeromonadaceae	7056	4.2927e-06	7.6	78
f__Aestuariivirgaceae	132	0	0.9	2
f__Agamidae	126	0	0.9	6
f__Agaonidae	214	0	1	10
f__Agaricaceae	146	1.191e-06	1.8	6
f__Agromyzidae	24	1.96e-07	0.4	1
f__Aiptasiidae	1294	0	1	37
f__Aizoaceae	86	7.02e-07	0.6	2
f__Ajellomycetaceae	280	1.2573e-06	2.8	12
f__Akkermansiaceae	7238	3.2155e-06	11.9	310
f__Albuginaceae	1940	0	2	54
f__Albulidae	164	1.338e-06	1.4	7
f__Alcaligenaceae	3762	5.9901e-06	15.6	113
f__Alcanivoracaceae	244	9.793e-07	2.8	10
f__Alcedinidae	36	2.943e-07	0.4	2
f__Alcyoniidae	150	0	0.9	3
f__Aleyrodidae	792	0	1	21
f__Alicyclobacillaceae	466	2.7917e-06	5.3	26
f__Alligatoridae	446	0	1.9	8
f__Alopiidae	368	0	1	15
f__Alsobacteraceae	8	6.53e-08	0.1	1
f__Alteromonadaceae	720	4.8634e-06	10.6	43
f__Alydidae	60	4.9e-07	0.9	2
f__Amanitaceae	126	1.029e-06	2.3	4
f__Amaryllidaceae	4	3.26e-08	0.2	1
f__Ambassidae	160	0	0.8	1
f__Ambisporaceae	1164	0	2	23
f__Amborellaceae	122	9.96e-07	1	7
f__Amiidae	514	0	1	8
f__Ammotheidae	18	1.47e-07	0.2	1
f__Amoebidiaceae	52	4.24e-07	0.7	1
f__Amoebophilaceae	64	5.23e-07	1.2	4
f__Amoebophryaceae	2434	0	2	70
f__Amorphaceae	22	1.8e-07	0.1	1
f__Amphiacanthidae	32	2.61e-07	0.3	2
f__Amphisiellidae	52	4.25e-07	1.1	4
f__Ampulicidae	46	3.75e-07	0.6	3
f__Ampullariidae	562	0	1	18
f__Anabantidae	54	4.41e-07	0.8	1
f__Anacardiaceae	914	7.18e-07	1.9	13
f__Anaerodiviridae	6	4.9e-08	0.1	1
f__Anaerohalosphaeraceae	92	7.51e-07	1.4	8
f__Anaerolineaceae	178204	0.150002	8.3	7771
f__Anaeromyxobacteraceae	310	4.076e-07	1.5	5
f__Anaeroplasmataceae	15072	0.01	2	1083
f__Anaplasmataceae	140	1.1427e-06	2.1	12
f__Anatidae	26	2.12e-07	0.5	1
f__Ancylistaceae	1060	0	1	35
f__Ancylostomatidae	1038	0	3.2	26
f__Andaluciidae	12	9.79e-08	0.3	1
f__Angiostrongylidae	38	3.1e-07	1	4
f__Anguillidae	222	0	1	8
f__Anguinidae	864	0	1	22
f__Anhimidae	12	9.79e-08	0.5	1
f__Anhingidae	22	1.8e-07	0.5	2
f__Anisakidae	170	0	1	11
f__Anthracoideaceae	20	1.63e-07	0.8	1
f__Aotidae	28	2.29e-07	0.6	2
f__Aphanizomenonaceae	494	2.8891e-06	5.2	21
f__Aphanothecaceae	152	1.2399e-06	2	8
f__Aphelenchidae	588	0	1	25
f__Aphelenchoididae	1524	0	4.9	67
f__Aphididae	2778	1.1756e-06	9.5	69
f__Apiaceae	484	0	1	14
f__Apidae	1318	3.6238e-06	9.4	35
f__Aplysiidae	224	0	1	11
f__Apocynaceae	220	0	0.9	7
f__Apodidae	62	5.06e-07	0.7	1
f__Apogonidae	38	3.1e-07	0.9	5
f__Apterygidae	160	2.77e-07	1.6	7
f__Apusomonadidae	330	0	1	21
f__Aquificaceae	188	1.534e-06	2.3	8
f__Araceae	340	1.31e-07	2.3	15
f__Araneidae	1382	0	3.7	66
f__Archaeoglobaceae	104	8.492e-07	1.3	6
f__Archangiaceae	916	1.2092e-06	4.4	16
f__Arcidae	26	2.12e-07	0.7	1
f__Arcobacteraceae	3522	7.4281e-06	17.2	115
f__Ardeidae	32	2.61e-07	0.7	1
f__Ardenticatenaceae	220	1.796e-06	1.7	6
f__Arecaceae	680	0	3	20
f__Arenicellaceae	22	1.8e-07	0.5	2
f__Arenicolidae	48	3.92e-07	0.8	1
f__Aristolochiaceae	560	0	1	18
f__Armadillidiidae	880	0	2	22
f__Armilliferidae	30	2.45e-07	0.5	1
f__Arthrodermataceae	84	6.856e-07	1.2	6
f__Ascalaphidae	34	2.77e-07	0.5	1
f__Ascidiidae	620	0	1	17
f__Ascobolaceae	80	6.53e-07	0.8	2
f__Ascodesmidaceae	70	5.71e-07	0.9	2
f__Ascoideaceae	538	0	1	15
f__Ascosphaeraceae	376	3.07e-06	4.2	10
f__Asparagaceae	416	0	1	9
f__Aspergillaceae	1430	8.162e-06	16	46
f__Asphodelaceae	2	1.63e-08	0.1	1
f__Astathelohaniidae	450	0	1	9
f__Asteraceae	19634	0.0100007	11.5	348
f__Asteriidae	340	0	1	15
f__Asterinidae	642	0	1	21
f__Astraeaceae	44	3.59e-07	0.5	1
f__Astrephomenaceae	484	0	1	13
f__Athaliidae	156	0	1	7
f__Atheliaceae	92	7.51e-07	0.8	2
f__Atherinopsidae	84	6.86e-07	0.9	4
f__Atopobiaceae	15912	0.0100054	18.9	1302
f__Aurantimonadaceae	302	1.2086e-06	2.9	14
f__Auriculariaceae	130	0	0.9	2
f__Auriscalpiaceae	224	1.14e-07	1.4	3
f__Autographiviridae	4	3.26e-08	0.2	1
f__Azonexaceae	44	3.588e-07	1.1	4
f__Azospirillaceae	10524	0.0100039	10.3	162
f__Babesiidae	4712	8.653e-07	8.6	99
f__Bacillaceae	43764	9.22973e-05	192.8	1655
f__Bacillales_Family_X._Incertae_Sedis	60	4.896e-07	1.2	3
f__Bacillariaceae	1366	2.61e-07	3.6	38
f__Bacteriovoracaceae	424	5.872e-07	2.3	61
f__Bacteroidaceae	4889894	3.82003	217.6	185046
f__Baculoviridae	136	1.1102e-06	1.7	4
f__Baetidae	538	0	1	19
f__Bagridae	456	3.26e-07	2	11
f__Balaenopteridae	4	3.26e-08	0.2	1
f__Balanidae	584	0	1	19
f__Balanophoraceae	810	0	1	2
f__Balneicellaceae	54	4.41e-07	0.6	4
f__Balneolaceae	814	3.1495e-06	4.9	35
f__Balsaminaceae	896	0	1	23
f__Bangiaceae	438	9.15e-07	2.6	10
f__Barnesiellaceae	30468	0.0100011	18.4	532
f__Bartonellaceae	98	7.995e-07	0.6	4
f__Basidiobolaceae	2050	0	1	49
f__Bathycoccaceae	1270	0	3	39
f__Batillariidae	468	0	1	18
f__Batrachoididae	212	0	1	10
f__Bdellovibrionaceae	522	1.192e-06	4.2	20
f__Beijerinckiaceae	152	1.241e-06	1.3	3
f__Belostomatidae	86	7.02e-07	0.9	2
f__Bernardetiaceae	192	5.063e-07	1.8	9
f__Betulaceae	112	9.14e-07	1.3	3
f__Beutenbergiaceae	8	6.53e-08	0.1	1
f__Bianqueaceae	202	0	1	14
f__Bifidobacteriaceae	209966	0.170013	38.5	5602
f__Bignoniaceae	96	7.83e-07	0.9	5
f__Bionectriaceae	526	1.159e-06	3.8	8
f__Blastochloridaceae	22	1.793e-07	0.5	2
f__Blastocladiaceae	114	9.3e-07	0.9	7
f__Blastocystidae	3486	0	3	105
f__Blattabacteriaceae	152	1.241e-06	2.2	3
f__Blenniidae	258	0	1	4
f__Blepharismidae	124050	0.1	1	3011
f__Bodonidae	554	0	1	21
f__Bogoriellaceae	18	1.47e-07	0.4	1
f__Boletaceae	174	1.42e-06	2.4	8
f__Boletinellaceae	46	3.75e-07	0.5	2
f__Bombycidae	212	1.63e-07	1.4	5
f__Bondarzewiaceae	36	2.94e-07	0.6	2
f__Boraginaceae	458	0	1	16
f__Borreliaceae	44	3.59e-07	0.8	2
f__Boseaceae	314	1.0445e-06	3.7	11
f__Botryobasidiaceae	38	3.1e-07	0.6	2
f__Botryosphaeriaceae	114	9.299e-07	2.7	6
f__Bovichtidae	64	5.22e-07	0.7	1
f__Bovidae	854	2.7259e-06	6.1	20
f__Brachionidae	8232	1.4363e-06	4.8	241
f__Brachybasidiaceae	16	1.31e-07	0.4	2
f__Brachyspiraceae	4918	3.0036e-06	11.5	275
f__Braconidae	1458	2.922e-06	6.3	54
f__Bradymonadaceae	24	1.96e-07	0.5	1
f__Branchiostomatidae	1296	0	3	42
f__Brassicaceae	6486	2.939e-06	17.3	174
f__Brevibacteriaceae	28	2.283e-07	0.8	4
f__Brevinemataceae	80	6.53e-07	0.7	5
f__Breznakiellaceae	422	9.79e-07	2	19
f__Bromeliaceae	874	0	1	24
f__Brucellaceae	900	1.0611e-06	4.7	12
f__Bryobacteraceae	32	2.609e-07	0.4	3
f__Bucconidae	238	0	1	2
f__Budviciaceae	54	4.406e-07	0.6	3
f__Bufonidae	260	8.49e-07	1.9	8
f__Bugulidae	298	0	1	14
f__Buprestidae	482	4.57e-07	1.8	12
f__Burkholderiaceae	9492	2.08251e-05	39.3	236
f__Buthidae	1732	0	1	44
f__Bythitidae	94	7.67e-07	0.9	4
f__Cacatuidae	14	1.14e-07	0.2	1
f__Caedimonadaceae	162	1.632e-07	1.4	5
f__Cafeteriaceae	810	0	1	18
f__Caldicoprobacteraceae	26	2.123e-07	0.5	4
f__Caldilineaceae	142	1.159e-06	1.7	8
f__Caldisericaceae	76	6.203e-07	1.2	6
f__Calditerrivibrionaceae	962	0	1	7
f__Calditrichaceae	222	1.812e-06	2.8	15
f__Caligidae	484	1.14e-07	2.4	20
f__Calliphoridae	506	3.1e-07	2.6	19
f__Callorhinchidae	396	0	1	14
f__Calotrichaceae	168	1.3709e-06	2	9
f__Cambaridae	238	0	1	9
f__Camelidae	58	4.74e-07	0.7	2
f__Campodeidae	24	1.96e-07	0.5	1
f__Campylobacteraceae	84968	0.0600093	27.7	3355
f__Candidatus_Absconditicoccaceae	1414	0	1	57
f__Candidatus_Borkfalkiaceae	664	1.7796e-06	5.2	45
f__Candidatus_Brocadiaceae	832	3.9172e-06	5.2	25
f__Candidatus_Competibacteraceae	198	4.57e-07	2	14
f__Candidatus_Cryosericaceae	72	5.872e-07	1.2	5
f__Candidatus_Deianiraeaceae	178	0	0.8	5
f__Candidatus_Desulfofervidaceae	10	8.16e-08	0.2	2
f__Candidatus_Fermentibacteraceae	2	1.63e-08	0.1	1
f__Candidatus_Izemoplasmataceae	16	1.31e-07	0.6	3
f__Candidatus_Mcinerneyibacteriaceae	246	0	0.9	2
f__Candidatus_Methanomethylophilaceae	28036	0.0300006	3.3	1722
f__Candidatus_Methanoperedenaceae	260	8.486e-07	2.2	8
f__Candidatus_Midichloriaceae	384	1.2403e-06	2.7	19
f__Candidatus_Nanogingivalaceae	54	4.41e-07	0.7	5
f__Candidatus_Nanoperiomorbaceae	6	4.9e-08	0.1	1
f__Candidatus_Nanosynbacteraceae	148	6.52e-08	1.4	17
f__Candidatus_Nanosyncoccacae	186	4.73e-07	1.9	26
f__Candidatus_Nitrosocaldaceae	20	1.63e-07	0.3	1
f__Candidatus_Ozemobacteraceae	12	9.79e-08	0.2	1
f__Candidatus_Paracaedibacteraceae	26	2.12e-07	0.6	3
f__Candidatus_Saccharimonadaceae	604	5.71e-07	2.3	32
f__Candidatus_Scalinduaceae	250	2.0406e-06	1.9	18
f__Candidatus_Termititenacaceae	10	8.16e-08	0.1	2
f__Candidatus_Thermochlorobacteriaceae	2	1.63e-08	0.1	1
f__Candidatus_Uabimicrobiaceae	232	0	0.9	12
f__Canidae	40	3.26e-07	0.7	2
f__Cannabaceae	422	0	2	15
f__Cannaceae	48	3.92e-07	0.7	1
f__Capitellidae	760	0	1	24
f__Caprimulgidae	206	5.71e-07	1.9	5
f__Carangidae	46	3.756e-07	1.1	4
f__Cardiobacteriaceae	360	1.7636e-06	3.2	13
f__Cariamidae	8	6.53e-08	0.2	2
f__Caricaceae	194	1.14e-07	1	5
f__Carnobacteriaceae	2200	1.06277e-05	20.5	105
f__Caryophyllaceae	456	3.59e-07	1.6	13
f__Castoridae	204	0	0.9	4
f__Catalimonadaceae	6	4.9e-08	0.1	1
f__Catenariaceae	200	0	0.9	7
f__Catenulisporaceae	20	1.63e-07	0.3	1
f__Caulobacteraceae	218	1.7792e-06	3.1	13
f__Caulochytriaceae	268	0	1	8
f__Cavenderiaceae	1698	0	1	58
f__Caviidae	8	6.53e-08	0.3	1
f__Cavosteliaceae	2956	0	1	85
f__Cebidae	88	7.18e-07	1.4	3
f__Cecidomyiidae	274	3.43e-07	1.4	11
f__Celastraceae	366	0	1	14
f__Cellulomonadaceae	794	1.0133e-06	2.7	7
f__Cellvibrionaceae	236	1.9268e-06	3.4	13
f__Centrarchidae	154	1.257e-06	1.4	6
f__Cephalotaceae	188	0	1	8
f__Cephidae	10	8.16e-08	0.4	2
f__Ceraceosoraceae	32	2.616e-07	0.7	3
f__Cerambycidae	220	0	0.8	7
f__Ceratobasidiaceae	590	1.9092e-06	4.5	28
f__Ceratocystidaceae	8	6.53e-08	0.3	1
f__Cercopithecidae	304	1.127e-06	2.8	11
f__Certhiidae	12	9.79e-08	0.3	1
f__Cervidae	122	9.953e-07	2.6	7
f__Cerylidae	2	1.63e-08	0.1	1
f__Cesiribacteraceae	2528	1.044e-06	2	17
f__Chabertiidae	300	0	1	11
f__Chaetocerotaceae	532	0	1	16
f__Chaetodontidae	46	3.75e-07	0.9	1
f__Chaetomiaceae	306	8.813e-07	2.5	9
f__Chanidae	470	0	1	8
f__Channichthyidae	420	0	1	8
f__Channidae	370	2.453e-07	1.8	12
f__Characeae	752	3.26e-08	1.1	26
f__Characidae	252	0	1	9
f__Charadriidae	2	1.63e-08	0.1	1
f__Cheirogaleidae	542	0	1	9
f__Cheloniidae	108	8.82e-07	1.3	3
f__Chelydridae	72	5.88e-07	0.7	3
f__Chenopodiaceae	7188	0	3	109
f__Chinchillidae	38	3.1e-07	0.5	2
f__Chionididae	12	9.79e-08	0.3	1
f__Chironomidae	3182	8.16e-08	3.2	94
f__Chitinispirillaceae	156	1.47e-07	1.2	5
f__Chitinophagaceae	13068	2.70094e-05	57.9	462
f__Chlamydiaceae	3600	1.1585e-06	4	75
f__Chlamydomonadaceae	1746	1.077e-06	4.4	50
f__Chlorellaceae	2140	4.57e-07	7.6	56
f__Chlorobiaceae	1138	1.8941e-06	7.5	43
f__Chlorobotryaceae	10	8.16e-08	0.4	1
f__Chlorociboriaceae	6	4.9e-08	0.1	1
f__Chloroflexaceae	78	6.363e-07	0.9	4
f__Chlorogloeopsidaceae	168	0	1	8
f__Chloroherpetonaceae	8	6.53e-08	0.1	1
f__Chloropicaceae	1020	0	1	28
f__Choanephoraceae	376	0	1	14
f__Christensenellaceae	9096	4.619e-06	14.7	541
f__Chromatiaceae	1264	4.0145e-06	7.7	29
f__Chromeraceae	40	3.26e-07	0.7	1
f__Chromobacteriaceae	4532	7.184e-07	4.3	27
f__Chroococcaceae	526	2.4652e-06	3.9	18
f__Chroococcidiopsidaceae	20	1.632e-07	0.4	4
f__Chrysiogenaceae	16	1.31e-07	0.3	1
f__Chrysochloridae	42	3.43e-07	0.6	5
f__Chrysochromulinaceae	272	0	1	17
f__Chrysomelidae	1692	1.7143e-06	7.9	64
f__Chrysopidae	550	0	1	17
f__Chthoniobacteraceae	218	5.39e-07	1.7	3
f__Chthonomonadaceae	50	4.08e-07	0.7	2
f__Chytriomycetaceae	790	0	2	24
f__Cicadellidae	682	0	1	19
f__Cichlidae	540	1.9426e-06	3.7	18
f__Cimicidae	418	0	1	14
f__Cionidae	910	1.63e-08	1.1	26
f__Circaeasteraceae	242	0	0.9	5
f__Circoviridae	12	9.79e-08	0.4	4
f__Cladosporiaceae	10	8.16e-08	0.4	2
f__Clariidae	76	6.21e-07	1.2	8
f__Claroideoglomeraceae	1082	0	2	41
f__Clavicipitaceae	314	1.4207e-06	4.3	14
f__Cleomaceae	358	0	1	11
f__Clitocybaceae	52	4.24e-07	0.8	3
f__Clostridiaceae	202830	0.0601188	378.2	11708
f__Clostridiales_Family_XVI._Incertae_Sedis	400	1.0122e-06	2.1	16
f__Clostridiales_Family_XVII._Incertae_Sedis	10	8.16e-08	0.3	1
f__Clupeidae	638	1.273e-06	2.8	15
f__Clytiidae	122	9.96e-07	0.9	4
f__Coccinellidae	680	0	2	25
f__Coccyzidae	10	8.16e-08	0.2	1
f__Coelacanthidae	454	0	1	15
f__Coelosphaeriaceae	6	4.9e-08	0.3	1
f__Coenagrionidae	434	9.79e-08	1.2	18
f__Coleofasciculaceae	576	1.4859e-06	3.4	14
f__Coleosporiaceae	288	0	1	8
f__Coliidae	70	5.71e-07	0.7	4
f__Colletidae	38	3.1e-07	0.6	2
f__Colponemidia	82	6.69e-07	0.8	1
f__Colubridae	190	1.55e-06	2.1	10
f__Columbidae	84	6.86e-07	1.8	7
f__Colwelliaceae	178	1.4523e-06	3.4	17
f__Comamonadaceae	5248	9.6291e-06	22.4	447
f__Comatulidae	1690	0	1	42
f__Conidae	62	5.06e-07	0.4	1
f__Coniochaetaceae	44	3.59e-07	0.5	2
f__Convolvulaceae	1308	1.63e-07	3.7	37
f__Coprobacillaceae	12144	1.02345e-05	25.3	570
f__Coprothermobacteraceae	30	2.449e-07	0.4	3
f__Cordycipitaceae	118	9.633e-07	2.1	7
f__Coriobacteriaceae	13880	6.7257e-06	19.7	430
f__Corticoviridae	12	9.79e-08	0.2	1
f__Corvidae	48	3.92e-07	0.6	1
f__Corynebacteriaceae	1590	2.1721e-06	8.2	46
f__Cosmopterigidae	196	0	0.9	6
f__Coxiellaceae	208	1.6972e-06	2.5	16
f__Crambidae	428	1.372e-06	3.1	12
f__Crassisporiaceae	36	2.94e-07	0.8	2
f__Crassulaceae	10	8.16e-08	0.2	1
f__Crenotrichaceae	48	3.92e-07	0.8	1
f__Crepidotaceae	40	3.26e-07	0.6	2
f__Cricetidae	740	3.5263e-06	7.5	27
f__Crocinitomicaceae	3280	3.0694e-06	9.8	85
f__Crocodylidae	132	0	0.9	2
f__Cryomorphaceae	266	1.028e-06	2.2	15
f__Cryphonectriaceae	10	8.16e-08	0.2	2
f__Crypthecodiniaceae	340	0	1	2
f__Cryptobasidiaceae	8	6.53e-08	0.2	1
f__Cryptococcaceae	842	2.8888e-06	6.9	31
f__Cryptosporidiidae	4082	1.9273e-06	11.1	137
f__Cuculidae	14	1.143e-07	0.4	2
f__Cucurbitaceae	744	1.2558e-06	5.2	33
f__Culicidae	1040	2.7256e-06	8.2	37
f__Culicoidibacteraceae	22	1.8e-07	0.1	2
f__Culicosporidae	506	0	1	13
f__Cuniculitremaceae	24	1.96e-07	0.6	1
f__Cunninghamellaceae	1100	4.9e-08	3.3	30
f__Cupressaceae	18	1.469e-07	0.4	2
f__Curculionidae	6054	0	4.8	66
f__Cyanidiaceae	2386	1.636e-07	3.6	61
f__Cyanothecaceae	26	2.12e-07	0.3	1
f__Cyclobacteriaceae	4852	1.5538e-05	27.7	151
f__Cyclopettidae	20	1.63e-07	0.3	1
f__Cyclopteridae	6	4.9e-08	0.3	1
f__Cylindrosympodiaceae	14	1.14e-07	0.2	1
f__Cynipidae	146	0	1	3
f__Cynoglossidae	144	0	0.9	4
f__Cyperaceae	528	0	1	22
f__Cyphellophoraceae	12	9.79e-08	0.4	1
f__Cyprididae	704	0	2	22
f__Cyprinidae	1600	2.301e-06	7.4	52
f__Cyprinodontidae	278	4.24e-07	1.5	7
f__Cytophagaceae	1784	9.2524e-06	16.9	82
f__Dacrymycetaceae	156	1.273e-06	2	7
f__Dactyloidae	110	8.973e-07	1.2	6
f__Danionidae	1044	0	2	19
f__Daphniidae	686	1.175e-06	3.4	24
f__Darwinulidae	664	0	1	15
f__Dasypodidae	46	3.75e-07	0.5	4
f__Dasyuridae	214	0	1	6
f__Debaryomycetaceae	5388	7.3943e-06	23.2	174
f__Deferribacteraceae	806	4.9e-08	2.3	12
f__Deferrivibrionaceae	2	1.63e-08	0.1	1
f__Defluviitaleaceae	1406	4.74e-07	1.9	77
f__Dehalococcoidaceae	300	4.9e-08	1.1	20
f__Deinococcaceae	332	2.7089e-06	4.6	22
f__Delphacidae	758	0	1.9	23
f__Delphinidae	242	9.47e-07	1.8	3
f__Demequinaceae	82	6.693e-07	0.9	5
f__Demerecviridae	58	4.736e-07	0.9	3
f__Dendrocolaptidae	20	1.63e-07	0.2	1
f__Denticipitidae	122	9.96e-07	1	4
f__Dermabacteraceae	1620	5.71e-07	2.3	13
f__Dermacoccaceae	8	6.53e-08	0.4	1
f__Dermocarpellaceae	78	6.37e-07	0.9	2
f__Dermophiidae	168	0	1	5
f__Desulfallaceae	278	2.2695e-06	3.1	13
f__Desulfarculaceae	12	9.79e-08	0.1	1
f__Desulfitobacteriaceae	4350	8.2756e-06	18.3	130
f__Desulfoarculaceae	4	3.26e-08	0.1	1
f__Desulfobacteraceae	6192	7.7711e-06	17.4	181
f__Desulfobulbaceae	946	5.3861e-06	11.2	65
f__Desulfocapsaceae	176	1.4369e-06	2.3	12
f__Desulfohalobiaceae	212	1.73e-06	2	7
f__Desulfomicrobiaceae	112	9.15e-07	1.2	9
f__Desulfonatronaceae	12	9.79e-08	0.3	1
f__Desulfonauticaceae	774	6.203e-07	1.6	18
f__Desulfosudaceae	110	8.98e-07	1	4
f__Desulfotomaculaceae	888	4.5864e-06	8.9	53
f__Desulfovibrionaceae	18360	0.0100075	21.8	1167
f__Desulfurellaceae	224	1.8286e-06	2.7	11
f__Desulfuribacillaceae	34	2.77e-07	0.7	2
f__Desulfurobacteriaceae	46	3.756e-07	1.1	4
f__Desulfurococcaceae	70	5.712e-07	0.7	4
f__Desulfuromonadaceae	216	1.7637e-06	3.1	15
f__Devosiaceae	44	3.59e-07	0.6	1
f__Diaporthaceae	6	4.9e-08	0.1	1
f__Diatrypaceae	18	1.47e-07	0.5	2
f__Dicroglossidae	174	0	0.9	7
f__Dictyobacteraceae	26	2.123e-07	0.6	2
f__Dictyocaulidae	88	7.18e-07	1	4
f__Dictyoglomaceae	118	9.64e-07	1.7	6
f__Dictyosteliaceae	9434	0	3	267
f__Dicyemidae	8	6.53e-08	0.1	1
f__Didelphidae	490	0	1.9	13
f__Didymellaceae	138	1.127e-06	1.9	7
f__Didymosphaeriaceae	68	5.549e-07	1.3	4
f__Dientamoebidae	17020	0.01	1	543
f__Dietziaceae	118	9.63e-07	0.7	2
f__Dileptidae	356	1.47e-07	1.6	7
f__Dimargaritaceae	202	0	0.8	7
f__Dinophilidae	1340	0	1	34
f__Diopsidae	390	0	1	13
f__Dioscoreaceae	504	0	1.9	15
f__Diphyllobothriidae	890	0	3.8	30
f__Dipodascaceae	788	1.893e-06	5.3	25
f__Dipodidae	8	6.53e-08	0.2	2
f__Diprionidae	222	1.8123e-06	2.8	10
f__Dipterocarpaceae	544	0	0.9	11
f__Dissoconiaceae	18	1.47e-07	0.3	2
f__Dissulfurirhabdaceae	4	3.26e-08	0.2	1
f__Dissulfurispiraceae	10	8.16e-08	0.3	1
f__Ditrichaceae	790	0	1	19
f__Diversisporaceae	1690	0	2	35
f__Dothidotthiaceae	8	6.53e-08	0.3	1
f__Dracunculidae	134	0	0.8	9
f__Dreissenidae	950	0	1	34
f__Drepanopezizaceae	36	2.94e-07	0.8	6
f__Dromaiidae	2	1.63e-08	0.1	1
f__Drosophilidae	2286	9.3681e-06	21.2	68
f__Dubosqiidae	34	2.78e-07	0.9	5
f__Dugesiidae	326	9.47e-07	1.6	14
f__Dunaliellaceae	274	0	1	11
f__Dysgonomonadaceae	19654	5.5023e-06	35.1	552
f__Echeneidae	112	9.14e-07	0.8	4
f__Echimyopodidae	322	0	1	14
f__Echinostomatidae	352	0	1	11
f__Ectobiidae	84	6.86e-07	0.8	3
f__Ectocarpaceae	682	0	2	19
f__Ectothiorhodospiraceae	196	1.5995e-06	3.3	20
f__Edwardsiidae	990	0	1	39
f__Eggerthellaceae	21498	0.0100113	31.4	1587
f__Eimeriidae	1380	8.48e-07	6.9	49
f__Elaeagnaceae	30	2.45e-07	0.6	2
f__Elaphomycetaceae	84	6.86e-07	0.8	1
f__Elapidae	232	1.893e-06	2.6	10
f__Elateridae	366	0	1	8
f__Elephantidae	94	7.676e-07	1.1	6
f__Eleutherodactylidae	740	0	1	6
f__Elsinoaceae	26	2.12e-07	0.5	1
f__Elusimicrobiaceae	30446	0.0200012	2.8	2280
f__Emcibacteraceae	40	3.266e-07	0.5	3
f__Emydidae	188	1.534e-06	2.1	4
f__Encyrtidae	300	0	0.9	5
f__Endogonaceae	1288	0	2	29
f__Endomicrobiaceae	9594	0.0100012	4.1	703
f__Endozoicomonadaceae	212	1.7309e-06	3.3	14
f__Entamoebidae	23616	0.02	4	736
f__Enterobacteriaceae	36086	0.0200096	37.9	854
f__Enterococcaceae	9392	1.12802e-05	27.6	401
f__Enterocytozoonidae	452	2.22e-06	3.7	16
f__Entomophthoraceae	784	0	2	32
f__Entomoplasmataceae	376	3.751e-07	3.4	13
f__Entophysalidaceae	70	5.71e-07	1	2
f__Ephemeridae	2222	0	1	16
f__Epitheliaceae	18	1.47e-07	0.5	2
f__Equidae	100	8.163e-07	1.3	3
f__Erebidae	142	0	0.8	8
f__Eresidae	938	0	2	29
f__Ericaceae	582	0	2.5	15
f__Erinaceidae	22	1.8e-07	0.3	1
f__Erwiniaceae	778	1.2403e-06	5.5	32
f__Erysipelotrichaceae	714880	0.560023	76.7	21898
f__Erysiphaceae	574	1.615e-06	4.3	11
f__Erythrobacteraceae	924	1.4199e-06	3.7	13
f__Esocidae	136	0	0.9	2
f__Estrildidae	12	9.79e-08	0.1	1
f__Eubacteriaceae	782064	0.620025	81.8	32852
f__Eubacteriales_Family_XII._Incertae_Sedis	1276	2.742e-06	5	36
f__Eubacteriales_Family_XIII._Incertae_Sedis	51086	0.0400083	29.3	3367
f__Euglenaceae	14	1.14e-07	0.3	1
f__Eulimnogammaridae	2	1.63e-08	0.1	1
f__Euphausiidae	28	2.29e-07	0.4	2
f__Euphorbiaceae	1592	9.14e-07	5	37
f__Euplotidae	2478	1.63e-07	3.3	65
f__Eurylaimidae	42	3.43e-07	0.9	3
f__Eurypygidae	24	1.96e-07	0.5	1
f__Exidiaceae	166	0	0.9	9
f__Fabaceae	29696	0.0200044	24.6	432
f__Fagaceae	558	4.25e-07	3.1	17
f__Fasciolidae	460	6.86e-07	2.8	20
f__Fastidiosibacteraceae	22	1.8e-07	0.5	3
f__Feifaniaceae	4	3.26e-08	0.1	1
f__Felidae	8	6.53e-08	0.1	1
f__Ferrimonadaceae	12	9.79e-08	0.2	1
f__Ferrovaceae	26	2.122e-07	0.9	3
f__Fervidobacteriaceae	212	1.7302e-06	3.1	15
f__Fibrobacteraceae	780492	0.600001	37.6	40736
f__Figitidae	144	0	0.8	4
f__Filobasidiaceae	150	1.224e-06	1.7	6
f__Fimbriimonadaceae	146	6.53e-08	1	5
f__Fistulinaceae	88	7.18e-07	0.7	3
f__Flammeovirgaceae	486	2.2201e-06	4.2	25
f__Flavobacteriaceae	77678	0.000187208	332.6	3132
f__Flexibacteraceae	80	6.53e-07	1	7
f__Flexistipitaceae	106	8.65e-07	0.9	6
f__Folliculinidae	10	8.16e-08	0.3	1
f__Fomitopsidaceae	140	1.143e-06	2.1	6
f__Fonticulaceae	78	6.37e-07	0.8	4
f__Formicariidae	16	1.31e-07	0.3	1
f__Formicidae	2494	5.9246e-06	17.6	73
f__Fragilariaceae	406	0	1	14
f__Francisellaceae	448	2.6111e-06	4.6	18
f__Frankiaceae	134	1.0935e-06	2	4
f__Fringillidae	112	9.14e-07	1.3	2
f__Fucaceae	6	4.9e-08	0.3	1
f__Fulvivirgaceae	292	2.3813e-06	3.8	19
f__Funariaceae	1008	0	1	21
f__Fundulidae	190	0	1	3
f__Furnariidae	26	2.12e-07	0.5	2
f__Fusobacteriaceae	12050	8.602e-06	25.8	474
f__Gadidae	328	0	1	9
f__Galagidae	12	9.79e-08	0.1	2
f__Galatheidae	22	1.8e-07	0.4	1
f__Galbulidae	104	8.49e-07	0.9	4
f__Galeropsidaceae	124	1.012e-06	1.6	5
f__Gallionellaceae	308	1.2249e-06	3.2	13
f__Gammaridae	46	3.75e-07	0.9	2
f__Gasterosteidae	34	2.77e-07	0.5	2
f__Gavialidae	62	5.06e-07	0.8	4
f__Gekkonidae	210	0	0.9	6
f__Gelatoporiaceae	16	1.31e-07	0.5	2
f__Gelechiidae	120	9.79e-07	1.5	5
f__Geminicoccaceae	104	8.49e-07	1.2	3
f__Geminigeraceae	2238	0	1	59
f__Geminiviridae	4	3.26e-08	0.1	1
f__Geminocystaceae	128	1.0449e-06	1.5	5
f__Gemmataceae	1718	6.045e-07	4.6	31
f__Gemmatimonadaceae	164	1.339e-06	2.6	5
f__Geobacteraceae	658	5.3688e-06	8.8	38
f__Geodermatophilaceae	116	9.466e-07	1	5
f__Geoemydidae	108	8.81e-07	0.9	4
f__Geoglossaceae	4	3.26e-08	0.1	1
f__Geometridae	10	8.16e-08	0.1	1
f__Geomitridae	598	0	1	23
f__Geosiphonaceae	576	0	1	14
f__Geovibrionaceae	46	3.749e-07	0.9	3
f__Gesneriaceae	84	6.86e-07	0.7	6
f__Gigartinaceae	498	0	1	12
f__Gigasporaceae	3260	8.166e-07	6.6	115
f__Glareolidae	26	2.12e-07	0.4	2
f__Gloeobacteraceae	2	1.63e-08	0.1	1
f__Gloeophyllaceae	62	5.059e-07	1.7	4
f__Gloeotrichiaceae	2	1.63e-08	0.1	1
f__Glomeraceae	8672	0	6	238
f__Glomerellaceae	1538	1.257e-06	5.7	22
f__Glossinidae	128	0	0.8	7
f__Glossiphoniidae	1266	0	1	31
f__Glycomycetaceae	32	2.61e-07	0.3	1
f__Gobiesocidae	166	0	1	6
f__Gobiidae	424	0	1.9	12
f__Gomontiellaceae	16	1.31e-07	0.6	1
f__Gomphosphaeriaceae	12	9.79e-08	0.1	2
f__Gonapodyaceae	436	0	1	20
f__Gongylonematidae	264	0	1	10
f__Goodeidae	48	3.92e-07	0.7	3
f__Gordoniaceae	798	1.845e-06	5.3	14
f__Gorgoniidae	16	1.31e-07	0.3	1
f__Gottschalkiaceae	106	8.66e-07	1.5	5
f__Gracilariaceae	870	0	2.9	24
f__Gracilibacteraceae	186	8.16e-08	1.3	9
f__Graphidaceae	154	1.257e-06	1.6	2
f__Gregarinidae	112	9.14e-07	0.8	9
f__Gruidae	22	1.8e-07	0.4	1
f__Gymnotidae	2	1.63e-08	0.1	1
f__Gyrodontaceae	72	5.88e-07	0.8	2
f__Haematococcaceae	280	0	0.9	10
f__Haemonchidae	11714	0.01	2.7	119
f__Haemoproteidae	22	1.8e-07	0.5	1
f__Hafniaceae	1500	8.481e-07	2.9	12
f__Hahellaceae	22	1.796e-07	0.4	2
f__Halanaerobiaceae	830	2.4809e-06	6	30
f__Halictidae	370	9.14e-07	2.3	11
f__Halieaceae	60	4.899e-07	0.8	3
f__Haliotidae	1432	4.9e-08	2.3	38
f__Haliscomenobacteraceae	862	1.91e-06	4.9	37
f__Haloarculaceae	12	9.78e-08	0.5	4
f__Halobacteriaceae	30	2.45e-07	0.4	1
f__Halobacteriovoraceae	292	9.472e-07	2.9	19
f__Halobacteroidaceae	242	1.9755e-06	2.2	16
f__Halococcaceae	84	6.86e-07	1	1
f__Haloferacaceae	128	1.0446e-06	1.8	3
f__Halomonadaceae	1906	4.0969e-06	11.5	54
f__Haloplasmataceae	10	8.16e-08	0.2	1
f__Halorubraceae	28	2.29e-07	0.6	3
f__Halothiobacillaceae	14	1.142e-07	0.4	3
f__Halteriidae	61180	0.05	1	1476
f__Hapalosiphonaceae	212	1.7313e-06	2.4	7
f__Harpacticidae	394	2.77e-07	1.6	14
f__Harpellaceae	398	0	1	8
f__Harrimaniidae	1028	0	1	36
f__Helicobacteraceae	3836	7.7703e-06	16.3	95
f__Heligmonellidae	52	4.24e-07	0.6	3
f__Heligmosomatidae	70	5.71e-07	0.8	4
f__Heliobacteriaceae	5144	6.358e-07	3	62
f__Helotiaceae	104	8.486e-07	1.2	3
f__Hemiscylliidae	1084	0	2	27
f__Hemiselmidaceae	76	6.2e-07	0.9	3
f__Herelleviridae	3074	8.984e-07	2.9	146
f__Hericiaceae	98	7.996e-07	1.3	4
f__Herpetosiphonaceae	44	3.59e-07	0.5	4
f__Herpotrichiellaceae	212	1.7299e-06	3.5	10
f__Heteroderidae	42	3.43e-07	0.6	2
f__Heteromyidae	354	6.85e-07	2	14
f__Heterophyidae	14	1.14e-07	0.2	1
f__Heterorhabditidae	22	1.8e-07	0.5	1
f__Hexamitidae	994	0	2.9	32
f__Hoehnelomycetaceae	124	0	0.7	7
f__Holophagaceae	80	6.523e-07	1.4	8
f__Holosporaceae	24	1.96e-07	0.3	3
f__Holostichidae	478	0	1	8
f__Hominidae	794	1.47e-07	1.2	29
f__Hyaenidae	130	1.061e-06	1.4	2
f__Hyalellidae	126	0	0.9	9
f__Hyaloscyphaceae	14	1.14e-07	0.4	1
f__Hydnaceae	104	8.483e-07	1	7
f__Hydridae	1984	0	1	50
f__Hydrococcaceae	26	2.123e-07	0.4	2
f__Hydrogenimonaceae	46	3.75e-07	0.3	1
f__Hydrogenophilaceae	30	2.453e-07	0.4	3
f__Hydrogenothermaceae	656	1.6152e-06	4.7	19
f__Hygrophoropsidaceae	4	3.26e-08	0.1	1
f__Hymenobacteraceae	5774	1.09182e-05	27.1	122
f__Hymenochaetaceae	284	5.88e-07	2.1	8
f__Hymenogastraceae	6	4.9e-08	0.1	1
f__Hymenolepididae	840	0	3	33
f__Hyphodiscaceae	62	5.06e-07	1	2
f__Hyphomicrobiaceae	936	1.3542e-06	3.9	33
f__Hyphomonadaceae	110	8.976e-07	1.4	8
f__Hypocreaceae	94	7.672e-07	1	4
f__Hypoxylaceae	186	1.5183e-06	3.3	9
f__Hypsibiidae	228	0	1	10
f__Hysterangiaceae	94	7.67e-07	0.7	2
f__Ichneumonidae	36	2.94e-07	0.7	2
f__Ichthyobacteriaceae	26	2.12e-07	0.3	3
f__Ichthyobodonidae	126	0	0.9	7
f__Ictaluridae	278	5.06e-07	2.1	9
f__Idiomarinaceae	458	2.1868e-06	4.3	16
f__Idoteidae	724	0	1	31
f__Ignavibacteriaceae	1398	7.67e-07	3	40
f__Ilumatobacteraceae	46	3.75e-07	0.7	2
f__Indicatoridae	16	1.31e-07	0.5	1
f__Indriidae	26	2.12e-07	0.6	1
f__Inoviridae	550	4.736e-07	1.5	41
f__Intestiviridae	524	2.0405e-06	3.8	42
f__Intrasporangiaceae	2200	7.989e-07	3.5	57
f__Irenidae	28	2.286e-07	0.6	2
f__Iridoviridae	4	3.26e-08	0.2	2
f__Irpicaceae	38	3.1e-07	0.4	1
f__Isosphaeraceae	226	1.8445e-06	2.7	11
f__Isotomidae	466	0	1	23
f__Isotrichidae	3010	8.65e-07	3	49
f__Ixodidae	1380	3.1989e-06	7.7	54
f__Jaapiaceae	4	3.26e-08	0.2	2
f__Jiangellaceae	12	9.79e-08	0.2	1
f__Juglandaceae	440	1.8e-07	2.4	18
f__Kaistiaceae	14	1.14e-07	0.3	1
f__Kalotermitidae	74	6.04e-07	1	4
f__Kangiellaceae	364	1.143e-07	1.3	3
f__Kareniaceae	370	0	1	6
f__Katablepharidaceae	22	1.8e-07	0.5	1
f__Kickxellaceae	920	0	1.9	26
f__Kiloniellaceae	46	3.759e-07	0.9	4
f__Kineosporiaceae	16	1.31e-07	0.4	1
f__Kiritimatiellaceae	2	1.63e-08	0.1	1
f__Klebsormidiaceae	688	0	1	21
f__Kofleriaceae	178	0	0.8	6
f__Koleobacteraceae	2	1.63e-08	0.1	1
f__Kordiimonadaceae	32	2.616e-07	0.8	4
f__Kosmotogaceae	584	1.0768e-06	2.8	23
f__Kribbellaceae	46	3.75e-07	0.6	2
f__Ktedonobacteraceae	60	4.896e-07	1	3
f__Kyanoviridae	238	1.9429e-06	2.7	8
f__Labridae	334	1.518e-06	2.2	11
f__Lacertidae	402	1.126e-06	2.4	9
f__Lachnaceae	20	1.63e-07	0.4	1
f__Lachnocladiaceae	36	2.94e-07	0.6	1
f__Lachnospiraceae	7128504	5.60012	521	265760
f__Lactobacillaceae	20136	2.62985e-05	67.4	652
f__Laelapidae	74	6.04e-07	0.9	6
f__Laetiporaceae	162	0	1	3
f__Lagenidiaceae	22	1.8e-07	0.6	1
f__Lamiaceae	1046	0	3	29
f__Laminariaceae	970	0	1	11
f__Lampyridae	2110	0	3	43
f__Laridae	94	7.67e-07	1.4	3
f__Lauraceae	92	7.51e-07	0.9	4
f__Legeriomycetaceae	3236	8.81e-07	5.9	96
f__Legionellaceae	1248	4.879e-06	11.3	48
f__Lemuridae	220	0	1	3
f__Lentibulariaceae	474	0	1	14
f__Lentimicrobiaceae	13746	0.010001	4	294
f__Lentisphaeraceae	668	1.63e-07	2.2	55
f__Lentitheciaceae	66	5.39e-07	0.7	2
f__Lepisosteidae	176	1.436e-06	1.9	9
f__Leporidae	76	6.2e-07	0.6	5
f__Leptodactylidae	504	0	1	13
f__Leptodontidiaceae	2	1.63e-08	0.1	1
f__Leptolyngbyaceae	1338	2.1719e-06	6.4	32
f__Leptosomidae	40	3.26e-07	0.8	1
f__Leptosphaeriaceae	132	1.077e-06	1.1	3
f__Leptospiraceae	5348	4.0483e-06	11.3	85
f__Leptotrichiaceae	1526	7.5415e-06	13	74
f__Letrouitiaceae	24	1.963e-07	0.7	2
f__Leuciscidae	134	0	1	8
f__Leucopsacidae	1466	0	1	44
f__Leucosoleniidae	52	4.24e-07	0.3	3
f__Leucosporidiaceae	6	4.9e-08	0.1	1
f__Lewinellaceae	552	1.9095e-06	3.3	25
f__Libellulidae	24	1.96e-07	0.5	2
f__Lichtheimiaceae	1662	0	3	33
f__Liliaceae	22	1.8e-07	0.6	1
f__Limnadiidae	46	3.75e-07	0.7	1
f__Limulidae	622	0	1.8	21
f__Linderniaceae	14	1.14e-07	0.2	1
f__Lindgomycetaceae	32	2.616e-07	0.8	2
f__Lingulidae	1110	0	1	37
f__Linyphiidae	536	0	1	15
f__Liparidae	56	4.57e-07	0.8	2
f__Lipomycetaceae	286	0	1	7
f__Listeriaceae	1976	3.5258e-06	8.1	92
f__Liviidae	520	0	1	22
f__Lobariaceae	16	1.31e-07	0.3	1
f__Lottiidae	1126	0	1	35
f__Lujinxingiaceae	6	4.9e-08	0.2	1
f__Lycaenidae	196	0	1	5
f__Lyophyllaceae	482	2.8559e-06	5.6	20
f__Lysianassidae	18	1.47e-07	0.3	1
f__Lythraceae	400	0	1	11
f__Macroscelididae	82	6.69e-07	0.8	5
f__Macrostomidae	468	0	1	26
f__Macrouridae	22	1.8e-07	0.2	2
f__Magnaporthaceae	34	2.77e-07	0.7	4
f__Magnetococcaceae	60	4.89e-07	0.5	3
f__Majidae	58	4.73e-07	0.7	3
f__Malasseziaceae	294	2.3989e-06	4	12
f__Malvaceae	3838	4.9791e-06	19.9	109
f__Mamiellaceae	798	0	2	22
f__Manidae	40	3.26e-07	0.7	3
f__Mantidae	42	3.43e-07	0.7	1
f__Marasmiaceae	316	1.24e-06	2.9	11
f__Marchantiaceae	1354	0	2	24
f__Maricaulaceae	966	1.2406e-06	2.6	16
f__Marinifilaceae	2326	5.484e-06	9.6	58
f__Marinilabiliaceae	8146	4.5212e-06	14.5	210
f__Marinobacteraceae	476	1.7785e-06	4.3	20
f__Mariprofundaceae	8	6.53e-08	0.3	3
f__Marivirgaceae	164	1.338e-06	2	10
f__Marseilleviridae	32	2.612e-07	0.8	5
f__Massarinaceae	8	6.53e-08	0.3	1
f__Mastacembelidae	50	4.08e-07	0.7	2
f__Mastigamoebidae	18	1.47e-07	0.6	1
f__Megachilidae	536	8.16e-07	3	13
f__Megalonychidae	14	1.14e-07	0.1	1
f__Megalopidae	234	8.32e-07	1.9	7
f__Megapodiidae	206	0	1	2
f__Melampsoraceae	168	0	0.9	4
f__Melanotaeniidae	136	0	1	4
f__Melastomataceae	362	0	1	9
f__Melioribacteraceae	570	3.26e-08	1.1	28
f__Meloidogynidae	1372	0	2	49
f__Merismopediaceae	42	3.432e-07	1	4
f__Meropidae	40	3.26e-07	0.9	4
f__Merulinidae	788	0	1	27
f__Mesitornithidae	6	4.9e-08	0.3	1
f__Mesocestoididae	160	0	0.8	5
f__Mesostigmataceae	2	1.63e-08	0.1	1
f__Metamycoplasmataceae	1082	1.7955e-06	4.5	42
f__Methanobacteriaceae	644676	0.490012	59.1	31323
f__Methanocalculaceae	44	3.589e-07	0.7	2
f__Methanocaldococcaceae	464	2.6443e-06	4.2	21
f__Methanocellaceae	8	6.52e-08	0.3	3
f__Methanococcaceae	602	1.2083e-06	2.8	20
f__Methanocorpusculaceae	982	7.339e-07	2.7	59
f__Methanomassiliicoccaceae	224	1.8288e-06	3	19
f__Methanomicrobiaceae	1632	1.7963e-06	5.7	90
f__Methanonatronarchaeaceae	170	0	1	1
f__Methanopyraceae	24	1.96e-07	0.1	1
f__Methanoregulaceae	262	8.49e-07	1.6	4
f__Methanosarcinaceae	1212	5.4991e-06	11.5	53
f__Methanospirillaceae	32	2.61e-07	0.3	1
f__Methanothermaceae	24	1.96e-07	0.3	4
f__Methanotrichaceae	764	1.9596e-06	3.7	11
f__Methermicoccaceae	6	4.9e-08	0.2	1
f__Methylacidiphilaceae	4	3.26e-08	0.1	1
f__Methylobacteriaceae	1038	3.5578e-06	8.9	23
f__Methylococcaceae	1104	6.6921e-06	12.5	61
f__Methylocystaceae	250	2.0406e-06	3.2	8
f__Methylophilaceae	164	1.3378e-06	1.9	18
f__Metopidae	422	2.12e-07	1.3	13
f__Metschnikowiaceae	488	1.5839e-06	5.5	28
f__Microascaceae	18	1.469e-07	0.6	2
f__Microbacteriaceae	1750	5.191e-06	13	44
f__Microbiotheriidae	242	0	1	3
f__Microbotryaceae	74	6.043e-07	0.6	4
f__Microbulbiferaceae	184	2.77e-07	1.1	3
f__Micrococcaceae	5498	4.4732e-06	14.6	78
f__Microcoleaceae	1118	4.8476e-06	9.2	53
f__Microcystaceae	464	1.0935e-06	3.3	28
f__Microdochiaceae	24	1.96e-07	0.7	1
f__Micromonosporaceae	356	2.9051e-06	5.9	19
f__Micropepsaceae	2	1.63e-08	0.1	1
f__Microscillaceae	448	1.159e-06	2.3	16
f__Microthrixaceae	4	3.26e-08	0.1	1
f__Microthyriaceae	46	3.75e-07	0.8	2
f__Microvenatoraceae	54	4.41e-07	0.7	2
f__Microviridae	2016	2.6761e-06	5.7	67
f__Mimiviridae	5370	6.382e-06	20.3	198
f__Minwuiaceae	12	9.79e-08	0.1	1
f__Miridae	904	1.5993e-06	2.8	22
f__Mollisiaceae	88	7.18e-07	0.7	2
f__Molossidae	142	0	1	7
f__Momotidae	78	6.37e-07	0.6	3
f__Monodontidae	12	9.79e-08	0.3	2
f__Monodopsidaceae	560	8.81e-07	1.8	17
f__Moraceae	202	0	0.9	5
f__Moraxellaceae	14042	2.39937e-05	44	444
f__Morchellaceae	48	3.913e-07	1	2
f__Morganellaceae	944	5.8607e-06	9.9	47
f__Moritellaceae	40	3.269e-07	0.7	5
f__Mormyridae	344	9.63e-07	1.9	14
f__Moronidae	16	1.31e-07	0.2	1
f__Mortierellaceae	5894	1.19139e-05	34.1	172
f__Motacillidae	62	5.06e-07	0.9	1
f__Motilibacteraceae	2	1.63e-08	0.1	1
f__Mrakiaceae	72	5.88e-07	0.8	4
f__Mucispirillaceae	136	1.11e-06	1.8	6
f__Mucoraceae	4080	1.795e-06	9.2	99
f__Muribaculaceae	2126842	1.72	38.4	72602
f__Muricidae	22	1.8e-07	0.4	1
f__Muridae	1280	2.481e-06	5.1	33
f__Musaceae	1556	0	4	53
f__Muscicapidae	28	2.29e-07	0.7	1
f__Muscidae	268	7.18e-07	1.8	7
f__Musophagidae	116	9.46e-07	1.5	2
f__Mustelidae	140	1.31e-07	1.2	4
f__Mycenaceae	144	1.1766e-06	2.3	6
f__Mycobacteriaceae	16214	0.0100015	10.6	180
f__Mycoblastaceae	36	2.94e-07	0.4	2
f__Mycoplasmataceae	30900	0.0200067	23	1633
f__Mycoplasmoidaceae	1248	6.86e-07	3.2	53
f__Mycosphaerellaceae	322	2.6293e-06	4.8	12
f__Myoviridae	79646	0.0600159	30.1	3710
f__Myricaceae	22	1.8e-07	0.3	2
f__Myrtaceae	592	1.795e-06	4.1	18
f__Mytilidae	1982	1.63e-08	3	67
f__Mytilinidiaceae	192	0	1	3
f__Myxobolidae	1282	0	3	38
f__Myxococcaceae	926	2.4307e-06	7.3	70
f__Myxotrichaceae	52	4.24e-07	0.6	3
f__Nannocystaceae	48	3.916e-07	0.9	4
f__Nanoarchaeaceae	12	9.79e-08	0.1	1
f__Nanopusillaceae	42	3.43e-07	0.8	2
f__Natranaerobiaceae	42	3.43e-07	0.1	1
f__Natrialbaceae	10	8.16e-08	0.3	2
f__Nautiliaceae	156	1.2729e-06	2.6	12
f__Naviculaceae	336	0	1	13
f__Nectriaceae	2318	4.2435e-06	8.9	47
f__Neisseriaceae	91662	0.0700097	20.5	4314
f__Nelumbonaceae	400	0	1	12
f__Nemacheilidae	102	8.32e-07	1.1	3
f__Neocallimastigaceae	124872	0.110001	8.7	3937
f__Neodiplogasteridae	264	0	1	11
f__Neolectaceae	84	6.86e-07	1	3
f__Nephilidae	1850	0	4	53
f__Nephropidae	94	7.67e-07	1	8
f__Nephtheidae	2054	2.45e-07	1.6	64
f__Nereididae	6	4.9e-08	0.2	1
f__Nidulariaceae	38	3.1e-07	0.9	2
f__Niphatidae	1556	0	1	48
f__Nitidulidae	390	0	2	24
f__Nitratiruptoraceae	168	1.371e-06	2.5	7
f__Nitriliruptoraceae	14	1.14e-07	0.3	1
f__Nitrobacteraceae	886	6.0541e-06	10.7	46
f__Nitrosomonadaceae	534	3.1171e-06	5.7	25
f__Nitrosopumilaceae	24	1.963e-07	0.5	4
f__Nitrososphaeraceae	18	1.469e-07	0.6	3
f__Nitrospinaceae	280	4.89e-07	2.1	15
f__Nitrospiraceae	1404	3.3787e-06	7.1	53
f__Nocardiaceae	1362	2.9039e-06	8.1	28
f__Nocardioidaceae	948	2.121e-06	6.2	23
f__Nocardiopsaceae	588	2.6598e-06	4.3	15
f__Noctuidae	656	2.204e-06	5	19
f__Noelaerhabdaceae	400	0	1	16
f__Nosematidae	782	9.96e-07	4.4	37
f__Nostocaceae	1074	8.763e-06	13.6	50
f__Nothobranchiidae	60	4.9e-07	0.7	2
f__Notoacmeibacteraceae	92	7.51e-07	0.8	2
f__Nototheniidae	194	1.583e-06	1.7	7
f__Numididae	22	1.8e-07	0.4	1
f__Nyctibiidae	16	1.31e-07	0.3	1
f__Nymphaeaceae	1368	0	2	48
f__Nymphalidae	1046	2.7752e-06	8.6	32
f__Nymphonidae	612	0	1	21
f__Nyssaceae	270	0	1	6
f__Oceanospirillaceae	808	4.032e-06	9.5	37
f__Ochotonidae	168	1.371e-06	1.7	7
f__Octodontidae	42	3.43e-07	0.7	3
f__Octopodidae	1318	3.26e-08	2.2	44
f__Oculatellaceae	128	1.0446e-06	1	3
f__Ocypodidae	24	1.96e-07	0.4	2
f__Odobenidae	306	0	1	8
f__Odontophoridae	158	2.12e-07	1.5	8
f__Odoribacteraceae	50882	0.0200031	28.4	1067
f__Oikopleuridae	2254	0	1	43
f__Oleaceae	872	0	1	30
f__Oleiphilaceae	34	2.77e-07	0.5	3
f__Oligoflexaceae	6	4.9e-08	0.2	2
f__Oligosphaeraceae	884	0	1	50
f__Olpidiaceae	118	9.63e-07	1	5
f__Omphalotaceae	72	5.873e-07	1.5	6
f__Onchocercidae	1330	3.6246e-06	8.2	52
f__Onygenaceae	126	0	0.9	3
f__Opalinidae	96	7.83e-07	0.8	4
f__Ophiocordycipitaceae	754	9.635e-07	3	11
f__Ophiostomataceae	36	2.94e-07	0.7	2
f__Ophryoscolecidae	21212	0.0200001	7	579
f__Opisthorchiidae	398	1.028e-06	2.7	13
f__Opitutaceae	672	2.8896e-06	7.1	52
f__Oppiidae	1528	0	2	44
f__Orbaceae	274	9.959e-07	2.6	18
f__Orbiliaceae	710	8.163e-07	4.4	22
f__Orchesellidae	624	0	1	14
f__Orchidaceae	1886	1.371e-06	6	60
f__Orchitophryidae	36	2.94e-07	0.5	4
f__Ordosporidae	10	8.16e-08	0.1	1
f__Ornithinimicrobiaceae	8	6.53e-08	0.1	1
f__Ornithorhynchidae	142	0	0.8	5
f__Orobanchaceae	382	1.1426e-06	2.6	14
f__Orthonychidae	72	5.88e-07	0.8	2
f__Orussidae	286	0	1	9
f__Oscarellidae	18	1.47e-07	0.5	1
f__Oscillatoriaceae	986	4.3903e-06	7.8	42
f__Oscillochloridaceae	24	1.963e-07	0.4	3
f__Oscillospiraceae	2913786	2.28012	342.5	134099
f__Osmeridae	422	8.81e-07	1.9	9
f__Osphronemidae	72	5.88e-07	0.8	4
f__Osteoglossidae	144	0	0.9	8
f__Ostreidae	3762	0	3	120
f__Ostreobiaceae	224	0	0.9	10
f__Otariidae	16	1.31e-07	0.5	2
f__Otididae	14	1.14e-07	0.4	1
f__Oweniidae	828	0	1	25
f__Oxalobacteraceae	2490	4.2284e-06	11.5	74
f__Oxyrrhinaceae	4	3.26e-08	0.2	1
f__Oxytrichidae	205856	0.17	3.9	4688
f__Oxyuridae	554	0	1	18
f__Paenibacillaceae	23896	7.07633e-05	141.2	944
f__Palaemonidae	40	3.266e-07	0.9	3
f__Paludibacteraceae	5843452	4.76	7.6	167615
f__Panaceae	374	0	1	9
f__Panagrolaimidae	398	0	1	18
f__Pandionidae	6	4.9e-08	0.2	1
f__Pangasiidae	136	1.11e-06	1.6	8
f__Papaveraceae	1866	1.534e-06	6.2	49
f__Papilionidae	506	1.241e-06	2.9	18
f__Paracalanidae	76	6.2e-07	1	2
f__Parachlamydiaceae	1368	2.776e-07	1.9	17
f__Paraglomeraceae	624	0	1.9	23
f__Paralichthyidae	10	8.16e-08	0.3	2
f__Parameciidae	152324	0.120002	10.2	4157
f__Paridae	16	1.31e-07	0.4	1
f__Parmeliaceae	34	2.776e-07	0.8	2
f__Parvicellaceae	3986	0	1	6
f__Parvoviridae	32	2.61e-07	0.1	1
f__Parvularculaceae	30	2.45e-07	0.3	1
f__Passerellidae	120	9.8e-07	1.4	4
f__Passeridae	94	7.67e-07	0.9	1
f__Pasteurellaceae	4214	1.38764e-05	31	171
f__Patellariaceae	22	1.8e-07	0.3	1
f__Patulibacteraceae	16	1.31e-07	0.2	1
f__Paulowniaceae	130	0	0.9	3
f__Pavlovaceae	260	0	1	14
f__Paxillaceae	50	4.08e-07	0.9	4
f__Pectinidae	1610	1.63e-07	2.2	59
f__Pectobacteriaceae	464	3.7873e-06	4.3	24
f__Pedaliaceae	456	0	1	7
f__Pediculidae	830	0	1	23
f__Pelagibacteraceae	732	1.4361e-06	3.9	17
f__Pelecanidae	42	3.43e-07	0.6	2
f__Pelomyxidae	3482	0	1	130
f__Peltospiridae	582	0	1	22
f__Penaeidae	896	0	3.8	32
f__Peniophoraceae	2	1.63e-08	0.1	1
f__Pentatomidae	462	0	2	20
f__Penthaleidae	390	0	1	15
f__Peptococcaceae	4032	6.6409e-06	15.7	237
f__Peptoniphilaceae	8684	1.22935e-05	32.3	370
f__Peptostreptococcaceae	15710	1.79095e-05	40.9	672
f__Percidae	190	1.5496e-06	1.8	8
f__Periconiaceae	6	4.9e-08	0.3	2
f__Perkinsidae	5266	1.63e-08	3.1	179
f__Peronosporaceae	7508	3.5589e-06	20	240
f__Perophoridae	8	6.53e-08	0.3	1
f__Persicobacteraceae	2	1.63e-08	0.1	1
f__Pertusariaceae	12	9.79e-08	0.5	1
f__Petroicidae	16	1.31e-07	0.6	1
f__Petromyzontidae	480	3.26e-07	1.6	11
f__Petrosiidae	14	1.14e-07	0.4	1
f__Petrotogaceae	622	2.5308e-06	6.2	30
f__Pezizaceae	268	3.756e-07	2.5	8
f__Phaeodactylaceae	332	0	1	10
f__Phaeolaceae	6	4.9e-08	0.2	1
f__Phaeomoniellaceae	10	8.16e-08	0.4	2
f__Phaeosphaeriaceae	172	2.939e-07	2	6
f__Phaeotrichaceae	172	0	1	2
f__Phaethontidae	134	0	1	3
f__Phaffomycetaceae	2266	1.1749e-06	7.9	62
f__Phakopsoraceae	64	5.22e-07	0.8	5
f__Phalacrocoracidae	24	1.96e-07	0.5	1
f__Phalangeridae	82	6.69e-07	0.8	4
f__Phanerochaetaceae	306	9.3e-07	2	10
f__Phascolarctidae	156	0	1	6
f__Phasianidae	182	1.4856e-06	2.1	11
f__Philasteridae	572	6.53e-08	1.2	15
f__Philepittidae	224	0	1	2
f__Philodinidae	2910	0	1	103
f__Phocidae	144	1.175e-06	2.3	5
f__Phocoenidae	68	5.55e-07	1.1	4
f__Phoenicopteridae	6	4.9e-08	0.1	1
f__Pholcidae	26	2.12e-07	0.2	1
f__Phrymaceae	374	0	1	6
f__Phrynosomatidae	82	6.69e-07	0.8	4
f__Phycisphaeraceae	292	1.14e-07	1.4	20
f__Phycodnaviridae	216	1.7633e-06	1.9	9
f__Phycomycetaceae	704	0	1	13
f__Phyllobacteriaceae	1858	6.2366e-06	13.8	59
f__Phyllostomidae	554	1.1916e-06	3.9	23
f__Phylloxeridae	22	1.8e-07	0.7	1
f__Physalacriaceae	386	9.47e-07	3.5	11
f__Physaraceae	28	2.29e-07	0.5	1
f__Physeteridae	600	0	1	5
f__Phytoptidae	372	0	1	8
f__Phytoseiidae	600	0	1	26
f__Picathartidae	22	1.8e-07	0.5	1
f__Pichiaceae	4514	2.007e-06	14.3	141
f__Piedraiaceae	88	7.18e-07	0.8	3
f__Pieridae	570	2.628e-06	4.3	18
f__Pinaceae	200	1.6321e-06	2.6	10
f__Pipidae	1672	0	3	37
f__Pipridae	82	6.69e-07	1.1	3
f__Piptocephalidaceae	188	1.534e-06	1.9	8
f__Pirellulaceae	970	5.5494e-06	10.4	57
f__Piscirickettsiaceae	462	2.3826e-06	4.9	18
f__Pisolithaceae	136	1.1095e-06	2	9
f__Pithoviridae	354	4.08e-07	1.8	9
f__Pittidae	28	2.29e-07	0.5	1
f__Plagiacanthidae	12	9.79e-08	0.4	1
f__Plakobranchidae	1244	0	2.9	43
f__Planctomycetaceae	2120	2.5641e-06	7	129
f__Planococcaceae	1528	6.742e-06	16.4	78
f__Planorbidae	1516	0	2	49
f__Plasmodiidae	13410	3.412e-06	21.5	367
f__Plasmodiophoridae	1204	0	1	52
f__Platysternidae	114	9.3e-07	1	2
f__Plectosphaerellaceae	242	0	1	5
f__Pleioneaceae	66	5.393e-07	1.1	3
f__Pleistophoridae	234	7.18e-07	1.8	8
f__Pleomassariaceae	20	1.63e-07	0.1	1
f__Pleomorphomonadaceae	74	6.04e-07	0.7	3
f__Pleosporaceae	230	1.8756e-06	3.8	10
f__Pleuroascaceae	110	8.98e-07	0.9	3
f__Pleuronectidae	112	9.14e-07	0.7	2
f__Pleurotaceae	120	9.796e-07	1.9	6
f__Pluteaceae	138	1.127e-06	1.1	3
f__Plutellidae	132	0	0.9	8
f__Pneumocystidaceae	2338	0	6.8	67
f__Poaceae	6452	6.055e-06	22	213
f__Pocilloporidae	2238	2.773e-07	2.7	54
f__Podoscyphaceae	120	9.79e-07	0.8	6
f__Podosporaceae	214	3.26e-07	1.7	5
f__Podoviridae	18180	0.0100042	7.7	1004
f__Poeciliidae	616	3.722e-06	5.7	21
f__Pollicipedidae	234	0	1	9
f__Polyangiaceae	284	9.469e-07	2.8	18
f__Polygonaceae	76	6.2e-07	0.9	1
f__Polymastigidae	1264	0	1	35
f__Polyodontidae	308	0	0.9	11
f__Polyphysaceae	192	1.63e-08	1.1	6
f__Polyporaceae	502	2.6603e-06	6.7	19
f__Polypteridae	724	0	2	18
f__Polystomatidae	148	0	1	11
f__Polytrichaceae	6	4.9e-08	0.2	1
f__Pomacentridae	106	8.65e-07	1.1	4
f__Pomphorhynchidae	372	0	1	10
f__Pontiellaceae	250	9.47e-07	2.4	16
f__Porosporidae	558	0	2	33
f__Porphyridiaceae	950	0	1	17
f__Porphyromonadaceae	33142	0.020007	36.2	873
f__Porticoccaceae	78	6.37e-07	0.9	7
f__Portunidae	214	0	1	9
f__Postiaceae	136	0	0.9	4
f__Powellomycetaceae	226	0	1	6
f__Poxviridae	178	1.4543e-06	2.8	10
f__Prevotellaceae	19307848	15.57	196.6	490105
f__Priapulidae	394	0	1	12
f__Procellariidae	16	1.31e-07	0.3	1
f__Prochilodontidae	66	5.39e-07	1	2
f__Prochloraceae	46	3.75e-07	0.6	2
f__Prochlorococcaceae	78	6.369e-07	1.5	6
f__Prochlorotrichaceae	52	4.24e-07	0.3	2
f__Prolixibacteraceae	8920	6.1202e-06	20.9	218
f__Promicromonosporaceae	134	1.0926e-06	2.2	6
f__Propionibacteriaceae	828	2.938e-06	5.8	43
f__Prorocentraceae	8	6.53e-08	0.3	1
f__Protaspidae	12	9.79e-08	0.4	1
f__Proteaceae	402	0	2	10
f__Proteinivoraceae	172	1.473e-07	1.4	7
f__Protomycetaceae	94	7.67e-07	0.9	4
f__Protopteridae	496	0	1	15
f__Psathyrellaceae	186	1.5189e-06	2.6	9
f__Pseudanabaenaceae	336	2.7435e-06	4.3	15
f__Pseudeurotiaceae	292	1.0925e-06	3.5	8
f__Pseudoalteromonadaceae	1010	3.8356e-06	9.4	32
f__Pseudobacteriovoracaceae	26	2.126e-07	0.8	4
f__Pseudococcidae	46	3.75e-07	0.7	1
f__Pseudocohnilembidae	54188	0.04	1	1430
f__Pseudodiaptomidae	14	1.14e-07	0.1	1
f__Pseudoholophryidae	2	1.63e-08	0.1	1
f__Pseudokeronopsidae	16	1.31e-07	0.6	1
f__Pseudomonadaceae	17946	1.43459e-05	54.6	336
f__Pseudonocardiaceae	550	4.4878e-06	8.7	29
f__Psittacicellaceae	22	1.8e-07	0.4	1
f__Psittacidae	428	2.94e-07	1.5	13
f__Psittaculidae	100	8.16e-07	0.9	1
f__Psychidae	42	3.43e-07	0.6	4
f__Psychromonadaceae	98	7.994e-07	1.2	6
f__Pteridaceae	3080	0	3	75
f__Pteroclidae	26	2.123e-07	0.9	2
f__Pteromalidae	650	0	1.9	14
f__Pteropodidae	374	2.77e-07	1.6	12
f__Pterulaceae	176	0	0.9	5
f__Ptinidae	4	3.26e-08	0.2	1
f__Pucciniaceae	144	1.176e-06	2.8	10
f__Pulicidae	234	0	1	11
f__Pumilibacteraceae	558	2.123e-07	2	30
f__Puniceicoccaceae	466	3.8043e-06	5.3	35
f__Pycnococcaceae	414	0	1	12
f__Pycnonotidae	150	0	0.8	1
f__Pyralidae	146	1.192e-06	1.4	9
f__Pyrenomonadaceae	118	9.63e-07	0.9	2
f__Pyriculariaceae	572	7.02e-07	3	16
f__Pyrinomonadaceae	146	0	1	9
f__Pyroglyphidae	2748	0	3	98
f__Pyronemataceae	356	1.6492e-06	3.6	12
f__Pythiaceae	3774	0	4	116
f__Pythonidae	104	8.49e-07	0.8	4
f__Rachycentridae	44	3.59e-07	0.9	1
f__Rajidae	104	8.49e-07	0.6	5
f__Ramalinaceae	20	1.63e-07	0.4	3
f__Ramazzottiidae	364	0	1	13
f__Ranidae	674	0	2	25
f__Ranunculaceae	884	5.88e-07	3	19
f__Raperosteliaceae	2400	0	1	78
f__Reduviidae	18	1.47e-07	0.5	1
f__Regulidae	16	1.31e-07	0.5	1
f__Reichenbachiellaceae	444	1.8613e-06	4.1	18
f__Reticulibacteraceae	22	1.8e-07	0.3	1
f__Reticulomyxidae	2512	0	1	79
f__Reyranellaceae	6	4.9e-08	0.3	1
f__Rhabditidae	2770	1.143e-06	8.5	93
f__Rhabdochlamydiaceae	34	2.77e-07	0.5	1
f__Rhabdonellidae	10	8.16e-08	0.3	1
f__Rhamnaceae	414	0	1.9	10
f__Rhinatrematidae	338	0	1	8
f__Rhincodontidae	58	4.73e-07	0.7	6
f__Rhinocerotidae	62	5.056e-07	0.9	3
f__Rhinolophidae	58	4.73e-07	0.9	3
f__Rhinotermitidae	358	0	1	20
f__Rhizobiaceae	10348	9.9251e-06	29.4	166
f__Rhizodiscinaceae	86	7.02e-07	0.9	5
f__Rhizopodaceae	9202	1.012e-06	5.2	210
f__Rhizopogonaceae	34	2.78e-07	0.6	3
f__Rhodanobacteraceae	360	2.9396e-06	4.6	16
f__Rhodobacteraceae	1114	3.6574e-06	12.2	49
f__Rhodobiaceae	2	1.63e-08	0.1	1
f__Rhodocyclaceae	7272	0.0100026	5.6	1329
f__Rhodospirillaceae	4374	2.4835e-06	8.8	69
f__Rhodothermaceae	240	6.536e-07	2.9	10
f__Rhopaluridae	804	0	1	26
f__Rhynochetidae	24	1.96e-07	0.6	2
f__Rickenellaceae	16	1.31e-07	0.3	2
f__Rickettsiaceae	1230	2.3973e-06	7.6	45
f__Rikenellaceae	219300	0.120015	64.7	6363
f__Rivulariaceae	18	1.47e-07	0.4	3
f__Rivulidae	398	1.63e-07	2.4	13
f__Robiginitomaculaceae	82	6.69e-07	0.8	3
f__Rosaceae	2650	2.0066e-06	12.2	85
f__Roseiflexaceae	54	4.409e-07	1.4	6
f__Roseivirgaceae	376	1.91e-06	3.3	17
f__Roseobacteraceae	2546	9.3213e-06	20	71
f__Rotaliidae	12	9.79e-08	0.2	1
f__Rubiaceae	386	1.2896e-06	2.7	15
f__Rubritaleaceae	28	2.286e-07	0.4	2
f__Rubrobacteraceae	80	6.533e-07	0.5	4
f__Russulaceae	222	1.8119e-06	3	10
f__Rutaceae	300	1.63e-08	2	15
f__Rutstroemiaceae	114	9.3e-07	1.4	3
f__Saccharataceae	100	8.16e-07	0.9	2
f__Saccharomycetaceae	8464	1.34186e-05	33.4	291
f__Saccharomycodaceae	2952	0	5.8	85
f__Saccharospirillaceae	246	3.106e-07	1.5	4
f__Saccotheciaceae	244	9.636e-07	2	14
f__Salamandridae	38	3.1e-07	0.6	1
f__Salicaceae	1066	8.316e-07	6.2	30
f__Salinisphaeraceae	2	1.63e-08	0.1	1
f__Salinivirgaceae	81570	0.0700001	1.2	3770
f__Salmonidae	760	1.713e-06	5.6	23
f__Salpingoecidae	1744	0	2	53
f__Sandaracinaceae	64	5.22e-07	0.7	2
f__Sapindaceae	558	9.79e-08	2.2	18
f__Saprolegniaceae	8722	0	9	253
f__Saprospiraceae	7548	0.0100025	4.2	242
f__Sarcocystidae	3214	0	3.9	100
f__Sarcophagidae	214	0	1	9
f__Sarcoptidae	1576	0	1	42
f__Sargassaceae	12	9.79e-08	0.3	1
f__Saturniidae	38	3.1e-07	0.6	1
f__Scarabaeidae	978	1.306e-06	3.4	31
f__Scenedesmaceae	498	0	1.9	14
f__Schistosomatidae	1384	1.682e-06	6.1	62
f__Schitoviridae	4	3.26e-08	0.1	1
f__Schizophyllaceae	106	8.65e-07	1.3	5
f__Schizoporaceae	48	3.92e-07	0.6	2
f__Schizosaccharomycetaceae	554	1.094e-06	3.6	23
f__Schleiferiaceae	618	2.2369e-06	3.5	17
f__Sciaenidae	300	1.371e-06	2.9	12
f__Sciaridae	784	9.96e-07	2	23
f__Sciuridae	284	8.81e-07	2.7	7
f__Sclerotiniaceae	800	2.61e-07	1.8	5
f__Scolopacidae	18	1.47e-07	0.2	1
f__Scombridae	222	5.55e-07	1.9	6
f__Scophthalmidae	210	0	0.9	4
f__Scopidae	32	2.61e-07	0.4	1
f__Scotocercidae	26	2.12e-07	0.5	2
f__Scrophulariaceae	144	0	1	7
f__Scyliorhinidae	446	8.98e-07	2	18
f__Scytonemataceae	426	4.405e-07	3.2	10
f__Sebastidae	140	0	1	3
f__Sedimentisphaeraceae	154	1.257e-06	1.4	9
f__Seisonidae	496	0	1	24
f__Selaginellaceae	1912	0	1	44
f__Selenastraceae	554	8e-07	1.9	15
f__Selenomonadaceae	248654	0.190011	39.8	10148
f__Sepiidae	664	1.63e-07	1.6	22
f__Serendipitaceae	266	8.812e-07	3.2	11
f__Serpulaceae	50	4.08e-07	0.5	2
f__Serranidae	60	4.9e-07	0.9	3
f__Serrasalmidae	228	1.861e-06	1.8	3
f__Shewanellaceae	840	5.2892e-06	9.2	42
f__Siboglinidae	390	4.9e-08	1.2	18
f__Sigmoideomycetaceae	214	0	1	9
f__Silphidae	620	0	1	16
f__Siluridae	232	1.894e-06	2.7	10
f__Silvanigrellaceae	182	1.485e-06	2.1	6
f__Simkaniaceae	8	6.53e-08	0.2	1
f__Sinipercidae	54	4.41e-07	0.6	4
f__Sinobacteraceae	34	2.77e-07	0.1	1
f__Siphonopidae	340	0	1	12
f__Siphoviridae	117310	0.0900323	65.9	6712
f__Sirenicapillariaceae	32	2.61e-07	0.4	2
f__Sisoridae	10	8.16e-08	0.3	2
f__Sittidae	6	4.9e-08	0.3	1
f__Sminthuridae	740	0	1	26
f__Smithellaceae	126	1.028e-06	2.1	10
f__Sneathiellaceae	108	8.816e-07	0.8	3
f__Soboliphymatidae	216	0	1	10
f__Solanaceae	3444	2.2202e-06	12.2	81
f__Soleidae	58	4.73e-07	0.9	2
f__Solibacteraceae	46	3.75e-07	0.8	2
f__Solirubrobacteraceae	26	2.12e-07	0.8	2
f__Sordariaceae	6	4.9e-08	0.2	1
f__Soricidae	98	8e-07	1.4	8
f__Sorogenidae	52	4.24e-07	0.8	1
f__Spalacidae	174	0	1	3
f__Sparassidaceae	18	1.47e-07	0.3	1
f__Sparidae	106	8.65e-07	1.5	5
f__Sphaerobacteraceae	6	4.9e-08	0.3	1
f__Sphaerobolaceae	134	0	1	7
f__Sphaerochaetaceae	101144	0.0900008	5.9	2323
f__Sphaerodactylidae	106	8.65e-07	0.9	4
f__Sphaerophragmiaceae	60	4.9e-07	0.7	4
f__Sphaerotilaceae	142	1.1594e-06	3.2	14
f__Sphagnaceae	1484	0	2	39
f__Spheniscidae	156	1.2736e-06	2.1	4
f__Sphingidae	232	0	0.9	8
f__Sphingobacteriaceae	22776	0.0100458	94.8	535
f__Sphingomonadaceae	2784	7.4438e-06	17.8	88
f__Spirochaetaceae	42130	0.0300023	8	2653
f__Spiroplasmataceae	84	6.851e-07	2	9
f__Spirosomaceae	4260	1.53442e-05	28.9	121
f__Spirulinaceae	10	8.16e-08	0.3	3
f__Spizellomycetaceae	564	0	1.9	18
f__Spongiibacteraceae	312	5.066e-07	1.3	5
f__Sporidiobolaceae	376	3.0688e-06	4	15
f__Sporocadaceae	234	1.91e-06	2.5	6
f__Sporolactobacillaceae	494	2.3829e-06	4.3	16
f__Sporomusaceae	808	6.5931e-06	10.3	49
f__Sporormiaceae	24	1.96e-07	0.5	1
f__Spraguidae	300	0	1	12
f__Squalidae	10	8.16e-08	0.2	1
f__Stachybotryaceae	38	3.1e-07	0.8	1
f__Staphylococcaceae	10904	7.8372e-06	26.1	276
f__Stappiaceae	302	1.3705e-06	3.7	11
f__Steccherinaceae	38	3.1e-07	0.7	2
f__Stegostomatidae	340	0	0.9	11
f__Steigviridae	1048	4.5863e-06	6.5	48
f__Steinernematidae	418	0	1	19
f__Stentoridae	118374	0.1	1	3023
f__Stephanosporaceae	54	4.41e-07	0.8	3
f__Stereaceae	20	1.63e-07	0.3	1
f__Steroidobacteraceae	118	9.633e-07	1.6	6
f__Sterolibacteriaceae	292	6.359e-07	2.2	8
f__Stichopodidae	422	0	1	18
f__Stictidaceae	16	1.31e-07	0.3	1
f__Straboviridae	396	3.2319e-06	5.4	21
f__Stratiomyidae	300	0	1	11
f__Streblomastigidae	1104	0	1	47
f__Streptococcaceae	13928	1.71015e-05	49.6	564
f__Streptomycetaceae	15598	1.35664e-05	40.8	216
f__Streptosporangiaceae	208	1.6969e-06	4.3	9
f__Strigidae	54	4.41e-07	0.8	1
f__Strongylidae	622	0	2	26
f__Strongylocentrotidae	680	0	1	21
f__Strongyloididae	1110	0	1	28
f__Strophariaceae	32	2.609e-07	0.9	4
f__Struthionidae	14	1.14e-07	0.2	1
f__Styelidae	1562	3.75e-07	1.6	42
f__Stygiellidae	378	0	0.9	4
f__Suberitidae	14	1.14e-07	0.1	1
f__Succinivibrionaceae	42844	0.0200023	15.4	3177
f__Suessiaceae	3114	0	1	102
f__Suidae	44	3.59e-07	0.8	3
f__Suillaceae	120	9.795e-07	1.7	11
f__Sulfolobaceae	158	1.2896e-06	1.9	4
f__Sulfuricellaceae	44	3.593e-07	0.9	4
f__Sulfurospirillaceae	234	1.9109e-06	3.2	11
f__Sulfurovaceae	1132	1.0768e-06	5.8	39
f__Sulidae	18	1.47e-07	0.4	2
f__Suoliviridae	1268	3.8675e-06	6.7	72
f__Sutterellaceae	806	3.2156e-06	8.3	53
f__Sycettidae	44	3.59e-07	0.7	1
f__Sylviidae	78	6.36e-07	1.3	2
f__Symbiodiniaceae	8270	5.71e-07	8.3	236
f__Symphyonemataceae	20	1.63e-07	0.4	1
f__Synbranchidae	158	1.289e-06	1.5	5
f__Syncephalastraceae	294	0	1	13
f__Synchytriaceae	1582	0	2	40
f__Synechococcaceae	486	3.9664e-06	5.7	17
f__Synergistaceae	29850	0.0200048	17.9	1582
f__Syngnathidae	326	1.176e-06	2.5	7
f__Syntrophaceae	2602	2.5126e-06	7.7	55
f__Syntrophobacteraceae	1946	1.0773e-06	3	16
f__Syntrophomonadaceae	5520	1.4526e-06	5.8	95
f__Syntrophorhabdaceae	522	9.465e-07	4	14
f__Tachyglossidae	64	5.22e-07	0.9	3
f__Taeniidae	826	3.26e-07	3.9	40
f__Talitridae	116	9.47e-07	0.9	5
f__Talpidae	160	0	1	4
f__Tannerellaceae	127928	0.0600037	58.6	3269
f__Taphrinaceae	202	0	1	7
f__Tarsiidae	132	0	1	2
f__Taxaceae	510	0	1	17
f__Teloschistaceae	202	1.6489e-06	2.4	8
f__Temoridae	550	0	1	16
f__Tenebrionidae	1374	0	3.8	39
f__Tenuifilaceae	218	6.53e-07	1.4	8
f__Tephritidae	1348	1.7959e-06	5.8	38
f__Tepidanaerobacteraceae	396	4.403e-07	1.6	20
f__Terapontidae	74	6.04e-07	0.6	1
f__Terasakiellaceae	318	2.29e-07	1.4	5
f__Teratosphaeriaceae	474	1.1422e-06	3.7	21
f__Termopsidae	164	0	1	5
f__Terrimicrobiaceae	20	1.636e-07	0.5	4
f__Tetrabaenaceae	16	1.31e-07	0.2	2
f__Tetrahymenidae	106344	0.0900006	1.6	2640
f__Tetranychidae	674	0	1	23
f__Tetraodontidae	490	1.2563e-06	2.8	14
f__Tetraplosphaeriaceae	26	2.12e-07	0.5	1
f__Thalassiosiraceae	1096	0	2	31
f__Thalassospiraceae	202	1.6486e-06	2.7	7
f__Theaceae	180	0	0.8	8
f__Theileriidae	2874	1.14e-07	4.3	83
f__Thelaziidae	120	9.79e-07	1	5
f__Thelephoraceae	46	3.749e-07	0.6	4
f__Theridiidae	672	2.45e-07	1.5	21
f__Thermaceae	134	0	0.9	2
f__Thermincolaceae	90	7.35e-07	0.9	3
f__Thermoactinomycetaceae	256	2.0884e-06	4.5	18
f__Thermoanaerobacteraceae	800	3.1028e-06	8	37
f__Thermoanaerobacterales_Family_III._Incertae_Sedis	332	2.7098e-06	4.6	26
f__Thermoanaerobacterales_Family_IV._Incertae_Sedis	280	3.26e-08	1.1	4
f__Thermoascaceae	32	2.61e-07	0.6	2
f__Thermococcaceae	958	7.8199e-06	9.4	24
f__Thermodesulfobacteriaceae	774	1.96e-07	1.4	10
f__Thermodesulfobiaceae	2	1.63e-08	0.1	1
f__Thermodesulfovibrionaceae	324	8.646e-07	2.2	7
f__Thermofilaceae	4	3.26e-08	0.1	1
f__Thermoflexibacteraceae	12	9.79e-08	0.2	2
f__Thermogemmatisporaceae	24	1.96e-07	0.3	1
f__Thermoguttaceae	98894	0.0800002	2.6	6614
f__Thermohalobacteraceae	238	1.9426e-06	2.9	14
f__Thermomonosporaceae	136	1.1096e-06	1.8	6
f__Thermonemataceae	52	4.24e-07	0.8	3
f__Thermoproteaceae	50	4.08e-07	0.9	1
f__Thermosediminibacteraceae	120	9.8e-07	1.5	7
f__Thermosynechococcaceae	14	1.14e-07	0.1	1
f__Thermotogaceae	2806	1.2396e-06	4.4	90
f__Thermotomaculaceae	224	0	1	2
f__Thioalkalispiraceae	12	9.79e-08	0.1	1
f__Thiobacillaceae	24	1.96e-07	0.5	1
f__Thiotrichaceae	1774	2.3169e-06	8.7	45
f__Thiovulaceae	318	1.4358e-06	3	14
f__Thorselliaceae	40	3.26e-07	0.6	1
f__Thraupidae	144	1.306e-07	1.3	3
f__Thraustochytriaceae	1320	3.1e-07	1.6	44
f__Threskiornithidae	34	2.773e-07	0.8	2
f__Thripidae	384	4.57e-07	1.7	17
f__Thyridiaceae	40	3.26e-07	0.9	1
f__Tichowtungiaceae	2	1.63e-08	0.1	1
f__Tilletiaceae	316	1.2896e-06	2.9	6
f__Tilletiariaceae	32	2.61e-07	0.6	4
f__Timaliidae	224	2.29e-07	1.1	4
f__Timematidae	514	3.052e-06	5.2	18
f__Tinamidae	180	1.4692e-06	2.4	8
f__Tissierellaceae	2798	4.7502e-06	14.9	128
f__Todidae	34	2.77e-07	0.8	2
f__Togniniaceae	2	1.63e-08	0.1	1
f__Tolypothrichaceae	30	2.449e-07	0.3	3
f__Tortricidae	86	7.02e-07	0.9	3
f__Torulaceae	2	1.63e-08	0.1	1
f__Toxocaridae	234	0	1	11
f__Toxopneustidae	946	0	1	20
f__Toxotidae	52	4.24e-07	0.3	3
f__Trapeliaceae	122	9.96e-07	2.2	7
f__Trebouxiaceae	226	0	1	7
f__Tremellaceae	60	4.9e-07	0.9	2
f__Treponemataceae	408448	0.320005	43.9	22434
f__Tribonemataceae	324	0	1	14
f__Trichechidae	136	0	0.9	2
f__Trichinellidae	688	1.7632e-06	6.8	31
f__Trichocoleusaceae	52	4.246e-07	0.8	5
f__Trichocomaceae	208	1.6976e-06	2.3	9
f__Trichogrammatidae	448	2.12e-07	2.3	16
f__Tricholomataceae	82	6.689e-07	1.4	6
f__Trichomonadidae	6082	0	1	246
f__Trichomonascaceae	766	7.02e-07	3	24
f__Trichoplacidae	2326	0	2	56
f__Trichosporonaceae	206	1.6803e-06	2.2	9
f__Trichuridae	1496	0	1.8	33
f__Tricladiaceae	32	2.613e-07	0.8	3
f__Trigoniaceae	74	6.04e-07	0.9	1
f__Trigonopsidaceae	210	0	0.8	8
f__Trimorphomycetaceae	42	3.43e-07	0.9	2
f__Trionychidae	126	0	0.9	5
f__Tritrichomonadidae	12042	0.0100005	1.4	408
f__Trochilidae	42	3.43e-07	0.8	4
f__Trochodendraceae	68	5.55e-07	0.8	4
f__Troglotrematidae	488	9.8e-07	3.4	19
f__Trogonidae	60	4.896e-07	0.7	2
f__Trogossitidae	10	8.16e-08	0.4	1
f__Trombiculidae	888	0	1	29
f__Trombidiidae	952	0	1	30
f__Trueperaceae	10	8.16e-08	0.3	1
f__Trypanosomatidae	5328	7.9815e-06	18.8	125
f__Trypetheliaceae	14	1.14e-07	0.4	1
f__Tsukamurellaceae	8	6.53e-08	0.3	1
f__Tuberaceae	70	5.709e-07	1.2	6
f__Tubulinosematidae	542	0	2	17
f__Tulasnellaceae	434	3.5416e-06	4.4	10
f__Tupaiidae	138	0	1	4
f__Turdidae	16	1.305e-07	0.2	2
f__Turicibacteraceae	2206	1.763e-06	4.2	78
f__Turnicidae	20	1.63e-07	0.4	1
f__Tyrannidae	162	1.323e-06	2	4
f__Tytonidae	54	4.41e-07	0.9	2
f__Umbelopsidaceae	796	0	3	23
f__Unikaryonidae	320	1.338e-06	3.3	8
f__Urostylidae	314	2.563e-06	2.6	11
f__Ursidae	208	5.71e-07	2	3
f__Ustilaginaceae	348	1.3549e-06	3.6	13
f__Vahlkampfiidae	9512	0	3	285
f__Vallitaleaceae	1002	2.823e-06	4.6	50
f__Valsaceae	100	8.15e-07	1.9	3
f__Varanidae	194	0	0.9	7
f__Varroidae	198	3.59e-07	1.8	8
f__Veillonellaceae	7528	1.47186e-05	36.2	349
f__Veneridae	1044	0	1	35
f__Venturiaceae	120	9.8e-07	1.6	5
f__Verrucomicrobia_subdivision_3	726	6.69e-07	3.2	19
f__Verrucomicrobia_subdivision_6	376	6.69e-07	1.7	2
f__Verrucomicrobiaceae	778	2.8381e-06	7.6	54
f__Vespertilionidae	414	1.8446e-06	2.8	12
f__Vespidae	784	2.7426e-06	6.3	19
f__Vibrionaceae	8502	1.01023e-05	22.4	262
f__Vicingaceae	180	8.16e-08	1.2	8
f__Victivallaceae	4006	0	4	343
f__Vilmaviridae	2	1.63e-08	0.1	1
f__Violaceae	42	3.43e-07	0.5	1
f__Violaceomycetaceae	18	1.47e-07	0.4	1
f__Viperidae	208	1.697e-06	1.6	10
f__Vitaceae	434	2.12e-07	1.6	17
f__Vitrellaceae	6710	0.01	1	161
f__Volvocaceae	1276	0	3.9	36
f__Vombatidae	4	3.26e-08	0.2	2
f__Vorticellidae	114	9.3e-07	1.3	4
f__Waddliaceae	6	4.9e-08	0.2	1
f__Wallemiaceae	428	6.7e-07	2.1	13
f__Weeksellaceae	25690	0.0100438	86.5	893
f__Wenzhouxiangellaceae	30	2.45e-07	0.6	2
f__Williamwhitmaniaceae	8	6.53e-08	0.2	1
f__Woeseiaceae	28	2.29e-07	0.6	1
f__Xanthobacteraceae	22	1.793e-07	0.8	3
f__Xanthomonadaceae	6358	9.271e-06	18.6	151
f__Xeniidae	2038	0	1	51
f__Xenocyprididae	184	3.92e-07	1.5	10
f__Xiphiidae	58	4.73e-07	0.9	2
f__Xylanivirgaceae	16	1.31e-07	0.3	2
f__Xylariaceae	466	3.8019e-06	6.8	20
f__Xylonaceae	82	6.69e-07	0.8	5
f__Yeguiaceae	214	0	1	18
f__Yersiniaceae	1292	2.3995e-06	5.4	35
f__Zingiberaceae	1198	0	2	20
f__Zobellviridae	16	1.31e-07	0.3	1
f__Zoogloeaceae	1002	1.1923e-06	3	12
f__Zooshikellaceae	12	9.79e-08	0.2	1
f__Zopfiaceae	58	4.73e-07	0.8	1
f__Zosteraceae	368	0	1	18
f__Zosteropidae	56	4.57e-07	1.1	2
f__unclassified_c__Acidimicrobiia	272	0	1	10
f__unclassified_c__Acidobacteriia	252	4.9e-08	1.1	14
f__unclassified_c__Actinomycetia	3256	9.96e-07	3.7	129
f__unclassified_c__Alphaproteobacteria	1243138	1.01	17.9	50006
f__unclassified_c__Anaerolineae	1064	3.749e-07	1.6	58
f__unclassified_c__Aphelidea	2108	0	2	68
f__unclassified_c__Archaeoglobi	20	1.63e-07	0.3	1
f__unclassified_c__Armatimonadia	16	1.31e-07	0.6	1
f__unclassified_c__Bacilli	3512528	2.85	14	140994
f__unclassified_c__Bacteroidia	12932	0.01	2.9	453
f__unclassified_c__Balneolia	146	0	0.9	1
f__unclassified_c__Betaproteobacteria	2580	4.3409e-06	11.2	78
f__unclassified_c__Blastocatellia	330	1.322e-06	2.2	18
f__unclassified_c__Caldilineae	4	3.26e-08	0.1	1
f__unclassified_c__Caldisericia	80	6.53e-07	0.7	5
f__unclassified_c__Calditrichia	90	7.35e-07	0.7	7
f__unclassified_c__Candidatus_Brocadiia	898	0	0.8	77
f__unclassified_c__Candidatus_Izimaplasma	300	2.449e-06	2.9	21
f__unclassified_c__Candidatus_Lambdaproteobacteria	38	3.1e-07	0.3	2
f__unclassified_c__Candidatus_Marinamargulisbacteria	130	1.061e-06	1.3	3
f__unclassified_c__Candidatus_Methanofastidiosa	2664	0	3	82
f__unclassified_c__Candidatus_Muproteobacteria	240	1.63e-08	0.7	2
f__unclassified_c__Candidatus_Peribacteria	1282	5.07e-07	3.1	45
f__unclassified_c__Candidatus_Poseidoniia	2	1.63e-08	0.1	1
f__unclassified_c__Candidatus_Riflemargulisbacteria	36	2.94e-07	0.9	3
f__unclassified_c__Candidatus_Sericytochromatia	124	0	1	5
f__unclassified_c__Candidatus_Sumerlaeia	1530	0	0.4	1
f__unclassified_c__Caudoviricetes	5458	1.07911e-05	18.9	333
f__unclassified_c__Chitinispirillia	196	0	1	10
f__unclassified_c__Chitinivibrionia	106	8.65e-07	0.8	7
f__unclassified_c__Chitinophagia	334	0	0.9	15
f__unclassified_c__Chlamydiia	326	0	1	12
f__unclassified_c__Chlorarachniophyceae	60	4.9e-07	1.2	2
f__unclassified_c__Chloroflexia	182	0	1	9
f__unclassified_c__Choanoflagellata	24	1.96e-07	0.5	1
f__unclassified_c__Chthonomonadetes	22	1.8e-07	0.4	1
f__unclassified_c__Chytridiomycetes	502	0	1	11
f__unclassified_c__Clostridia	4532820	3.70001	20.3	240512
f__unclassified_c__Coriobacteriia	504	1.632e-07	2.6	35
f__unclassified_c__Cytophagia	822	0	1	21
f__unclassified_c__Deferribacteres	88	7.18e-07	0.6	3
f__unclassified_c__Dehalococcoidia	802	1.47e-07	1.4	39
f__unclassified_c__Deltaproteobacteria	20290	0.0100063	26.3	880
f__unclassified_c__Dothideomycetes	74	6.046e-07	1.4	4
f__unclassified_c__Endomicrobia	708	0	1	64
f__unclassified_c__Epsilonproteobacteria	1368	0	1	56
f__unclassified_c__Erysipelotrichia	6582	0.01	1	284
f__unclassified_c__Eurotatoria	10972	0	5	394
f__unclassified_c__Fibrobacteria	152	0	0.8	3
f__unclassified_c__Filasterea	1254	0	1	46
f__unclassified_c__Flavobacteriia	3114	2.285e-07	1.5	59
f__unclassified_c__Fusobacteriia	32	2.61e-07	0.7	2
f__unclassified_c__Gammaproteobacteria	21262	0.0200095	18.8	1193
f__unclassified_c__Glaucocystophyceae	20	1.63e-07	0.2	1
f__unclassified_c__Holophagae	24	1.96e-07	0.4	2
f__unclassified_c__Ignavibacteria	4310	8.316e-07	2.9	148
f__unclassified_c__Kiritimatiellae	3394982	2.77	1	192160
f__unclassified_c__Ktedonobacteria	2	1.63e-08	0.1	1
f__unclassified_c__Lecanoromycetes	130	0	0.9	2
f__unclassified_c__Lentisphaeria	552298	0.45	1	27271
f__unclassified_c__Leotiomycetes	76	6.2e-07	1.3	3
f__unclassified_c__Limnochordia	72	5.88e-07	0.9	3
f__unclassified_c__Methanomicrobia	638	0	1	38
f__unclassified_c__Mollicutes	27680	0.0200008	2	1436
f__unclassified_c__Nanohaloarchaea	18	1.47e-07	0.2	1
f__unclassified_c__Negativicutes	11236	0	5.9	410
f__unclassified_c__Nitrososphaeria	78	6.37e-07	1	2
f__unclassified_c__Oligoflexia	850	0	1	28
f__unclassified_c__Opitutae	2652	7.512e-07	2.7	145
f__unclassified_c__Pedinophyceae	252	0	1	8
f__unclassified_c__Phycisphaerae	602	6.373e-07	1.8	40
f__unclassified_c__Planctomycetia	440	0	1	11
f__unclassified_c__Rhodothermia	244	0	0.6	2
f__unclassified_c__Sordariomycetes	4	3.26e-08	0.1	1
f__unclassified_c__Spartobacteria	1198	4.9e-08	1.3	60
f__unclassified_c__Sphingobacteriia	1126	1.466e-07	1.4	49
f__unclassified_c__Spirochaetia	493118	0.4	1	10158
f__unclassified_c__Spirotrichea	12	9.79e-08	0.2	1
f__unclassified_c__Theionarchaea	158	1.29e-06	1.4	9
f__unclassified_c__Thermoanaerobaculia	14	1.14e-07	0.3	2
f__unclassified_c__Thermococci	2	1.63e-08	0.1	1
f__unclassified_c__Thermodesulfovibrionia	12	9.79e-08	0.1	1
f__unclassified_c__Thermoflexia	36	2.94e-07	0.7	3
f__unclassified_c__Thermoleophilia	64	5.22e-07	0.8	3
f__unclassified_c__Thermoplasmata	656	7.512e-07	2.6	56
f__unclassified_c__Thermoprotei	66	5.386e-07	0.9	5
f__unclassified_c__Tissierellia	3486	4.6353e-06	11.6	205
f__unclassified_c__Trebouxiophyceae	818	4.08e-07	2.6	22
f__unclassified_c__Verrucomicrobiae	2226	2.284e-07	1.8	133
f__unclassified_c__Zetaproteobacteria	746	8.485e-07	2.3	25
f__unclassified_d__Archaea	2729584	2.23	10.7	72674
f__unclassified_d__Bacteria	2007744	1.55005	232.8	72443
f__unclassified_d__Viruses	29144	0.020007	20.1	1436
f__unclassified_d__unclassified	17734	0.0100002	6	429
f__unclassified_k__Fungi	56	4.57e-07	0.7	1
f__unclassified_o__Acholeplasmatales	93944	0.08	1	5027
f__unclassified_o__Acidimicrobiales	60	4.9e-07	0.9	4
f__unclassified_o__Acidobacteriales	244	5.39e-07	1.7	8
f__unclassified_o__Actinomycetales	18	1.47e-07	0.2	2
f__unclassified_o__Aeromonadales	16	1.31e-07	0.2	2
f__unclassified_o__Agaricales	302	1.14e-07	1.5	9
f__unclassified_o__Alteromonadales	28	2.283e-07	0.4	3
f__unclassified_o__Anaerolineales	968	0	1	43
f__unclassified_o__Archaeoglobales	12	9.79e-08	0.4	2
f__unclassified_o__Ardenticatenales	18	1.47e-07	0.4	2
f__unclassified_o__Auriculariales	108	8.81e-07	0.8	3
f__unclassified_o__Bacillales	9256	0.0100057	11	472
f__unclassified_o__Bacteroidales	46593578	38	32.6	967311
f__unclassified_o__Bacteroidetes_Order_II._Incertae_sedis	58	4.73e-07	0.5	2
f__unclassified_o__Balneolales	34	2.77e-07	0.6	3
f__unclassified_o__Bdellovibrionales	858	1.6983e-06	3.8	72
f__unclassified_o__Bradymonadales	92	7.51e-07	0.5	13
f__unclassified_o__Brevinematales	100	8.16e-07	0.7	3
f__unclassified_o__Bryobacterales	108	8.81e-07	0.8	6
f__unclassified_o__Burkholderiales	3738	4.9621e-06	8.9	56
f__unclassified_o__Caldilineales	8	6.53e-08	0.1	1
f__unclassified_o__Caldisericales	8	6.53e-08	0.3	1
f__unclassified_o__Calditrichales	20	1.63e-07	0.3	1
f__unclassified_o__Campylobacterales	882	0	1.6	14
f__unclassified_o__Candidatus_Absconditabacterales	258366	0.21	1	6171
f__unclassified_o__Candidatus_Acidoferrales	6	4.9e-08	0.2	1
f__unclassified_o__Candidatus_Acidulodesulfobacterales	22	1.793e-07	0.5	2
f__unclassified_o__Candidatus_Altiarchaeales	70	5.71e-07	1	5
f__unclassified_o__Candidatus_Anoxychlamydiales	28	2.29e-07	0.4	2
f__unclassified_o__Candidatus_Babeliales	4	3.26e-08	0.1	2
f__unclassified_o__Candidatus_Brocadiales	116	9.47e-07	0.7	6
f__unclassified_o__Candidatus_Gastranaerophilales	24248	0.0200044	17.7	1815
f__unclassified_o__Candidatus_Obscuribacterales	108	8.81e-07	1.2	10
f__unclassified_o__Candidatus_Peribacterales	172	1.8e-07	1.2	18
f__unclassified_o__Candidatus_Poseidoniales	14	1.14e-07	0.4	1
f__unclassified_o__Candidatus_Sulfidibacteriales	56	4.57e-07	0.7	3
f__unclassified_o__Candidatus_Thermoprofundales	4	3.26e-08	0.2	1
f__unclassified_o__Caulobacterales	4	3.26e-08	0.2	1
f__unclassified_o__Chaetothyriales	12	9.8e-08	0.5	2
f__unclassified_o__Chitinivibrionales	24	1.96e-07	0.4	3
f__unclassified_o__Chitinophagales	1442	0	1	48
f__unclassified_o__Chlamydiales	88	7.183e-07	0.8	4
f__unclassified_o__Chlamydomonadales	96	7.83e-07	1	6
f__unclassified_o__Chlorobiales	16	1.31e-07	0.5	2
f__unclassified_o__Chloroflexales	16	1.31e-07	0.3	2
f__unclassified_o__Chromatiales	30	2.45e-07	0.3	3
f__unclassified_o__Chroococcales	2	1.63e-08	0.1	1
f__unclassified_o__Chthoniobacterales	148	0	1	9
f__unclassified_o__Chthonomonadales	30	2.45e-07	0.4	2
f__unclassified_o__Coriobacteriales	2038	4.239e-07	1.9	83
f__unclassified_o__Corynebacteriales	50	4.09e-07	0.4	4
f__unclassified_o__Crassvirales	13726	0.0100027	6.4	589
f__unclassified_o__Cytophagales	1578	1.31e-07	1.4	94
f__unclassified_o__Deferribacterales	6	4.9e-08	0.2	1
f__unclassified_o__Dehalococcoidales	3290	0	1	139
f__unclassified_o__Desulfobacterales	1482	6.199e-07	2.8	65
f__unclassified_o__Desulfovibrionales	162	0	1	9
f__unclassified_o__Desulfurellales	86	7.02e-07	0.5	3
f__unclassified_o__Desulfurococcales	8	6.53e-08	0.2	1
f__unclassified_o__Desulfuromonadales	64	5.22e-07	0.8	6
f__unclassified_o__Elusimicrobiales	936	0	1	52
f__unclassified_o__Endogonales	854	0	1	13
f__unclassified_o__Endomicrobiales	18	1.47e-07	0.4	3
f__unclassified_o__Entomoplasmatales	36	2.94e-07	0.5	1
f__unclassified_o__Entylomatales	42	3.43e-07	0.8	1
f__unclassified_o__Erysipelotrichales	8634	0.0100002	1.4	413
f__unclassified_o__Eubacteriales	1817494	1.47004	108.6	79160
f__unclassified_o__Fibrobacterales	14542	0.01	1	793
f__unclassified_o__Fibromonadales	362	0	1	24
f__unclassified_o__Flavobacteriales	7370	0.0100039	5.8	246
f__unclassified_o__Halanaerobiales	730	0	1.9	16
f__unclassified_o__Halobacteriales	122	9.953e-07	1.9	5
f__unclassified_o__Helotiales	46	3.752e-07	1.1	3
f__unclassified_o__Holosporales	6	4.9e-08	0.3	1
f__unclassified_o__Hydrogenophilales	62	5.059e-07	0.8	2
f__unclassified_o__Hymenostomatida	67192	0.05	1	1799
f__unclassified_o__Hyphomicrobiales	380	6.53e-08	2.3	22
f__unclassified_o__Ichthyophonida	344	0	1	14
f__unclassified_o__Ignavibacteriales	3416	1.077e-06	1.7	83
f__unclassified_o__Kiritimatiellales	10	8.16e-08	0.4	2
f__unclassified_o__Lactobacillales	2958	2.61e-07	1.2	203
f__unclassified_o__Lecanorales	28	2.29e-07	0.3	1
f__unclassified_o__Legionellales	174	0	0.9	6
f__unclassified_o__Lentisphaerales	16	1.31e-07	0.6	3
f__unclassified_o__Leptospirales	40	3.26e-07	0.8	7
f__unclassified_o__Magnetococcales	336	0	1	22
f__unclassified_o__Marinilabiliales	948	4.9e-08	1.1	31
f__unclassified_o__Methanobacteriales	3840	8.32e-07	2.3	621
f__unclassified_o__Methanocellales	22	1.8e-07	0.6	1
f__unclassified_o__Methanomassiliicoccales	400	1.5669e-06	4	27
f__unclassified_o__Methanomicrobiales	148	1.208e-06	2	18
f__unclassified_o__Methanophagales	262	2.138e-06	2.4	15
f__unclassified_o__Methanosarcinales	496	4.57e-07	3.5	34
f__unclassified_o__Methylococcales	72	5.88e-07	0.7	7
f__unclassified_o__Micrococcales	662	0	0.9	9
f__unclassified_o__Microstromatales	34	2.773e-07	0.7	4
f__unclassified_o__Myxococcales	636	3.913e-07	1.8	40
f__unclassified_o__Neisseriales	56	4.57e-07	0.7	5
f__unclassified_o__Nephromycida	1298	1.96e-07	1.3	45
f__unclassified_o__Nevskiales	2	1.63e-08	0.1	1
f__unclassified_o__Nitrosomonadales	58	4.735e-07	1.6	7
f__unclassified_o__Nitrososphaerales	20	1.63e-07	0.2	2
f__unclassified_o__Nostocales	48	3.919e-07	0.7	3
f__unclassified_o__Oceanospirillales	38	3.096e-07	0.6	3
f__unclassified_o__Oligoflexales	82	6.69e-07	0.7	10
f__unclassified_o__Onygenales	134	1.094e-06	1.8	2
f__unclassified_o__Opitutales	2206	2.94e-07	2.1	156
f__unclassified_o__Oscillatoriales	102	8.323e-07	1.1	4
f__unclassified_o__Parabodonida	14	1.14e-07	0.4	1
f__unclassified_o__Passeriformes	40	3.269e-07	0.7	3
f__unclassified_o__Pelagibacterales	356	3.425e-07	1.6	17
f__unclassified_o__Pelagomonadales	1498	0	2	39
f__unclassified_o__Phototrophicales	8	6.53e-08	0.2	2
f__unclassified_o__Phycisphaerales	582	0	1	40
f__unclassified_o__Pirellulales	162	0	1	15
f__unclassified_o__Planctomycetales	314	6.53e-08	1	15
f__unclassified_o__Pseudomonadales	254	2.0725e-06	2.5	10
f__unclassified_o__Pseudonocardiales	36	2.94e-07	0.5	1
f__unclassified_o__Rhizophydiales	1804	0	2	61
f__unclassified_o__Rhodobacterales	416	1.632e-07	1.4	6
f__unclassified_o__Rhodocyclales	30	2.45e-07	0.5	2
f__unclassified_o__Rhodospirillales	216	3.92e-07	1.7	13
f__unclassified_o__Rhodothermales	8	6.53e-08	0.2	1
f__unclassified_o__Rickettsiales	4850	1.143e-07	1.3	219
f__unclassified_o__Russulales	2	1.63e-08	0.1	1
f__unclassified_o__Saccharomycetales	1524	1.665e-06	4.5	30
f__unclassified_o__Saprospirales	522	4.9e-08	1.2	27
f__unclassified_o__Sarrameanales	26	2.12e-07	0.6	1
f__unclassified_o__Sedimentisphaerales	396	0	1	16
f__unclassified_o__Selenomonadales	798	0	1	42
f__unclassified_o__Sneathiellales	4	3.26e-08	0.1	1
f__unclassified_o__Solirubrobacterales	46	3.75e-07	0.7	3
f__unclassified_o__Sordariales	138	0	1	4
f__unclassified_o__Sphingobacteriales	2766	2.4165e-06	5.6	68
f__unclassified_o__Sphingomonadales	122	9.96e-07	1	6
f__unclassified_o__Spirochaetales	328854	0.27	4.1	14220
f__unclassified_o__Synechococcales	12	9.79e-08	0.2	2
f__unclassified_o__Synergistales	146	1.192e-06	1.3	6
f__unclassified_o__Syntrophales	474	0	1	29
f__unclassified_o__Syntrophobacterales	108	8.81e-07	0.8	4
f__unclassified_o__Thermoanaerobacterales	232	3.75e-07	1.7	18
f__unclassified_o__Thermoflexales	64	5.22e-07	0.8	5
f__unclassified_o__Thermomicrobiales	10	8.16e-08	0.1	1
f__unclassified_o__Thermoplasmatales	266	1.11e-06	2.3	15
f__unclassified_o__Thermotogales	18	1.47e-07	0.1	1
f__unclassified_o__Thiotrichales	306	5.88e-07	2.2	14
f__unclassified_o__Tissierellales	164	0	0.9	12
f__unclassified_o__Trechisporales	46	3.75e-07	0.7	3
f__unclassified_o__Trichomonadida	34	2.77e-07	0.3	3
f__unclassified_o__Vampirovibrionales	32	2.61e-07	0.8	6
f__unclassified_o__Verrucomicrobiales	810	7.67e-07	2.9	42
f__unclassified_o__Vibrionales	8	6.53e-08	0.1	1
f__unclassified_o__Victivallales	1112680	0.91	2	33544
f__unclassified_o__Xanthomonadales	82	6.69e-07	0.7	3
f__unclassified_o__Xylariales	128	1.045e-06	1.4	3
f__unclassified_p__Abditibacteriota	3246	0	1	268
f__unclassified_p__Acidobacteria	4568	6.039e-07	6.3	156
f__unclassified_p__Actinobacteria	448	1.1929e-06	3.2	29
f__unclassified_p__Aquificae	266	0	1	15
f__unclassified_p__Armatimonadetes	1580	2.0393e-06	4.5	64
f__unclassified_p__Ascomycota	224	0	1	9
f__unclassified_p__Atribacterota	520	1.795e-07	2.3	25
f__unclassified_p__Bacteroidota	905754	0.710016	60.3	7134
f__unclassified_p__Balneolaeota	334	1.63e-08	0.9	3
f__unclassified_p__Caldiserica	18	1.469e-07	0.4	3
f__unclassified_p__Calditrichaeota	508	0	1	20
f__unclassified_p__Candidatus_Abawacabacteria	10	8.16e-08	0.2	2
f__unclassified_p__Candidatus_Absconditabacteria	105680	0.08	6	4528
f__unclassified_p__Candidatus_Aenigmarchaeota	1632	0	1	50
f__unclassified_p__Candidatus_Aerophobetes	322	0	1	8
f__unclassified_p__Candidatus_Altiarchaeota	210	0	1	4
f__unclassified_p__Candidatus_Amesbacteria	130	1.061e-06	0.8	3
f__unclassified_p__Candidatus_Aminicenantes	3662	1.0279e-06	3.2	91
f__unclassified_p__Candidatus_Andersenbacteria	18	1.47e-07	0.5	1
f__unclassified_p__Candidatus_Auribacterota	188	0	0.9	5
f__unclassified_p__Candidatus_Azambacteria	114	9.31e-07	1.1	2
f__unclassified_p__Candidatus_Bathyarchaeota	1114	6.53e-08	2.1	42
f__unclassified_p__Candidatus_Beckwithbacteria	106	8.649e-07	0.9	7
f__unclassified_p__Candidatus_Berkelbacteria	162	1.3216e-06	1.7	10
f__unclassified_p__Candidatus_Bipolaricaulota	328	1.534e-06	2.4	12
f__unclassified_p__Candidatus_Blackburnbacteria	4	3.26e-08	0.2	1
f__unclassified_p__Candidatus_Brennerbacteria	6	4.9e-08	0.1	1
f__unclassified_p__Candidatus_Buchananbacteria	56	4.57e-07	0.9	3
f__unclassified_p__Candidatus_Calescamantes	48	3.92e-07	0.6	2
f__unclassified_p__Candidatus_Campbellbacteria	12	9.79e-08	0.2	2
f__unclassified_p__Candidatus_Cloacimonetes	6028	2.5463e-06	5.9	203
f__unclassified_p__Candidatus_Coatesbacteria	54	4.41e-07	0.7	3
f__unclassified_p__Candidatus_Collierbacteria	36	2.939e-07	0.7	4
f__unclassified_p__Candidatus_Colwellbacteria	20	1.63e-07	0.3	2
f__unclassified_p__Candidatus_Curtissbacteria	80	6.535e-07	1.7	5
f__unclassified_p__Candidatus_Dadabacteria	208	0	1	21
f__unclassified_p__Candidatus_Daviesbacteria	276	4.57e-07	1.7	10
f__unclassified_p__Candidatus_Delongbacteria	994	0	1	38
f__unclassified_p__Candidatus_Desantisbacteria	62	5.059e-07	0.9	6
f__unclassified_p__Candidatus_Diapherotrites	122	9.953e-07	1	6
f__unclassified_p__Candidatus_Doudnabacteria	56	4.57e-07	0.8	2
f__unclassified_p__Candidatus_Edwardsbacteria	14	1.14e-07	0.2	1
f__unclassified_p__Candidatus_Eisenbacteria	106	8.65e-07	1	4
f__unclassified_p__Candidatus_Eremiobacteraeota	286	0	1	20
f__unclassified_p__Candidatus_Falkowbacteria	728	1.3059e-06	3	24
f__unclassified_p__Candidatus_Fermentibacteria	130	1.0606e-06	1.4	11
f__unclassified_p__Candidatus_Firestonebacteria	18	1.47e-07	0.3	2
f__unclassified_p__Candidatus_Fischerbacteria	40	3.26e-07	0.8	2
f__unclassified_p__Candidatus_Fraserbacteria	20	1.63e-07	0.4	2
f__unclassified_p__Candidatus_Giovannonibacteria	14	1.142e-07	0.4	2
f__unclassified_p__Candidatus_Goldbacteria	10	8.16e-08	0.1	2
f__unclassified_p__Candidatus_Gottesmanbacteria	146	1.191e-06	1.5	4
f__unclassified_p__Candidatus_Gracilibacteria	65312	0.0500019	5.4	2711
f__unclassified_p__Candidatus_Gribaldobacteria	48	3.913e-07	0.7	2
f__unclassified_p__Candidatus_Handelsmanbacteria	108	8.813e-07	0.8	2
f__unclassified_p__Candidatus_Harrisonbacteria	474	3.43e-07	1.2	4
f__unclassified_p__Candidatus_Heimdallarchaeota	782	0	2	25
f__unclassified_p__Candidatus_Helarchaeota	282	0	1	6
f__unclassified_p__Candidatus_Hydrogenedentes	1634	4.9e-08	3.7	46
f__unclassified_p__Candidatus_Hydrothermae	8	6.53e-08	0.3	1
f__unclassified_p__Candidatus_Hydrothermarchaeota	10	8.16e-08	0.2	1
f__unclassified_p__Candidatus_Jacksonbacteria	222	7.35e-07	1	5
f__unclassified_p__Candidatus_Jorgensenbacteria	32	2.61e-07	0.1	1
f__unclassified_p__Candidatus_Kaiserbacteria	1030	6.858e-07	2.8	23
f__unclassified_p__Candidatus_Kapabacteria	270	0	1	11
f__unclassified_p__Candidatus_Kerfeldbacteria	200	2.616e-07	1.7	8
f__unclassified_p__Candidatus_Komeilibacteria	82	6.69e-07	1.3	4
f__unclassified_p__Candidatus_Korarchaeota	66	5.39e-07	0.9	4
f__unclassified_p__Candidatus_Kryptonia	320	9.633e-07	2	8
f__unclassified_p__Candidatus_Kuenenbacteria	320	9.306e-07	2.5	7
f__unclassified_p__Candidatus_Latescibacteria	696	0	2	19
f__unclassified_p__Candidatus_Levybacteria	514	2.2192e-06	4	14
f__unclassified_p__Candidatus_Liptonbacteria	68	5.553e-07	0.5	2
f__unclassified_p__Candidatus_Lloydbacteria	40	3.26e-07	0.6	2
f__unclassified_p__Candidatus_Lokiarchaeota	1290	8.166e-07	2.3	60
f__unclassified_p__Candidatus_Magasanikbacteria	1264	2.8895e-06	5.6	45
f__unclassified_p__Candidatus_Margulisbacteria	92	7.51e-07	0.6	3
f__unclassified_p__Candidatus_Marinimicrobia	2130	3.756e-07	3.1	86
f__unclassified_p__Candidatus_Marsarchaeota	324	4.08e-07	1.9	8
f__unclassified_p__Candidatus_Melainabacteria	2452	1.6316e-06	5.9	228
f__unclassified_p__Candidatus_Micrarchaeota	478	1.63e-08	1.1	17
f__unclassified_p__Candidatus_Microgenomates	16	1.305e-07	0.3	2
f__unclassified_p__Candidatus_Moranbacteria	1838	1.1262e-06	3.6	50
f__unclassified_p__Candidatus_Muirbacteria	274	0	1	16
f__unclassified_p__Candidatus_Nanohaloarchaeota	24	1.96e-07	0.5	2
f__unclassified_p__Candidatus_Nealsonbacteria	290	2.3665e-06	1.9	10
f__unclassified_p__Candidatus_Nomurabacteria	1450	2.8406e-06	4.3	67
f__unclassified_p__Candidatus_Odinarchaeota	40	3.26e-07	0.1	1
f__unclassified_p__Candidatus_Omnitrophica	2236	2.0726e-06	4.7	135
f__unclassified_p__Candidatus_Pacebacteria	960	1.14e-07	1.4	37
f__unclassified_p__Candidatus_Parcubacteria	1244	6.203e-07	1.9	31
f__unclassified_p__Candidatus_Parvarchaeota	2	1.63e-08	0.1	1
f__unclassified_p__Candidatus_Peregrinibacteria	1804	3.3953e-06	6.6	65
f__unclassified_p__Candidatus_Poribacteria	450	0	1	29
f__unclassified_p__Candidatus_Portnoybacteria	314	1.1589e-06	2.6	9
f__unclassified_p__Candidatus_Ratteibacteria	48	3.92e-07	0.7	3
f__unclassified_p__Candidatus_Riflebacteria	42004	0.0300014	3.5	3419
f__unclassified_p__Candidatus_Roizmanbacteria	590	2.3016e-06	4.2	18
f__unclassified_p__Candidatus_Rokubacteria	1126	0	1	12
f__unclassified_p__Candidatus_Ryanbacteria	16	1.31e-07	0.5	1
f__unclassified_p__Candidatus_Saccharibacteria	74136	0.0600016	6.4	6672
f__unclassified_p__Candidatus_Schekmanbacteria	122	9.953e-07	1.2	3
f__unclassified_p__Candidatus_Shapirobacteria	1020	2.446e-07	2.5	22
f__unclassified_p__Candidatus_Staskawiczbacteria	278	2.2682e-06	2.8	12
f__unclassified_p__Candidatus_Sumerlaeota	188	1.5343e-06	2.8	14
f__unclassified_p__Candidatus_Sungbacteria	18	1.47e-07	0.3	1
f__unclassified_p__Candidatus_Tagabacteria	118	9.63e-07	0.2	1
f__unclassified_p__Candidatus_Taylorbacteria	46	3.753e-07	0.6	3
f__unclassified_p__Candidatus_Tectomicrobia	162	0	0.9	5
f__unclassified_p__Candidatus_Thermoplasmatota	286	9.47e-07	2	10
f__unclassified_p__Candidatus_Thorarchaeota	226	3.26e-08	1.1	12
f__unclassified_p__Candidatus_Uhrbacteria	1030	2.2193e-06	6.3	44
f__unclassified_p__Candidatus_Verstraetearchaeota	4	3.26e-08	0.2	2
f__unclassified_p__Candidatus_Vogelbacteria	116	9.463e-07	1.1	10
f__unclassified_p__Candidatus_Wallbacteria	6	4.9e-08	0.3	1
f__unclassified_p__Candidatus_Wildermuthbacteria	56	4.573e-07	0.7	2
f__unclassified_p__Candidatus_Wirthbacteria	32	2.61e-07	0.3	1
f__unclassified_p__Candidatus_Woesearchaeota	4598	1.6326e-06	3.8	172
f__unclassified_p__Candidatus_Woesebacteria	936	3.3795e-06	7.5	36
f__unclassified_p__Candidatus_Wolfebacteria	208	3.92e-07	1.4	12
f__unclassified_p__Candidatus_Woykebacteria	62	5.056e-07	0.7	2
f__unclassified_p__Candidatus_Yanofskybacteria	138	1.1269e-06	2.1	8
f__unclassified_p__Candidatus_Zambryskibacteria	2	1.63e-08	0.1	1
f__unclassified_p__Chlamydiae	542	3.92e-07	1.4	8
f__unclassified_p__Chlorobi	994	3.423e-07	1.7	44
f__unclassified_p__Chloroflexi	3954	2.3508e-06	6.6	187
f__unclassified_p__Ciliophora	1212	0	2.8	39
f__unclassified_p__Crenarchaeota	2618	4.08e-07	1.4	111
f__unclassified_p__Cressdnaviricota	28	2.29e-07	0.5	5
f__unclassified_p__Cryptomycota	2582	7.83e-07	1.8	69
f__unclassified_p__Cyanobacteria	9028	2.7919e-06	14.4	721
f__unclassified_p__Dictyoglomi	60	4.9e-07	0.3	1
f__unclassified_p__Elusimicrobia	101946	0.0800036	7.1	5605
f__unclassified_p__Euryarchaeota	2272	1.2405e-06	4.1	109
f__unclassified_p__Fibrobacteres	176	1.436e-06	1.3	8
f__unclassified_p__Firmicutes	514154	0.400025	88.8	26242
f__unclassified_p__Foraminifera	2	1.63e-08	0.1	1
f__unclassified_p__Fornicata	1394	0	3	40
f__unclassified_p__Fusobacteria	82	6.689e-07	1.3	8
f__unclassified_p__Gemmatimonadetes	496	5.39e-07	1.7	25
f__unclassified_p__Ignavibacteriae	1558	6.53e-07	2.5	56
f__unclassified_p__Kiritimatiellaeota	1688	0	1	186
f__unclassified_p__Lentisphaerae	117092	0.090004	12.5	8675
f__unclassified_p__Microsporidia	978	4.0643e-06	9	46
[truncated: 20 more rows]

## Sheet: Genus
Table S7: Species Annotation Results at The Genus Level
Genus	Total_reads	Percent	Prevalence	Gene_Count
g__Abiotrophia	62	5.06e-07	0.8	3
g__Abortiporus	120	9.79e-07	0.8	6
g__Abrus	124	0	0.9	3
g__Abscondita	906	0	1	19
g__Absicoccus	54	4.41e-07	0.6	6
g__Absidia	872	4.9e-08	2.3	18
g__Absiella	176	1.436e-06	2.3	9
g__Abyssalbus	8	6.53e-08	0.2	2
g__Abyssibacter	2	1.63e-08	0.1	1
g__Abyssisolibacter	100	8.16e-07	0.8	4
g__Acanthamoeba	1714	0	1	62
g__Acanthaster	362	0	1	16
g__Acanthisitta	80	6.53e-07	0.8	1
g__Acanthocheilonema	68	5.55e-07	0.6	2
g__Acanthochitona	26	2.12e-07	0.4	1
g__Acanthochromis	100	8.16e-07	0.9	3
g__Acanthopagrus	50	4.08e-07	0.7	2
g__Acaromyces	8	6.53e-08	0.2	1
g__Acaryochloris	48	3.916e-07	0.5	3
g__Acaulospora	1152	4.24e-07	1.5	38
g__Accipiter	4	3.26e-08	0.1	1
g__Acephala	18	1.47e-07	0.1	1
g__Acer	286	0	1	8
g__Acetabularia	192	1.63e-08	1.1	6
g__Acetanaerobacterium	62	5.06e-07	0.5	5
g__Acetatifactor	27562	0.02	4	1482
g__Acetitomaculum	1960	0	1	42
g__Acetivibrio	5724	1.256e-06	7.5	178
g__Acetoanaerobium	350	3.266e-07	1.9	22
g__Acetobacter	4056	2.4489e-06	5.1	167
g__Acetobacterium	1194	2.2525e-06	7.9	56
g__Acetobacteroides	6	4.9e-08	0.2	2
g__Acetomicrobium	10	8.16e-08	0.3	2
g__Acetonema	8	6.53e-08	0.1	1
g__Achelia	18	1.47e-07	0.2	1
g__Achlya	686	0	1	22
g__Acholeplasma	2618	8.32e-07	5.6	158
g__Achromatium	42	3.43e-07	0.6	2
g__Achromobacter	360	1.1096e-06	3.8	20
g__Acidaminobacter	78	6.37e-07	1.5	9
g__Acidaminococcus	1196	2.0246e-06	5.7	43
g__Acidianus	18	1.47e-07	0.5	1
g__Acidibacillus	16	1.31e-07	0.1	1
g__Acididesulfobacillus	20	1.63e-07	0.3	1
g__Acidiluteibacter	34	2.77e-07	0.5	1
g__Acidilutibacter	12	9.79e-08	0.5	2
g__Acidimicrobium	4	3.26e-08	0.2	1
g__Acidiphilium	372	0	1	21
g__Acidipila	20	1.63e-07	0.4	1
g__Acidisphaera	2	1.63e-08	0.1	1
g__Acidithiobacillus	96	7.838e-07	2.2	10
g__Acidithrix	44	3.59e-07	0.1	1
g__Acidobacterium	28	2.29e-07	0.7	1
g__Acidocella	24	1.956e-07	0.4	2
g__Acidomonas	22	1.8e-07	0.5	1
g__Acidomyces	28	2.29e-07	0.5	2
g__Acidovorax	80	6.531e-07	1.3	10
g__Aciduliprofundum	116	9.47e-07	1	1
g__Acinetobacter	10822	1.27152e-05	23.5	300
g__Acipenser	108	8.81e-07	0.8	5
g__Acrocarpospora	12	9.79e-08	0.5	1
g__Acromyrmex	54	4.41e-07	0.7	4
g__Acropora	2480	0	2	58
g__Actinacidiphila	26	2.12e-07	0.5	1
g__Actinia	2360	0	1	60
g__Actinidia	184	1.502e-06	1.9	7
g__Actinobacillus	310	1.256e-06	4.5	20
g__Actinobaculum	6	4.9e-08	0.3	1
g__Actinomadura	52	4.25e-07	0.8	2
g__Actinomortierella	564	0	2	21
g__Actinomyces	482	2.6768e-06	5.4	22
g__Actinophytocola	76	6.2e-07	0.8	1
g__Actinoplanes	28	2.283e-07	0.6	3
g__Actinotignum	10	8.16e-08	0.1	1
g__Acutalibacter	1564	1.746e-06	6.6	106
g__Acyrthosiphon	22	1.8e-07	0.6	2
g__Acytostelium	2170	0	1	68
g__Adhaeribacter	388	1.486e-06	3.5	14
g__Adiantum	1472	0	2	36
g__Adineta	8376	0	3	269
g__Adlercreutzia	772	2.6452e-06	7	49
g__Aduncisulcus	570	0	1	15
g__Advenella	8	6.53e-08	0.3	2
g__Aedes	422	0	1.8	14
g__Aegicerativicinus	100	8.16e-07	0.8	2
g__Aegilops	92	7.51e-07	0.9	4
g__Aegithalos	38	3.1e-07	0.5	1
g__Aequitasia	32	2.61e-07	0.7	4
g__Aequorivita	820	3.9177e-06	7	41
g__Aeribacillus	64	5.22e-07	1.3	4
g__Aeriscardovia	191996	0.16	1	5307
g__Aerococcus	146	1.1909e-06	1.9	10
g__Aeromicrobium	116	9.47e-07	1.4	4
g__Aeromonas	6348	4.0638e-06	6.9	75
g__Aestuariibacter	46	3.75e-07	0.5	3
g__Aestuariibaculum	40	3.269e-07	0.8	4
g__Aestuariicella	16	1.31e-07	0.5	1
g__Aestuariivirga	132	0	0.9	2
g__Aestuariivivens	30	2.45e-07	0.3	1
g__Aethina	220	0	1	15
g__Aetokthonos	66	5.39e-07	0.5	1
g__Afipia	166	1.3543e-06	1.8	11
g__Agaricus	82	6.69e-07	0.8	2
g__Agarivorans	14	1.14e-07	0.2	1
g__Agathobacter	11632	0.01	2	1262
g__Agathobaculum	1122	5.68e-06	7.7	74
g__Aggregatibacter	320	1.6e-06	2.5	10
g__Agitococcus	2	1.63e-08	0.1	1
g__Agreia	20	1.633e-07	0.3	2
g__Agrilactobacillus	174	0	1	3
g__Agrilus	426	0	1	11
g__Agriterribacter	6	4.9e-08	0.2	1
g__Agrobacterium	3852	1.8452e-06	6.4	54
g__Agrocybe	6	4.9e-08	0.1	1
g__Agromyces	20	1.632e-07	0.6	2
g__Ailuropoda	70	5.71e-07	1	2
g__Akanthomyces	8	6.53e-08	0.3	1
g__Akkermansia	6434	3.2155e-06	10.9	279
g__Albugo	1940	0	2	54
g__Albula	164	1.338e-06	1.4	7
g__Alcanivorax	120	9.793e-07	1.9	8
g__Alcyoneusvirus	6	4.9e-08	0.1	1
g__Alectoria	10	8.16e-08	0.4	1
g__Alectura	206	0	1	2
g__Alexandravirus	88	7.18e-07	0.6	2
g__Algibacter	388	1.7618e-06	3	14
g__Algicola	36	2.94e-07	0.5	3
g__Algoriella	2786	9.79e-08	1.2	35
g__Algoriphagus	788	6.4291e-06	10.2	41
g__Aliarcobacter	1284	6.369e-07	4.3	43
g__Alicyclobacillus	106	8.652e-07	1.8	8
g__Alienimonas	22	1.8e-07	0.4	1
g__Aliidiomarina	294	8.489e-07	2.4	8
g__Aliifodinibius	132	1.077e-06	0.6	5
g__Aliikangiella	18	1.473e-07	0.4	2
g__Aliiroseovarius	38	3.1e-07	0.2	1
g__Aliiruegeria	16	1.31e-07	0.3	1
g__Aliivibrio	30	2.446e-07	0.5	2
g__Alishewanella	22	1.795e-07	0.7	4
g__Alisovirus	2	1.63e-08	0.1	1
g__Alistipes	133580	0.0600116	50.4	3610
g__Alkalibacillus	22	1.8e-07	0.4	2
g__Alkalibacter	152	1.24e-06	1.4	11
g__Alkalibacterium	136	1.1096e-06	1.8	10
g__Alkalibaculum	144	1.175e-06	1.2	7
g__Alkalicella	2	1.63e-08	0.1	1
g__Alkalicoccus	906	9.79e-08	1.1	7
g__Alkaliflexus	214	1.14e-07	0.8	3
g__Alkalihalobacillus	300	2.4481e-06	3.1	16
g__Alkalihalobacterium	18	1.473e-07	0.3	2
g__Alkalihalophilus	10	8.16e-08	0.3	1
g__Alkalilimnicola	28	2.286e-07	0.5	4
g__Alkalimarinus	12	9.79e-08	0.4	2
g__Alkaliphilus	392	1.6973e-06	3.6	26
g__Alkalispirochaeta	8	6.53e-08	0.1	1
g__Alkalitalea	36	2.94e-07	0.6	2
g__Allacma	740	0	1	26
g__Allgaiera	22	1.8e-07	0.4	1
g__Alligator	446	0	1.9	8
g__Allium	4	3.26e-08	0.2	1
g__Allobacillus	44	3.59e-07	0.4	1
g__Allobaculum	132	1.0779e-06	2.7	15
g__Allocoleopsis	86	7.02e-07	0.9	5
g__Allofustis	26	2.12e-07	0.5	1
g__Allogromia	2	1.63e-08	0.1	1
g__Alloiococcus	10	8.16e-08	0.2	1
g__Allomyces	114	9.3e-07	0.9	7
g__Alloprevotella	23842	0.02	6	1160
g__Alosa	156	1.273e-06	1.8	5
g__Alphabaculovirus	136	1.1102e-06	1.7	4
g__Alsobacter	8	6.53e-08	0.1	1
g__Alteracholeplasma	146	0	1	6
g__Alteribacillus	42	3.43e-07	0.5	2
g__Alterileibacterium	42	3.43e-07	0.4	2
g__Alteriqipengyuania	6	4.9e-08	0.3	1
g__Alternaria	166	1.3533e-06	2.6	7
g__Alteromonas	350	1.8442e-06	4.3	19
g__Alysiella	26	2.12e-07	0.4	2
g__Amanita	126	1.029e-06	2.3	4
g__Amantichitinum	4	3.26e-08	0.2	1
g__Amaricoccus	2	1.63e-08	0.1	1
g__Amazona	20	1.63e-07	0.2	1
g__Ambispora	1164	0	2	23
g__Amblyomma	24	1.96e-07	0.2	1
g__Amblyraja	104	8.49e-07	0.6	5
g__Amborella	122	9.96e-07	1	7
g__Ambrosia	446	0	1	12
g__Amedibacillus	388	0	1	15
g__Amedibacterium	154	0	1	11
g__Ameiurus	40	3.26e-07	0.6	2
g__Ameyamaea	94	7.67e-07	0.4	1
g__Amia	514	0	1	8
g__Aminicella	136	0	0.8	10
g__Aminipila	552	0	2.7	28
g__Aminivibrio	10	8.16e-08	0.4	1
g__Aminobacterium	18	1.469e-07	0.6	2
g__Ammonia	12	9.79e-08	0.2	1
g__Ammonifex	40	3.266e-07	0.9	2
g__Ammoniphilus	148	1.207e-06	1.4	10
g__Amoeboaphelidium	2108	0	2	68
g__Amoebophrya	2434	0	2	70
g__Amorphus	22	1.8e-07	0.1	1
g__Amphiamblys	32	2.61e-07	0.3	2
g__Amphibacillus	98	7.99e-07	1	3
g__Amphibalanus	584	0	1	19
g__Amphimedon	1556	0	1	48
g__Amphioctopus	4	3.26e-08	0.2	1
g__Amphritea	8	6.53e-08	0.3	1
g__Ampulex	46	3.75e-07	0.6	3
g__Amycolatopsis	214	1.7461e-06	3	11
g__Amyelois	110	8.98e-07	1	5
g__Amylocarpus	10	8.16e-08	0.1	1
g__Anabaena	14	1.142e-07	0.3	3
g__Anabarilius	48	3.92e-07	0.6	2
g__Anabas	54	4.41e-07	0.8	1
g__Anaeroarcus	104	8.49e-07	0.6	1
g__Anaerobacillus	140	1.143e-06	2.2	11
g__Anaerobacterium	68	5.55e-07	0.4	4
g__Anaerobiospirillum	124	1.0122e-06	1.8	11
g__Anaerobium	232	0	1	16
g__Anaerobranca	170	1.31e-07	1.3	6
g__Anaerobutyricum	2170	7.519e-07	3.6	105
g__Anaerocaecibacter	18	1.47e-07	0.2	5
g__Anaerococcus	1484	4.9311e-06	11.6	62
g__Anaerocolumna	3424	0	6	157
g__Anaerofilum	248	2.0246e-06	2.7	20
g__Anaerofustis	500	6.37e-07	1.6	21
g__Anaerohalosphaera	24	1.96e-07	0.7	2
g__Anaerolactibacter	588	0	1	24
g__Anaerolinea	88	7.18e-07	0.6	2
g__Anaeromassilibacillus	1398	1.713e-06	7.1	100
g__Anaeromicrobium	52	4.24e-07	0.6	1
g__Anaeromonas	54	4.4e-07	0.8	5
g__Anaeromusa	10	8.16e-08	0.3	1
g__Anaeromyces	20318	0.02	1	651
g__Anaeromyxobacter	270	8.16e-08	1.3	4
g__Anaerophaga	1910	0	1.9	22
g__Anaerophilus	20	1.63e-07	0.1	1
g__Anaeroplasma	15072	0.01	2	1083
g__Anaerorhabdus	30	2.45e-07	0.3	3
g__Anaerosacchariphilus	360	0	1	18
g__Anaerosalibacter	298	1.63e-08	1.8	17
g__Anaerosolibacter	22	1.8e-07	0.5	3
g__Anaerosphaera	8	6.53e-08	0.2	2
g__Anaerospora	4	3.26e-08	0.2	2
g__Anaerosporobacter	562	0	2	30
g__Anaerosporomusa	36	2.94e-07	0.7	2
g__Anaerostipes	4350	4.3419e-06	11.3	186
g__Anaerotignum	3576	1.257e-06	6	136
g__Anaerotruncus	8008	2.007e-06	10.1	219
g__Anaerovibrio	3532	0	5	165
g__Anaerovirgula	124	0	1	3
g__Anaerovorax	452	0	1.7	20
g__Ananas	874	0	1	24
g__Anaplasma	6	4.9e-08	0.2	1
g__Anaposvirus	54	4.41e-07	0.5	1
g__Anatilimnocola	76	6.2e-07	0.6	2
g__Ancrocorticia	64	5.223e-07	1	4
g__Ancylomarina	566	2.563e-06	3.3	21
g__Ancylostoma	854	0	3	24
g__Andalucia	12	9.79e-08	0.3	1
g__Anditalea	36	2.94e-07	0.5	3
g__Andreesenia	16	1.31e-07	0.3	1
g__Andreprevotia	2	1.63e-08	0.1	1
g__Aneurinibacillus	950	9.469e-07	4.1	21
g__Angelakisella	456	6.37e-07	2	30
g__Angiostrongylus	38	3.1e-07	1	4
g__Angomonas	586	0	1	17
g__Anguilla	222	0	1	8
g__Anhinga	22	1.8e-07	0.5	2
g__Anisakis	170	0	1	11
g__Anncaliia	280	0	1	11
g__Anneissia	1690	0	1	42
g__Annulohypoxylon	28	2.29e-07	0.7	1
g__Anolis	110	8.973e-07	1.2	6
g__Anopheles	334	2.7256e-06	5.4	17
g__Anophryoides	36	2.94e-07	0.5	4
g__Anoplophora	220	0	0.8	7
g__Anoxybacillus	764	2.7262e-06	5.2	28
g__Anoxybacter	508	0	1	5
g__Anseongella	54	4.41e-07	0.6	2
g__Antarcticibacterium	56	4.576e-07	0.9	3
g__Anthonomus	258	0	0.9	7
g__Anthoscopus	16	1.31e-07	0.4	1
g__Anthurium	16	1.31e-07	0.4	1
g__Antrodia	30	2.45e-07	0.5	1
g__Antrodiella	38	3.1e-07	0.7	2
g__Antrostomus	136	0	1	4
g__Aotus	28	2.29e-07	0.6	2
g__Apaloderma	4	3.26e-08	0.1	1
g__Aphanizomenon	26	2.12e-07	0.5	2
g__Aphanomyces	5704	0	5	162
g__Aphanothece	58	4.73e-07	0.8	3
g__Aphelenchoides	940	0	3	42
g__Aphelenchus	588	0	1	25
g__Aphidius	644	0	1	23
g__Aphis	632	0	2.9	19
g__Apibacter	968	1.9428e-06	5.5	29
g__Apilactobacillus	84	6.853e-07	1.1	6
g__Apiotrichum	2	1.63e-08	0.1	1
g__Apis	714	3.919e-07	3.9	17
g__Aplysia	224	0	1	11
g__Apolygus	708	0	1	15
g__Apophysomyces	220	1.795e-06	2.4	9
g__Apostasia	56	4.57e-07	0.8	5
g__Apostichopus	422	0	1	18
g__Aptenodytes	4	3.26e-08	0.1	1
g__Apteryx	160	2.77e-07	1.6	7
g__Aquabacterium	128	1.045e-06	0.7	3
g__Aquamicrobium	64	5.22e-07	0.9	2
g__Aquaticitalea	32	2.61e-07	0.6	2
g__Aquibacillus	78	6.37e-07	1	5
g__Aquicella	4	3.26e-08	0.2	1
g__Aquifex	122	9.96e-07	1.1	3
g__Aquiflexum	294	1.274e-06	2.9	19
g__Aquila	2	1.63e-08	0.1	1
g__Aquilegia	332	0	1	8
g__Aquiluna	10	8.16e-08	0.2	1
g__Aquimarina	1406	4.7353e-06	11	45
g__Aquincola	28	2.29e-07	0.6	2
g__Aquipluma	292	0	0.9	7
g__Aquirufa	30	2.446e-07	0.2	2
g__Aquisphaera	2	1.63e-08	0.1	1
g__Aquitalea	8	6.53e-08	0.3	1
g__Arabidopsis	1990	9.47e-07	4.8	38
g__Arabiibacter	42	3.43e-07	0.5	2
g__Arabis	120	9.8e-07	1.2	7
g__Arachidicoccus	302	8e-07	1.6	7
g__Arachis	720	8.98e-07	2.9	26
g__Araneus	312	0	1	17
g__Arawnvirus	8	6.53e-08	0.2	2
g__Arcanobacterium	162	1.796e-07	1.7	4
g__Archaeoglobus	8	6.52e-08	0.3	2
g__Archangium	154	1.636e-07	1.5	4
g__Archocentrus	302	0	1	10
g__Arcicella	152	1.24e-06	1.5	4
g__Arcobacter	1778	4.1962e-06	8.3	54
g__Arctia	142	0	0.8	8
g__Arcticibacter	124	1.012e-06	1.1	8
g__Arcticibacterium	14	1.14e-07	0.1	1
g__Arcticiflavibacter	30	2.45e-07	0.6	1
g__Arctium	336	0	1	9
g__Arenibacter	550	2.8555e-06	5.6	29
g__Arenibacterium	4	3.26e-08	0.2	1
g__Arenicella	22	1.8e-07	0.5	2
g__Arenicola	48	3.92e-07	0.8	1
g__Arenimonas	4	3.26e-08	0.1	1
g__Arenitalea	140	0	0.9	1
g__Argiope	256	0	0.9	11
g__Argopecten	20	1.63e-07	0.2	1
g__Aricia	196	0	1	5
g__Aristolochia	560	0	1	18
g__Armadillidium	880	0	2	22
g__Armillaria	132	4.9e-08	0.9	4
g__Armillifer	30	2.45e-07	0.5	1
g__Aromatoleum	52	4.243e-07	1	6
g__Arsenicibacter	10	8.16e-08	0.2	2
g__Arsenophonus	14	1.143e-07	0.4	2
g__Artemisia	84	6.86e-07	0.7	6
g__Arthrobacter	1446	2.8564e-06	8.2	41
g__Arthrobotrys	200	3.43e-07	1.6	6
g__Arthromyces	58	4.73e-07	0.8	3
g__Arthrospira	36	2.936e-07	0.7	6
g__Artibeus	258	0	1	8
g__Artomyces	14	1.14e-07	0.4	1
g__Arundinibacter	308	0	0.9	3
g__Arvicola	132	0	0.9	3
g__Asaccharospora	16	1.31e-07	0.3	2
g__Asaia	12	9.79e-08	0.4	1
g__Asbolus	440	0	1	10
g__Ascalohybris	34	2.77e-07	0.5	1
g__Ascobolus	80	6.53e-07	0.8	2
g__Ascodesmis	70	5.71e-07	0.9	2
g__Ascoidea	538	0	1	15
g__Ascosphaera	376	3.07e-06	4.2	10
g__Asinibacterium	28	2.29e-07	0.2	1
g__Asparagus	416	0	1	9
g__Aspergillus	740	6.0397e-06	9.8	29
g__Astathelohania	450	0	1	9
g__Asterias	340	0	1	15
g__Asteriusvirus	8	6.53e-08	0.1	1
g__Asterophora	132	0	0.9	2
g__Astraeus	44	3.59e-07	0.5	1
g__Astrephomene	484	0	1	13
g__Astyanax	252	0	1	9
g__Athalia	156	0	1	7
g__Atlantibacter	22	1.8e-07	0.2	1
g__Atopobium	402	1.2558e-06	3.6	26
g__Atopococcus	2	1.63e-08	0.1	1
g__Atopostipes	22	1.8e-07	0.5	2
g__Atractiella	124	0	0.7	7
g__Atractosteus	68	5.55e-07	0.9	2
g__Atrichum	6	4.9e-08	0.2	1
g__Atta	62	5.06e-07	0.7	1
g__Auanema	352	0	1	14
g__Audreyjarvisvirus	14	1.142e-07	0.3	2
g__Aurantiacibacter	48	3.92e-07	0.6	1
g__Aurantibacter	2	1.63e-08	0.1	1
g__Aurantimonas	172	1.473e-07	1.5	5
g__Aureibacillus	28	2.29e-07	0.2	1
g__Aureibaculum	106	8.65e-07	1.6	5
g__Aureimonas	28	2.29e-07	0.4	3
g__Aureispira	312	7.023e-07	1.7	12
g__Aureivirga	54	4.406e-07	0.8	3
g__Aureobasidium	244	9.636e-07	2	14
g__Aureococcus	1230	0	1	33
g__Auricularia	130	0	0.9	2
g__Auriculariopsis	20	1.63e-07	0.4	2
g__Auriscalpium	210	0	1	2
g__Aurodevirus	10	8.16e-08	0.2	2
g__Austrofundulus	156	0	1	5
g__Austropuccinia	60	4.9e-07	0.7	4
g__Auxenochlorella	56	4.57e-07	0.9	2
g__Avibacterium	540	4.24e-07	2.6	16
g__Avipoxvirus	2	1.63e-08	0.1	1
g__Avrilella	10	8.16e-08	0.1	1
g__Avunavirus	30	2.45e-07	0.4	1
g__Azoarcus	48	3.921e-07	0.9	4
g__Azonexus	8	6.53e-08	0.1	1
g__Azorhizobium	14	1.14e-07	0.4	1
g__Azospira	2	1.63e-08	0.1	1
g__Azospirillum	10282	0.0100034	8.1	155
g__Azotobacter	102	8.32e-07	1	5
g__Azovibrio	4	3.26e-08	0.2	1
g__Babesia	4712	8.653e-07	8.6	99
g__Babjeviella	348	0	0.9	4
g__Bachmanniomyces	130	0	0.9	2
g__Bacidia	20	1.63e-07	0.4	3
g__Bacilliculturomica	96	7.83e-07	0.9	7
g__Bacillus	15030	2.88804e-05	65.1	604
g__Bacteriovorax	72	5.872e-07	1.3	5
g__Bacteroides	540386	0.300024	180.4	13340
g__Bactrocera	594	1.7143e-06	3.6	17
g__Bagarius	10	8.16e-08	0.3	2
g__Baileyella	54	4.41e-07	0.9	5
g__Balaenoptera	4	3.26e-08	0.2	1
g__Balearica	22	1.8e-07	0.4	1
g__Balneicella	54	4.41e-07	0.6	4
g__Balneola	296	9.79e-08	1.1	14
g__Bambusicola	60	4.9e-07	0.7	4
g__Bangia	24	1.96e-07	0.4	2
g__Baoshanvirus	6	4.9e-08	0.1	1
g__Bariatricus	120	9.79e-07	1.3	11
g__Barnesiella	25220	0.0100011	14.4	365
g__Bartonella	98	7.995e-07	0.6	4
g__Baryphthengus	78	6.37e-07	0.6	3
g__Basfia	12	9.79e-08	0.2	1
g__Basidiobolus	2050	0	1	49
g__Bathycoccus	500	0	1	13
g__Batillaria	468	0	1	18
g__Batrachochytrium	1804	0	2	61
g__Baudoinia	12	9.79e-08	0.4	1
g__Bauhinia	470	0	1	15
g__Bauldia	14	1.14e-07	0.3	1
g__Bdellovibrio	254	8.66e-07	2.4	12
g__Beggiatoa	688	2.77e-07	1.4	11
g__Belliella	172	1.403e-06	1.9	5
g__Belonocnema	146	0	1	3
g__Bemisia	792	0	1	21
g__Bendigovirus	10	8.16e-08	0.2	1
g__Benincasa	128	0	0.9	5
g__Bergeriella	2	1.63e-08	0.1	1
g__Bergeyella	408	8e-07	1.6	13
g__Bernardetia	60	4.9e-07	0.8	2
g__Berryella	32	2.61e-07	0.6	1
g__Besnoitia	366	0	1	17
g__Beta	5176	0	1	56
g__Betta	72	5.88e-07	0.8	4
g__Betula	92	7.51e-07	0.9	1
g__Bhargavaea	12	9.79e-08	0.1	1
g__Bianquea	202	0	1	14
g__Bibersteinia	30	2.45e-07	0.5	5
g__Bicyclus	10	8.16e-08	0.3	1
g__Bifidobacterium	16700	0.0100104	31.6	256
g__Bifiguratus	854	0	1	13
g__Bigelowiella	28	2.29e-07	0.5	1
g__Bilifractor	228	0	1	20
g__Bilophila	46	3.753e-07	0.6	7
g__Biomphalaria	1032	0	1	30
g__Bisporella	10	8.16e-08	0.2	1
g__Bittarella	246	0	1	12
g__Bixzunavirus	22	1.8e-07	0.3	1
g__Bizionia	176	1.4361e-06	1	9
g__Blastochloris	22	1.793e-07	0.5	2
g__Blastocystis	3486	0	3	105
g__Blastomonas	32	2.61e-07	0.6	1
g__Blastomyces	128	1.63e-08	1	2
g__Blastopirellula	188	1.5343e-06	1.3	7
g__Blattabacterium	152	1.241e-06	2.2	3
g__Blattella	84	6.86e-07	0.8	3
g__Blautia	60564	0.0300226	64.7	2563
g__Blepharisma	124050	0.1	1	3011
g__Blohavirus	124	1.012e-06	0.9	6
g__Blomia	322	0	1	14
g__Blumeria	14	1.14e-07	0.5	1
g__Blyttiomyces	502	0	1	11
g__Bodo	554	0	1	21
g__Boechera	20	1.63e-07	0.4	1
g__Bohxovirus	40	3.26e-07	0.4	2
g__Boleophthalmus	256	0	1	8
g__Boletus	20	1.63e-07	0.6	1
g__Bombilactobacillus	144	1.175e-06	1.4	7
g__Bombus	164	1.3383e-06	1.6	5
g__Bombyx	212	1.63e-07	1.4	5
g__Bordetella	2320	1.176e-06	3.6	42
g__Borrelia	14	1.14e-07	0.2	1
g__Borreliella	30	2.45e-07	0.6	1
g__Bos	472	7.509e-07	2.1	8
g__Bosea	314	1.0445e-06	3.7	11
g__Boseongicola	8	6.53e-08	0.4	1
g__Botryobasidium	38	3.1e-07	0.6	2
g__Botryosphaeria	4	3.26e-08	0.2	1
g__Botrytis	6	4.9e-08	0.2	1
g__Boudabousia	24	1.96e-07	0.2	1
g__Bowdeniella	10	8.16e-08	0.2	1
g__Bowmanella	40	3.26e-07	0.5	1
g__Brachionus	8232	1.4363e-06	4.8	241
g__Brachybacterium	1620	5.71e-07	2.3	13
g__Brachypodium	108	8.81e-07	0.9	6
g__Brachypodius	150	0	0.8	1
g__Brachyspira	4918	3.0036e-06	11.5	275
g__Bradyrhizobium	560	3.3948e-06	7.7	31
g__Bradysia	784	9.96e-07	2	23
g__Bragavirus	4	3.26e-08	0.2	1
g__Branchiostoma	1296	0	3	42
g__Brasilonema	6	4.9e-08	0.2	2
g__Brassica	1652	8e-07	4.7	55
g__Brassicogethes	170	0	1	9
g__Bremerella	34	2.77e-07	0.5	1
g__Bremia	102	8.32e-07	1	6
g__Brenneria	18	1.47e-07	0.2	1
g__Brenthis	244	0	1	6
g__Brettanomyces	638	1.126e-06	2.8	26
g__Brevefilum	72	5.87e-07	1.1	3
g__Brevibacillus	766	5.1761e-06	7.8	47
g__Brevibacterium	28	2.283e-07	0.8	4
g__Brevifollis	42	3.43e-07	0.6	4
g__Brevinema	80	6.53e-07	0.7	5
g__Brevundimonas	108	8.81e-07	1.8	7
g__Breznakia	36	2.94e-07	0.6	1
g__Breznakibacter	8	6.53e-08	0.3	1
g__Breznakiella	120	9.79e-07	1	6
g__Brienomyrus	118	9.63e-07	0.9	5
g__Brochothrix	28	2.29e-07	0.2	2
g__Brockia	10	8.16e-08	0.5	1
g__Brucella	898	1.0448e-06	4.6	11
g__Brucepastera	276	0	1	15
g__Brugia	446	9.306e-07	2	17
g__Brumimicrobium	586	1.8453e-06	3.1	20
g__Brunneria	42	3.43e-07	0.7	1
g__Bryobacter	6	4.9e-08	0.1	1
g__Bubalus	140	0	1	2
g__Bucco	238	0	1	2
g__Buchavirus	52	4.239e-07	0.5	3
g__Buchnera	222	0	1	4
g__Buddleja	144	0	1	7
g__Bufo	260	8.49e-07	1.9	8
g__Bugula	298	0	1	14
g__Buhlduvirus	548	0	1.9	37
g__Bulinus	484	0	1	19
g__Bulleidia	820	1.795e-07	1.3	3
g__Bullifex	286	0	1	14
g__Burkholderia	2158	7.818e-06	11.3	64
g__Bursaphelenchus	584	0	1.9	25
g__Burzaovirus	176	1.436e-06	1.2	10
g__Busanvirus	68	5.55e-07	0.2	1
g__Buttiauxella	46	3.75e-07	0.2	1
g__Butyribacter	58	4.73e-07	0.9	3
g__Butyriboletus	24	1.96e-07	0.3	3
g__Butyricicoccus	4516	6.6592e-06	16.1	239
g__Butyricimonas	28998	0.0100004	12.6	522
g__Butyrivibrio	1447610	1.14	47.6	37313
g__Caballeronia	296	2.4159e-06	3.7	12
g__Cacepaovirus	22	1.8e-07	0.4	4
g__Caecibacteroides	498	0	0.9	8
g__Caecomyces	42	3.43e-07	0.7	3
g__Caedimonas	142	0	1	2
g__Caenorhabditis	1924	1.143e-06	6.5	63
g__Caerostris	814	0	1.8	38
g__Cafeteria	810	0	1	18
g__Cafeteriavirus	4	3.26e-08	0.1	1
g__Cajanus	404	0	0.9	8
g__Caldalkalibacillus	524	0	1	6
g__Caldanaerobacter	66	5.39e-07	0.6	4
g__Caldanaerobius	4	3.26e-08	0.1	1
g__Caldanaerovirga	26	2.12e-07	0.2	1
g__Caldibacillus	108	8.813e-07	1.1	8
g__Caldicellulosiruptor	102	8.333e-07	1.7	8
g__Caldicoprobacter	26	2.123e-07	0.5	4
g__Caldilinea	66	5.39e-07	0.7	2
g__Caldisalinibacter	42	3.43e-07	0.5	2
g__Caldisericum	8	6.53e-08	0.2	1
g__Calditerrivibrio	962	0	1	7
g__Caldithrix	132	1.077e-06	1.9	12
g__Caldora	2	1.63e-08	0.1	1
g__Calidifontibacillus	82	6.69e-07	1.2	4
g__Caligus	156	1.14e-07	1.4	5
g__Callithrix	24	1.96e-07	0.7	1
g__Callorhinchus	396	0	1	14
g__Callosobruchus	448	0	1	16
g__Calocera	110	8.98e-07	1.2	5
g__Caloenas	14	1.14e-07	0.7	1
g__Caloplaca	122	9.96e-07	1.2	3
g__Caloramator	264	1.1416e-06	2.9	21
g__Caloranaerobacter	136	1.11e-06	1.2	7
g__Calorimonas	10	8.16e-08	0.4	2
g__Calothrix	168	1.3709e-06	2	9
g__Calypte	24	1.96e-07	0.5	3
g__Calyptomena	24	1.96e-07	0.5	2
g__Camarhynchus	8	6.53e-08	0.1	1
g__Camelina	814	0	1	20
g__Camellia	180	0	0.8	8
g__Camelus	58	4.74e-07	0.7	2
g__Camillea	6	4.9e-08	0.2	1
g__Caminibacter	118	9.63e-07	1.4	6
g__Caminicella	14	1.14e-07	0.2	1
g__Camponotus	234	0	0.9	5
g__Campylobacter	84932	0.060009	26.8	3350
g__Campylorhamphus	20	1.63e-07	0.2	1
g__Candida	1760	3.9503e-06	9	64
g__Candida/Metschnikowiaceae	268	8.489e-07	3.1	18
g__Candidatus_Absconditicoccus	1414	0	1	57
g__Candidatus_Accumulibacter	1034	2.8066e-06	6.6	26
g__Candidatus_Acididesulfobacter	22	1.793e-07	0.5	2
g__Candidatus_Acidoferrum	6	4.9e-08	0.2	1
g__Candidatus_Adamsella	134	0	0.9	15
g__Candidatus_Aegiribacteria	6	4.9e-08	0.2	2
g__Candidatus_Alectryocaccobium	44	3.59e-07	0.5	2
g__Candidatus_Alectryocaccomicrobium	192	0	1	7
g__Candidatus_Amoebophilus	42	3.43e-07	0.6	3
g__Candidatus_Amulumruptor	2060	0	1	68
g__Candidatus_Anadelfobacter	232	0	0.9	11
g__Candidatus_Anammoximicrobium	50	4.08e-07	0.6	3
g__Candidatus_Angelobacter	6	4.9e-08	0.1	1
g__Candidatus_Aphodocola	1304	0	1	112
g__Candidatus_Aphodomorpha	154	0	0.7	11
g__Candidatus_Aphodoplasma	166	0	1	15
g__Candidatus_Aphodousia	8	6.53e-08	0.2	1
g__Candidatus_Aphodovivens	250	1.632e-07	1.6	5
g__Candidatus_Arcticimaribacter	154	0	0.8	2
g__Candidatus_Argoarchaeum	12	9.79e-08	0.4	1
g__Candidatus_Arthromitus	80	6.533e-07	0.9	7
g__Candidatus_Avacholeplasma	454	0	0.9	26
g__Candidatus_Avanaerovorax	14	1.14e-07	0.3	2
g__Candidatus_Aveggerthella	22	1.8e-07	0.6	2
g__Candidatus_Avelusimicrobium	62	5.06e-07	0.5	5
g__Candidatus_Avibacteroides	450	5.71e-07	1.9	20
g__Candidatus_Avichristensenella	54	4.41e-07	0.7	2
g__Candidatus_Avidehalobacter	18	1.47e-07	0.4	1
g__Candidatus_Avigastranaerophilus	640	0	1	43
g__Candidatus_Avilachnospira	542	0	1.9	21
g__Candidatus_Avimonoglobus	90	7.35e-07	0.8	21
g__Candidatus_Avimuribaculum	1052	0	1	39
g__Candidatus_Avirikenella	108	8.81e-07	0.7	14
g__Candidatus_Avisuccinivibrio	134	0	0.9	5
g__Candidatus_Avoscillospira	398	2.188e-06	3.4	25
g__Candidatus_Azobacteroides	3434	0	1	73
g__Candidatus_Bandiella	94	7.67e-07	0.9	5
g__Candidatus_Bipolaricaulis	24	1.96e-07	0.4	1
g__Candidatus_Borkfalkia	664	1.7796e-06	5.2	45
g__Candidatus_Brocadia	664	2.5463e-06	3	12
g__Candidatus_Caccalectryoclostridium	26	2.12e-07	0.4	3
g__Candidatus_Caccenecus	408	0	1	37
g__Candidatus_Caccocola	44	3.59e-07	0.6	5
g__Candidatus_Caccomonas	50	4.08e-07	0.9	5
g__Candidatus_Caccomorpha	96	7.83e-07	0.8	11
g__Candidatus_Caccoplasma	474	4.73e-07	1.5	16
g__Candidatus_Caccopulliclostridium	244	0	1	14
g__Candidatus_Caccosoma	858	0	1	40
g__Candidatus_Caccousia	46	3.756e-07	0.7	4
g__Candidatus_Caccovicinus	14	1.14e-07	0.3	3
g__Candidatus_Caccovivens	312	0	1	27
g__Candidatus_Cardinium	22	1.8e-07	0.6	1
g__Candidatus_Carsonella	20	1.63e-07	0.6	1
g__Candidatus_Chaera	14	1.14e-07	0.3	2
g__Candidatus_Chloroploca	6	4.9e-08	0.1	1
g__Candidatus_Choladocola	100	8.16e-07	0.9	4
g__Candidatus_Choladousia	100	8.16e-07	1.9	13
g__Candidatus_Chrysopegis	116	9.47e-07	0.9	1
g__Candidatus_Cloacimonas	400	1.208e-06	2.1	8
g__Candidatus_Competibacter	28	2.28e-07	0.3	2
g__Candidatus_Contendobacter	28	2.29e-07	0.7	4
g__Candidatus_Coprenecus	2124	2.12e-07	6.2	64
g__Candidatus_Coprocola	42	3.43e-07	0.8	3
g__Candidatus_Copromonas	80	6.53e-07	0.7	5
g__Candidatus_Copromorpha	30	2.453e-07	0.7	5
g__Candidatus_Coproplasma	438	2.0066e-06	4.7	29
g__Candidatus_Coprosoma	408	0	1	44
g__Candidatus_Coprousia	2	1.63e-08	0.1	1
g__Candidatus_Coprovicinus	10	8.16e-08	0.1	1
g__Candidatus_Coprovivens	2028	0	1	250
g__Candidatus_Cottocaccamicrobium	142	0	1	10
g__Candidatus_Cryosericum	72	5.872e-07	1.2	5
g__Candidatus_Cryptobacteroides	3386	0	3.9	113
g__Candidatus_Cyclonatronum	334	1.63e-08	0.9	3
g__Candidatus_Deianiraea	178	0	0.8	5
g__Candidatus_Denitrolinea	12	9.79e-08	0.4	1
g__Candidatus_Desulfofervidus	10	8.16e-08	0.2	2
g__Candidatus_Desulforudis	22	1.8e-07	0.6	2
g__Candidatus_Didemnitutus	14	1.14e-07	0.3	1
g__Candidatus_Dwaynia	72	5.88e-07	0.7	4
g__Candidatus_Egerieenecus	252	0	1	17
g__Candidatus_Egerieicola	44	3.59e-07	0.6	3
g__Candidatus_Egerieimonas	52	4.24e-07	0.9	6
g__Candidatus_Egerieisoma	48	3.92e-07	0.8	4
g__Candidatus_Electronema	68	5.55e-07	0.6	2
g__Candidatus_Electrothrix	292	2.3837e-06	4.7	22
g__Candidatus_Endolissoclinum	42	3.43e-07	0.5	3
g__Candidatus_Enterenecus	236	5.386e-07	2.4	11
g__Candidatus_Enteromonas	424	0	0.9	18
g__Candidatus_Enterosoma	198	0	0.9	12
g__Candidatus_Enterousia	1498	0	2	52
g__Candidatus_Excrementavichristensenella	52	4.24e-07	0.7	6
g__Candidatus_Faecaligallichristensenella	94	7.67e-07	0.8	5
g__Candidatus_Faecenecus	332	0	1	29
g__Candidatus_Faecicola	14	1.14e-07	0.3	3
g__Candidatus_Faecimonas	1866	0	2	131
g__Candidatus_Faecimorpha	80	6.53e-07	0.9	9
g__Candidatus_Faeciplasma	274	3.26e-08	1.2	18
g__Candidatus_Faecisoma	2136	0	1	162
g__Candidatus_Faecivicinus	134	0	1	18
g__Candidatus_Faecivivens	140	1.142e-06	1.8	7
g__Candidatus_Faecousia	560	4.57e-06	5.5	28
g__Candidatus_Fimadaptatus	30	2.45e-07	0.8	4
g__Candidatus_Fimenecus	46	3.753e-07	1.1	6
g__Candidatus_Fimicola	24	1.96e-07	0.7	2
g__Candidatus_Fimihabitans	620	0	1	53
g__Candidatus_Fimimonas	204	6.2e-07	1.4	15
g__Candidatus_Fimimorpha	136	1.11e-06	1.3	9
g__Candidatus_Fimiplasma	8	6.53e-08	0.3	1
g__Candidatus_Fimisoma	30	2.45e-07	0.5	3
g__Candidatus_Fimivivens	18	1.47e-07	0.4	2
g__Candidatus_Fimousia	146	0	0.9	6
g__Candidatus_Fonsibacter	12	9.79e-08	0.2	1
g__Candidatus_Formimonas	34	2.77e-07	0.2	3
g__Candidatus_Frackibacter	54	4.41e-07	0.1	1
g__Candidatus_Galacturonibacter	188	0	1	9
g__Candidatus_Gallacutalibacter	140	1.143e-06	2.2	13
g__Candidatus_Gallibacteroides	852	0	0.8	5
g__Candidatus_Galligastranaerophilus	660	1.388e-06	3.6	50
g__Candidatus_Gallimonas	98	7.99e-07	1.3	7
g__Candidatus_Galloscillospira	718	0	2	30
g__Candidatus_Hakubanella	16	1.31e-07	0.5	3
g__Candidatus_Halobonum	6	4.9e-08	0.2	1
g__Candidatus_Hamiltonella	14	1.14e-07	0.3	2
g__Candidatus_Hodgkinia	182	0	1	9
g__Candidatus_Homeothermus	138	0	0.8	14
g__Candidatus_Hydrogenedens	162	0	0.8	11
g__Candidatus_Jettenia	18	1.469e-07	0.4	2
g__Candidatus_Jidaibacter	58	4.733e-07	0.9	3
g__Candidatus_Kentron	52	4.241e-07	1.4	6
g__Candidatus_Kryptobacter	202	0	1	6
g__Candidatus_Kryptonium	2	1.63e-08	0.1	1
g__Candidatus_Kuenenia	90	7.34e-07	1	7
g__Candidatus_Limadaptatus	122	9.95e-07	1.7	10
g__Candidatus_Limenecus	100	8.16e-07	0.9	11
g__Candidatus_Limihabitans	24	1.96e-07	0.2	4
g__Candidatus_Limiplasma	316	1.2243e-06	2.7	20
g__Candidatus_Limisoma	968	0	1.9	20
g__Candidatus_Limivicinus	202	0	1	13
g__Candidatus_Limivivens	200	3.92e-07	1.5	16
g__Candidatus_Limousia	48	3.92e-07	0.6	5
g__Candidatus_Lokiarchaeum	16	1.31e-07	0.5	1
g__Candidatus_Macondimonas	4	3.26e-08	0.1	1
g__Candidatus_Magnetobacterium	100	8.166e-07	1.1	5
g__Candidatus_Magnetoglobus	74	6.04e-07	0.9	6
g__Candidatus_Magnetominusculus	30	2.45e-07	0.6	1
g__Candidatus_Magnetomorum	98	7.996e-07	1.1	6
g__Candidatus_Magnetoovum	56	4.57e-07	0.6	3
g__Candidatus_Marinarcus	20	1.63e-07	0.3	1
g__Candidatus_Marithrix	20	1.63e-07	0.2	2
g__Candidatus_Mcinerneyibacterium	246	0	0.9	2
g__Candidatus_Megaira	88	7.18e-07	0.6	1
g__Candidatus_Merdenecus	132	0	0.9	10
g__Candidatus_Merdicola	310	0	1	32
g__Candidatus_Merdimorpha	54	4.41e-07	0.7	1
g__Candidatus_Merdiplasma	122	9.96e-07	1	9
g__Candidatus_Merdisoma	236	3.26e-08	1	11
g__Candidatus_Merdivicinus	118	9.63e-07	1.6	7
g__Candidatus_Merdousia	20	1.63e-07	0.7	2
g__Candidatus_Methanarcanum	70	5.71e-07	0.9	8
g__Candidatus_Methanofastidiosum	964	0	2	20
g__Candidatus_Methanogranum	12	9.79e-08	0.2	1
g__Candidatus_Methanohalarchaeum	170	0	1	1
g__Candidatus_Methanomethylophilus	6534	0.0100006	2.3	274
g__Candidatus_Methanoperedens	104	8.486e-07	1.2	6
g__Candidatus_Methanoplasma	26	2.12e-07	0.6	3
g__Candidatus_Methylacidithermus	4	3.26e-08	0.1	1
g__Candidatus_Methylopumilus	12	9.79e-08	0.3	2
g__Candidatus_Moduliflexus	4	3.26e-08	0.2	2
g__Candidatus_Muirbacterium	274	0	1	16
g__Candidatus_Nanobsidianus	42	3.43e-07	0.8	2
g__Candidatus_Nanoperiomorbus	6	4.9e-08	0.1	1
g__Candidatus_Nanosynbacter	148	6.52e-08	1.4	17
g__Candidatus_Nanosyncoccus	186	4.73e-07	1.9	26
g__Candidatus_Nanosynsacchari	34	2.77e-07	0.8	1
g__Candidatus_Nardonella	68	5.55e-07	0.7	2
g__Candidatus_Nasuia	32	2.61e-07	0.1	1
g__Candidatus_Nitromaritima	6	4.9e-08	0.1	1
g__Candidatus_Nitronauta	14	1.14e-07	0.3	2
g__Candidatus_Nitrosocosmicus	2	1.63e-08	0.1	1
g__Candidatus_Nitrosoglobus	108	8.81e-07	0.9	4
g__Candidatus_Nitrosotalea	104	8.49e-07	1.4	3
g__Candidatus_Nitrosotenuis	10	8.16e-08	0.3	1
g__Candidatus_Nitrosothermus	20	1.63e-07	0.3	1
g__Candidatus_Nitrotoga	122	9.96e-07	1.8	8
g__Candidatus_Obscuribacter	14	1.14e-07	0.3	2
g__Candidatus_Odyssella	26	2.12e-07	0.6	3
g__Candidatus_Omnitrophus	4	3.26e-08	0.1	2
g__Candidatus_Onthenecus	50	4.08e-07	0.8	5
g__Candidatus_Onthocola	4376	0	3	318
g__Candidatus_Onthomonas	78	6.37e-07	1	10
g__Candidatus_Onthomorpha	826	0	1	20
g__Candidatus_Onthoplasma	708	0	1.9	70
g__Candidatus_Onthosoma	252	0	1	1
g__Candidatus_Onthousia	3724	0	4	261
g__Candidatus_Onthovicinus	118	9.63e-07	0.9	6
g__Candidatus_Ordinivivax	4686	0	1	40
g__Candidatus_Ornithocaccomicrobium	66	5.39e-07	1	3
g__Candidatus_Ornithoclostridium	220	1.795e-06	2	11
g__Candidatus_Ornithomonoglobus	230	8.16e-07	1.9	23
g__Candidatus_Ornithospirochaeta	252	2.61e-07	1	8
g__Candidatus_Paracaedimonas	10	8.16e-08	0.2	1
g__Candidatus_Paraprochloron	46	3.75e-07	0.6	2
g__Candidatus_Parvibacillus	102	8.32e-07	0.5	5
g__Candidatus_Pelagibacter	280	1.1425e-06	2.3	9
g__Candidatus_Pelethenecus	98	8e-07	1	5
g__Candidatus_Pelethocola	176	0	1	8
g__Candidatus_Pelethosoma	712	0	1	52
g__Candidatus_Pelethousia	2	1.63e-08	0.1	1
g__Candidatus_Peribacter	22	1.8e-07	0.2	2
g__Candidatus_Phytoplasma	316	1.5009e-06	3.1	8
g__Candidatus_Promineofilum	116	9.47e-07	0.9	2
g__Candidatus_Protoclostridium	106	8.65e-07	0.8	7
g__Candidatus_Pullichristensenella	338	1.1756e-06	3.6	33
g__Candidatus_Pullilachnospira	192	4.406e-07	2	14
g__Candidatus_Puniceispirillum	14	1.14e-07	0.2	1
g__Candidatus_Regiella	60	4.9e-07	0.7	1
g__Candidatus_Rhabdochlamydia	34	2.77e-07	0.5	1
g__Candidatus_Riesia	98	8e-07	0.7	6
g__Candidatus_Ruthia	68	5.55e-07	0.5	2
g__Candidatus_Sabulitectum	120	9.79e-07	1	9
g__Candidatus_Saccharicenans	10	8.16e-08	0.2	2
g__Candidatus_Saccharimonas	22	1.8e-07	0.3	2
g__Candidatus_Scalindua	250	2.0406e-06	1.9	18
g__Candidatus_Scatavimonas	116	9.47e-07	0.8	8
g__Candidatus_Scatenecus	70	5.71e-07	0.7	8
g__Candidatus_Scatocola	84	6.86e-07	1.1	4
g__Candidatus_Scatomonas	156	1.273e-06	1.8	10
g__Candidatus_Scatomorpha	920	2.9226e-06	7.4	57
g__Candidatus_Scatosoma	374	6.04e-07	1.6	14
g__Candidatus_Scatousia	712	0	1	68
g__Candidatus_Scatovicinus	68	5.55e-07	0.9	6
g__Candidatus_Scatovivens	874	0	1	117
g__Candidatus_Scubalenecus	76	6.2e-07	0.8	2
g__Candidatus_Scybalocola	420	1.404e-06	2.3	14
g__Candidatus_Scybalomonas	154	0	0.9	4
g__Candidatus_Scybalosoma	34	2.77e-07	0.5	2
g__Candidatus_Scybalousia	894	0	1	83
g__Candidatus_Shikimatogenerans	20	1.63e-07	0.1	1
g__Candidatus_Soleaferrea	12	9.79e-08	0.2	2
g__Candidatus_Spyradenecus	286	0	1	18
g__Candidatus_Spyradocola	68	5.55e-07	1	3
g__Candidatus_Spyradomonas	374	0	1	51
g__Candidatus_Spyradosoma	62	5.06e-07	0.7	5
g__Candidatus_Stahlbacteria	80	6.53e-07	0.7	2
g__Candidatus_Stercoripulliclostridium	32	2.613e-07	1	3
g__Candidatus_Stercorousia	412	0	1	39
g__Candidatus_Stoquefichus	208	5.22e-07	1.7	11
g__Candidatus_Sulcia	36	2.94e-07	0.1	1
g__Candidatus_Sulfidibacterium	56	4.57e-07	0.7	3
g__Candidatus_Sulfobium	22	1.8e-07	0.7	1
g__Candidatus_Sulfopaludibacter	46	3.75e-07	0.8	2
g__Candidatus_Symbiothrix	1006	0	1	31
g__Candidatus_Syntrophoarchaeum	12	9.79e-08	0.3	1
g__Candidatus_Syntrophocurvum	26	2.12e-07	0.4	2
g__Candidatus_Termititenax	10	8.16e-08	0.1	2
g__Candidatus_Thermochlorobacter	2	1.63e-08	0.1	1
g__Candidatus_Thiodiazotropha	62	5.062e-07	1	5
g__Candidatus_Thioglobus	366	1.0453e-06	1.9	13
g__Candidatus_Thiosymbion	4	3.26e-08	0.1	1
g__Candidatus_Uabimicrobium	232	0	0.9	12
g__Candidatus_Udaeobacter	152	0	1	1
g__Candidatus_Vecturithrix	1382	0	1	38
g__Candidatus_Ventrenecus	1176	0	2	96
g__Candidatus_Ventricola	258	9.47e-07	2	12
g__Candidatus_Ventrimonas	160	0	0.9	7
g__Candidatus_Ventrisoma	228	0	1	8
g__Candidatus_Ventrousia	196	0	1	8
g__Candidatus_Viridilinea	2	1.63e-08	0.1	1
g__Candidatus_Weimeria	104	8.49e-07	0.6	6
g__Candidimonas	26	2.12e-07	0.6	1
g__Candidula	598	0	1	23
g__Candolleomyces	90	7.35e-07	1	3
g__Canhaevirus	44	3.59e-07	0.3	2
g__Canibacter	30	2.45e-07	0.6	1
g__Canicola	2	1.63e-08	0.1	1
g__Canis	40	3.26e-07	0.7	2
g__Canna	48	3.92e-07	0.7	1
g__Cannabis	218	0	1	8
g__Capitella	760	0	1	24
g__Capnella	30	2.45e-07	0.6	1
g__Capnocytophaga	6244	7.5731e-06	21.2	212
g__Capra	36	2.94e-07	0.5	1
g__Capripoxvirus	78	6.37e-07	1.2	2
g__Caproicibacter	206	0	1	10
g__Caproicibacterium	124	1.012e-06	1.2	6
g__Caproiciproducens	318	2.596e-06	3.1	20
g__Capsaspora	1254	0	1	46
g__Capsella	6	4.9e-08	0.3	1
g__Capsicum	642	0	2.9	16
g__Caragana	2	1.63e-08	0.1	1
g__Caranx	28	2.29e-07	0.5	2
g__Carassius	432	0	1	12
g__Carboxydocella	400	1.0122e-06	2.1	16
g__Carboxydothermus	42	3.43e-07	0.4	2
g__Carboxylicivirga	234	5.059e-07	1.6	11
g__Carcharodon	368	0	1	15
g__Carchesium	94	7.67e-07	0.9	2
g__Cardiobacterium	148	3.26e-08	1.2	4
g__Cardiosporidium	1274	0	1	44
g__Caretta	84	6.86e-07	1	1
g__Carex	528	0	1	22
g__Cariama	8	6.53e-08	0.2	2
g__Carica	180	0	0.9	4
g__Carlito	132	0	1	2
g__Carnobacterium	328	1.5677e-06	3.1	21
g__Carpediemonas	640	0	1	18
g__Carpinus	20	1.63e-07	0.4	2
g__Carya	268	0	1	7
g__Caryophanon	180	3.26e-08	1.1	7
g__Casadabanvirus	36	2.94e-07	0.6	1
g__Casaltella	46	3.75e-07	0.5	4
g__Castanea	158	0	0.9	6
g__Castor	204	0	0.9	4
g__Castula	26	2.12e-07	0.3	1
g__Catenaria	200	0	0.9	7
g__Catenibacillus	48	3.92e-07	0.5	5
g__Catenibacterium	1728	1.0936e-06	4	77
g__Catenisphaera	54	4.41e-07	0.6	4
g__Catenulispora	20	1.63e-07	0.3	1
g__Catharanthus	220	0	0.9	7
g__Catharus	12	9.79e-08	0.1	1
g__Catonella	748	8e-07	1.8	34
g__Catovirus	306	0	1	15
g__Caulifigura	8	6.53e-08	0.1	1
g__Caulobacter	96	7.84e-07	1	2
g__Caulochytrium	268	0	1	8
g__Cavenderia	1698	0	1	58
g__Cavia	8	6.53e-08	0.3	1
g__Caviibacter	60	4.9e-07	0.5	3
g__Cecembia	334	2.78e-07	1.4	6
g__Celeribacter	54	4.41e-07	0.7	2
g__Cellulomonas	792	9.97e-07	2.6	6
g__Cellulophaga	292	2.3843e-06	4.1	17
g__Cellulosilyticum	1166	1.339e-06	4	70
g__Cellulosimicrobium	76	6.196e-07	1.4	4
g__Cellvibrio	120	9.796e-07	1.3	5
g__Centipeda	222	0	1	5
g__Centruroides	1732	0	1	44
g__Cephaloticoccus	20	1.63e-07	0.6	3
g__Cephalotus	188	0	1	8
g__Cephus	10	8.16e-08	0.4	2
g__Cequinquevirus	286	8.81e-07	0.9	3
g__Ceraceosorus	32	2.616e-07	0.7	3
g__Cerasibacillus	42	3.43e-07	0.5	2
g__Cerasicoccus	66	5.39e-07	0.5	4
g__Ceratina	24	1.96e-07	0.3	1
g__Ceratitis	10	8.16e-08	0.3	1
g__Ceratobasidium	234	1.9092e-06	3.5	11
g__Ceratodon	790	0	1	19
g__Ceratopteris	1608	0	1	39
g__Ceratosolen	214	0	1	10
g__Ceratotherium	4	3.26e-08	0.1	1
g__Cercopithifilaria	116	9.47e-07	0.8	5
g__Cercospora	92	7.52e-07	1.3	3
g__Cereibacter	192	0	1	3
g__Cervidpoxvirus	16	1.31e-07	0.5	1
g__Cervus	94	7.67e-07	2	4
g__Cesiribacter	2414	1.14e-07	1.4	14
g__Cetobacterium	320	2.6126e-06	4	18
g__Cetraspora	504	0	1	18
g__Ceuthmochares	6	4.9e-08	0.2	1
g__Ceutorhynchus	360	0	0.9	7
g__Ceyx	8	6.53e-08	0.2	1
g__Chaenocephalus	420	0	1	8
g__Chaetoceros	532	0	1	16
g__Chaetomium	26	2.12e-07	0.4	2
g__Chalara	10	8.16e-08	0.4	1
g__Chalconvirus	18	1.47e-07	0.2	1
g__Channa	370	2.453e-07	1.8	12
g__Chanos	470	0	1	8
g__Chara	752	3.26e-08	1.1	26
g__Charadrius	2	1.63e-08	0.1	1
g__Charybdisvirus	22	1.8e-07	0.5	1
g__Chauna	12	9.79e-08	0.5	1
g__Cheilinus	86	7.02e-07	0.4	3
g__Chelmon	46	3.75e-07	0.9	1
g__Chelonia	24	1.96e-07	0.3	2
g__Chelonus	330	0	1	11
g__Chelydra	72	5.88e-07	0.7	3
g__Chengkuizengella	258	9.14e-07	1.8	8
g__Chenopodium	928	0	1	18
g__Cheoctovirus	6	4.9e-08	0.1	1
g__Chiangmaivirus	12	9.79e-08	0.2	1
g__Chilo	260	0	1	5
g__Chiloscyllium	1084	0	2	27
g__Chinchilla	38	3.1e-07	0.5	2
g__Chionis	12	9.79e-08	0.3	1
g__Chionoecetes	58	4.73e-07	0.7	3
g__Chironomus	1204	8.16e-08	1.2	27
g__Chishuiella	76	6.2e-07	0.7	3
g__Chitinispirillum	18	1.47e-07	0.3	2
g__Chitinophaga	1384	8.9594e-06	16.3	69
g__Chiua	72	5.88e-07	0.8	3
g__Chlamydia	3600	1.1585e-06	4	75
g__Chlamydomonas	1746	1.077e-06	4.4	50
g__Chlamydotis	14	1.14e-07	0.4	1
g__Chloebia	94	7.67e-07	0.9	1
g__Chloracidobacterium	124	1.012e-06	0.9	6
g__Chlorella	1524	0	4.9	39
g__Chloriridovirus	2	1.63e-08	0.1	1
g__Chlorobaculum	384	3.75e-07	2.4	8
g__Chlorobium	378	4.735e-07	2.9	21
g__Chloroceryle	2	1.63e-08	0.1	1
g__Chlorociboria	6	4.9e-08	0.1	1
g__Chloroflexus	2	1.63e-08	0.1	1
g__Chlorogloea	70	5.71e-07	1	2
g__Chlorogloeopsis	168	0	1	8
g__Chloroherpeton	8	6.53e-08	0.1	1
g__Chloropicon	1020	0	1	28
g__Chloropsis	28	2.286e-07	0.6	2
g__Choanephora	376	0	1	14
g__Choiromyces	20	1.63e-07	0.5	3
g__Choloepus	14	1.14e-07	0.1	1
g__Chondrocystis	12	9.79e-08	0.1	1
g__Chondromyces	32	2.61e-07	0.6	1
g__Chondrus	498	0	1	12
g__Chordeiles	70	5.71e-07	0.9	1
g__Christensenella	2214	1.224e-06	6.8	100
g__Chromatium	30	2.45e-07	0.6	1
g__Chromera	40	3.26e-07	0.7	1
g__Chromobacterium	228	1.14e-07	1.5	5
g__Chromohalobacter	26	2.12e-07	0.3	2
g__Chroococcidiopsis	18	1.469e-07	0.3	3
g__Chroogloeocystis	20	1.63e-07	0.5	1
g__Chrysemys	76	6.2e-07	0.9	1
g__Chryseobacterium	16058	0.0100283	50.4	552
g__Chryseolinea	22	1.795e-07	0.5	3
g__Chryseomicrobium	78	6.37e-07	1.4	3
g__Chryseosolibacter	138	1.126e-06	1.9	8
g__Chryseotalea	48	3.92e-07	0.4	2
g__Chrysiogenes	16	1.31e-07	0.3	1
g__Chrysochloris	42	3.43e-07	0.6	5
g__Chrysochromulina	272	0	1	17
g__Chrysodeixis	144	0	0.9	1
g__Chrysomya	38	3.1e-07	0.7	3
g__Chrysonvirus	102	8.32e-07	0.6	1
g__Chrysoperla	550	0	1	17
g__Chthoniobacter	66	5.39e-07	0.7	2
g__Chthonomonas	50	4.08e-07	0.7	2
g__Chuhaivirus	246	0	0.6	5
g__Chytriomyces	446	0	1	13
g__Ciccaba	54	4.41e-07	0.8	1
g__Cicer	224	0	1	11
g__Cichorium	2424	0	1.9	29
g__Cimex	418	0	1	14
g__Cinara	702	0	0.9	14
g__Cinnamomum	92	7.51e-07	0.9	4
g__Ciona	910	1.63e-08	1.1	26
g__Circinella	694	0	1	13
g__Circovirus	12	9.79e-08	0.4	4
g__Citrifermentans	14	1.14e-07	0.2	1
g__Citrobacter	668	8.648e-07	4	21
g__Citrus	168	1.63e-08	1.1	11
g__Cladocopium	38	3.1e-07	0.7	1
g__Cladophialophora	20	1.63e-07	0.4	1
g__Clarias	76	6.21e-07	1.2	8
g__Claroideoglomus	1082	0	2	41
g__Clavibacter	42	3.43e-07	0.4	4
g__Claviceps	100	8.165e-07	1.5	6
g__Clavispora	18	1.47e-07	0.2	3
g__Clavulina	102	8.32e-07	0.9	6
g__Cloacibacillus	606	6.199e-07	3	15
g__Cloacibacterium	138	1.1255e-06	1	8
g__Cloeon	538	0	1	19
g__Clohesyomyces	28	2.29e-07	0.7	1
g__Clonorchis	58	4.73e-07	0.9	4
g__Clonostachys	520	1.11e-06	3.5	7
g__Clostridiisalibacter	10	8.16e-08	0.2	2
g__Clostridioides	6028	1.3888e-06	3.1	213
g__Clostridium	160722	0.0500842	292.8	9273
g__Clunio	634	0	1	23
g__Clupea	482	0	1	10
g__Clytia	122	9.96e-07	0.9	4
g__Cnuella	14	1.14e-07	0.5	2
g__Cobetia	10	8.16e-08	0.4	3
g__Coccidioides	126	0	0.9	3
g__Coccinella	394	0	1	13
g__Coccomyxa	768	0	1.9	21
g__Cochleicola	210	0	0.7	3
g__Cocleimonas	26	2.12e-07	0.7	2
g__Cocos	180	0	1	4
g__Coemansia	416	0	0.9	14
g__Coffea	382	1.257e-06	2.5	14
g__Cohcovirus	6	4.9e-08	0.3	1
g__Cohnella	662	4.2106e-06	8.7	43
g__Colaphellus	8	6.53e-08	0.1	1
g__Coleofasciculus	92	7.513e-07	1.4	4
g__Colias	36	2.94e-07	0.6	3
g__Colidextribacter	250	6.53e-07	1.5	21
g__Colinus	132	0	1	7
g__Colius	18	1.47e-07	0.3	2
g__Colletes	38	3.1e-07	0.6	2
g__Colletotrichum	1538	1.257e-06	5.7	22
g__Collichthys	132	0	0.9	2
g__Collimonas	12	9.79e-08	0.4	1
g__Collinsella	11382	5.4023e-06	14.9	180
g__Collybiopsis	16	1.31e-07	0.4	1
g__Colocasia	160	0	1	7
g__Colossoma	106	8.65e-07	0.9	2
g__Colponema	82	6.69e-07	0.8	1
g__Columba	54	4.41e-07	0.8	4
g__Columbina	16	1.31e-07	0.3	2
g__Colwellia	172	1.4034e-06	3.1	15
g__Comamonas	328	1.11e-06	2.9	9
g__Commensalibacter	6	4.9e-08	0.2	1
g__Companilactobacillus	786	3.4126e-06	7	21
g__Compostibacillus	6	4.9e-08	0.3	1
g__Conchiformibius	18	1.47e-07	0.4	4
g__Confluentibacter	40	3.26e-07	0.7	2
g__Congzhengia	96	7.83e-07	1	13
g__Conidiobolus	1060	0	1	35
g__Coniferiporia	20	1.63e-07	0.2	1
g__Coniochaeta	44	3.59e-07	0.5	2
g__Coniosporium	4	3.26e-08	0.1	1
g__Consotaella	6	4.9e-08	0.2	1
g__Contarinia	232	0	0.9	9
g__Conus	62	5.06e-07	0.4	1
g__Copidosoma	300	0	0.9	5
g__Copranaerobaculum	24	1.96e-07	0.4	1
g__Coprinopsis	90	7.349e-07	1.4	5
g__Coprobacillus	6912	8.5529e-06	16.4	367
g__Coprobacter	5248	0	4	167
g__Coprococcus	12230	0.0100092	23.8	385
g__Coprothermobacter	30	2.449e-07	0.4	3
g__Coptis	480	0	1	6
g__Coptotermes	358	0	1	20
g__Coraliomargarita	72	5.88e-07	1	4
g__Corallococcus	306	1.0928e-06	3.1	26
g__Corchorus	760	0	2	20
g__Cordyceps	110	8.98e-07	1.8	6
g__Coregonus	44	3.59e-07	0.5	1
g__Corvus	48	3.92e-07	0.6	1
g__Corymbia	186	0	0.8	5
g__Corynebacterium	1590	2.1721e-06	8.2	46
g__Coryphaenoides	22	1.8e-07	0.2	2
g__Corythaixoides	40	3.26e-07	0.8	1
g__Cotesia	220	7.67e-07	1.7	9
g__Cottoperca	64	5.22e-07	0.7	1
g__Coturnix	80	6.53e-07	0.7	3
g__Coxiella	90	7.346e-07	1.1	3
g__Crassaminicella	114	9.3e-07	1.8	6
g__Crassisporium	36	2.94e-07	0.8	2
g__Crassostrea	2276	0	2	83
g__Crenothrix	48	3.92e-07	0.8	1
g__Crepidotus	40	3.26e-07	0.6	2
g__Cricetibacter	48	3.92e-07	0.7	5
g__Cricetulus	176	0	1	9
g__Criibacterium	68	5.55e-07	0.8	5
g__Cristinia	54	4.41e-07	0.8	3
g__Croceibacter	10	8.16e-08	0.3	1
g__Croceimicrobium	34	2.77e-07	0.1	2
g__Croceitalea	14	1.14e-07	0.2	1
g__Croceivirga	54	4.41e-07	0.7	2
g__Crocinitomix	476	5.553e-07	2.1	7
g__Crocodylus	132	0	0.9	2
g__Crocosphaera	6	4.89e-08	0.2	2
g__Crocuta	22	1.8e-07	0.5	1
g__Cronartium	288	0	1	8
g__Cronobacter	800	6.04e-07	2.4	13
g__Crotalus	114	9.3e-07	0.7	6
g__Crucibulum	14	1.14e-07	0.4	1
g__Cruoricaptor	18	1.47e-07	0.5	2
g__Cryobacterium	42	3.43e-07	0.7	3
g__Cryomorpha	140	0	0.7	5
g__Cryomyces	48	3.92e-07	0.8	1
g__Cryothecomonas	12	9.79e-08	0.4	1
g__Cryphonectria	10	8.16e-08	0.2	2
g__Crypthecodinium	340	0	1	2
g__Cryptobacterium	12	9.79e-08	0.1	1
g__Cryptocaryon	654	0	1	18
g__Cryptococcus	508	1.3712e-06	3.6	18
g__Cryptocotyle	14	1.14e-07	0.2	1
g__Cryptomeria	10	8.16e-08	0.2	1
g__Cryptosporidium	4082	1.9273e-06	11.1	137
g__Cryptotermes	74	6.04e-07	1	4
g__Ctenocephalides	234	0	1	11
g__Cubamyces	20	1.63e-07	0.3	1
g__Cuculus	8	6.53e-08	0.2	1
g__Cucumis	98	7.993e-07	1.3	8
g__Cucumispora	56	4.57e-07	0.7	2
g__Cucurbita	256	4.565e-07	2	12
g__Cudoniella	30	2.45e-07	0.7	2
g__Culex	284	0	1	6
g__Culicoidibacter	22	1.8e-07	0.1	2
g__Culturomica	1202	2.77e-07	1.5	23
g__Cuneatibacter	442	1.224e-06	2.6	20
g__Cupressus	8	6.53e-08	0.2	1
g__Cupriavidus	3770	2.0563e-06	6.2	49
g__Curtobacterium	440	1.14e-07	2.2	7
g__Curvibacter	546	1.14e-07	1.5	11
g__Cuscuta	556	1.63e-07	1.7	15
g__Cuspidothrix	16	1.31e-07	0.3	1
g__Cutaneotrichosporon	64	5.22e-07	0.9	3
g__Cutibacterium	364	9.14e-07	2.1	17
g__Cyanidiococcus	292	0	0.9	6
g__Cyanidioschyzon	364	0	0.9	10
g__Cyanidium	4	3.26e-08	0.2	1
g__Cyanobacterium	128	1.0449e-06	1.5	5
g__Cyanobium	30	2.449e-07	0.5	3
g__Cyanoptyche	20	1.63e-07	0.2	1
g__Cyanosarcina	36	2.94e-07	0.3	2
g__Cyanothece	26	2.12e-07	0.3	1
g__Cyathus	24	1.96e-07	0.5	1
g__Cyberlindnera	412	0	1.9	10
g__Cyclobacterium	246	2.0074e-06	3	13
g__Cycloclasticus	40	3.26e-07	0.6	2
g__Cyclopterus	6	4.9e-08	0.3	1
g__Cyclospora	396	0	1	8
g__Cygnus	26	2.12e-07	0.5	1
g__Cylicostephanus	450	0	1	21
g__Cylindrobasidium	60	4.9e-07	0.6	2
g__Cylindrospermopsis	140	0	0.7	1
g__Cylindrospermum	12	9.79e-08	0.4	1
g__Cynara	190	0	0.9	11
g__Cynoglossus	144	0	0.9	4
g__Cynops	38	3.1e-07	0.6	1
g__Cyphellophora	12	9.79e-08	0.4	1
g__Cyphomyrmex	332	0	1	12
g__Cyprideis	506	0	1	14
g__Cyprinodon	278	4.24e-07	1.5	7
g__Cyprinus	274	0	1	8
g__Cyrtorhinus	120	9.79e-07	0.8	1
g__Cystobacter	88	7.19e-07	1.2	3
g__Cystoisospora	1488	0	1	33
g__Cytobacillus	608	3.5102e-06	4.7	27
g__Cytophaga	200	0	0.6	3
g__Cytospora	52	4.24e-07	0.7	1
g__Dabirmavirus	142	0	0.6	15
g__Dacryopinax	46	3.75e-07	0.8	2
g__Dactylellina	58	4.733e-07	0.9	3
g__Dactylosporangium	18	1.47e-07	0.6	1
g__Daejeonella	64	5.22e-07	0.9	2
g__Dakarella	16	1.31e-07	0.4	1
g__Daktulosphaira	22	1.8e-07	0.7	1
g__Daldinia	38	3.1e-07	0.6	1
g__Danaus	294	0	1.9	6
g__Danio	732	0	1	13
g__Danionella	312	0	1	6
g__Daphnia	686	1.175e-06	3.4	24
g__Darwinula	664	0	1	15
g__Dasypus	46	3.75e-07	0.5	4
g__Datura	616	0	1	11
g__Daucus	484	0	1	14
g__Dawidia	20	1.63e-07	0.6	2
g__Debaryomyces	86	7.02e-07	1.1	4
g__Dechloromonas	16	1.305e-07	0.3	2
g__Deefgea	8	6.52e-08	0.2	2
g__Deferribacter	510	0	1.4	8
g__Deferrivibrio	2	1.63e-08	0.1	1
g__Defluviicoccus	28	2.29e-07	0.8	2
g__Defluviitalea	58	4.74e-07	0.9	6
g__Dehalobacter	2350	2.3672e-06	4.5	27
g__Dehalobacterium	256	0	1	9
g__Dehalococcoides	294	0	1	19
g__Dehalogenimonas	18	1.47e-07	0.4	1
g__Deinococcus	332	2.7089e-06	4.6	22
g__Delftia	166	1.956e-07	1.6	8
g__Dellaglioa	12	9.79e-08	0.1	1
g__Delmidovirus	34	2.77e-07	0.4	2
g__Deltaentomopoxvirus	16	1.31e-07	0.2	1
g__Demequina	54	4.403e-07	0.8	4
g__Deminuibacter	12	9.79e-08	0.1	1
g__Dendrobium	630	7.67e-07	2.8	19
g__Dendroctonus	476	0	1	9
g__Dendronephthya	2024	0	1	63
g__Dendrosporobacter	6	4.9e-08	0.1	1
g__Dendrothele	288	0	1	8
g__Dendryphion	2	1.63e-08	0.1	1
g__Denitratisoma	214	0	1	4
g__Denitrobacterium	530	1.31e-07	1.3	39
g__Denitromonas	18	1.47e-07	0.2	1
g__Denitrovibrio	34	2.77e-07	0.6	2
g__Denticeps	122	9.96e-07	1	4
g__Dentipellis	88	7.18e-07	0.9	3
g__Dentiscutata	500	7.35e-07	1.6	23
g__Dermacentor	222	1.8113e-06	1.8	13
g__Dermacoccus	8	6.53e-08	0.4	1
g__Dermatophagoides	1884	0	2	68
g__Desemzia	122	9.963e-07	1.5	4
g__Desertihabitans	14	1.14e-07	0.4	1
g__Desmodus	78	6.37e-07	1	3
g__Desmonostoc	86	7.016e-07	0.9	4
g__Desmospora	4	3.26e-08	0.2	1
g__Desnuesiella	96	7.83e-07	0.7	6
g__Desulfallas	88	7.186e-07	1.2	4
g__Desulfamplus	1588	0	1.5	13
g__Desulfatiglans	16	1.31e-07	0.1	1
g__Desulfatitalea	8	6.53e-08	0.1	1
g__Desulfitibacter	42	3.43e-07	1	6
g__Desulfitobacterium	956	1.4856e-06	4.5	36
g__Desulfobacca	8	6.53e-08	0.1	1
g__Desulfobacter	108	8.816e-07	1.1	8
g__Desulfobacterium	350	1.47e-07	1.4	12
g__Desulfobacula	216	6.203e-07	1.7	11
g__Desulfobotulus	2	1.63e-08	0.1	1
g__Desulfobulbus	280	1.0118e-06	3	20
g__Desulfocicer	4	3.26e-08	0.1	1
g__Desulfocucumis	26	2.12e-07	0.4	3
g__Desulfocurvibacter	48	3.92e-07	0.3	1
g__Desulfofarcimen	64	5.22e-07	1	6
g__Desulfofundulus	54	4.403e-07	0.7	5
g__Desulfofustis	46	3.756e-07	0.8	6
g__Desulfolucianica	52	4.24e-07	0.5	3
g__Desulfoluna	394	2.94e-07	1.3	6
g__Desulfolutivibrio	22	1.8e-07	0.1	1
g__Desulfomarina	26	2.12e-07	0.2	2
g__Desulfomicrobium	106	8.66e-07	1.1	8
g__Desulfomonile	30	2.45e-07	0.5	2
g__Desulfonatronospira	16	1.31e-07	0.1	1
g__Desulfonatronovibrio	118	9.63e-07	1	3
g__Desulfonatronum	12	9.79e-08	0.3	1
g__Desulfonauticus	774	6.203e-07	1.6	18
g__Desulfonema	112	9.15e-07	1.5	9
g__Desulfopila	60	4.9e-07	0.7	2
g__Desulfoprunum	64	5.22e-07	0.6	1
g__Desulforadius	6	4.9e-08	0.2	1
g__Desulforamulus	88	7.183e-07	1.9	9
g__Desulforapulum	2	1.63e-08	0.1	1
g__Desulforegula	94	7.67e-07	0.7	2
g__Desulforhopalus	6	4.9e-08	0.3	1
g__Desulfosarcina	1472	7.669e-07	2.2	33
g__Desulfoscipio	12	9.79e-08	0.2	1
g__Desulfosediminicola	62	5.06e-07	0.4	2
g__Desulfosoma	2	1.63e-08	0.1	1
g__Desulfosporosinus	958	3.7208e-06	8.5	62
g__Desulfosudis	110	8.98e-07	1	4
g__Desulfotalea	2	1.63e-08	0.1	1
g__Desulfotignum	28	2.286e-07	0.5	4
g__Desulfotomaculum	162	1.3224e-06	2	12
g__Desulfotruncus	78	6.37e-07	1	4
g__Desulfovermiculus	52	4.24e-07	0.4	2
g__Desulfovibrio	14330	0.0100053	14.2	951
g__Desulfurella	50	4.083e-07	1.1	4
g__Desulfuribacillus	34	2.77e-07	0.7	2
g__Desulfurobacterium	16	1.303e-07	0.3	2
g__Desulfuromonas	164	1.3392e-06	2.1	11
g__Desulfuromusa	30	2.45e-07	0.2	1
g__Dethiobacter	228	3.26e-08	1.1	6
g__Dethiosulfatarculus	12	9.79e-08	0.1	1
g__Dethiosulfatibacter	350	1.8e-07	1.3	10
g__Dethiosulfovibrio	96	7.84e-07	1.2	5
g__Diabrotica	300	8.49e-07	1.6	10
g__Diachasma	94	7.67e-07	0.8	3
g__Diacronema	260	0	1	14
g__Dialister	982	1.6312e-06	4.3	53
g__Diaphorina	520	0	1	22
g__Diaphorobacter	8	6.53e-08	0.1	1
g__Diaporthe	6	4.9e-08	0.1	1
g__Diatraea	62	5.06e-07	0.8	3
g__Dibothriocephalus	238	0	1	13
g__Diceros	58	4.73e-07	0.8	2
g__Dichanthelium	42	3.43e-07	0.6	2
g__Dichelobacter	90	7.35e-07	0.8	2
g__Dichomitus	42	3.43e-07	0.7	1
g__Dictyobacter	26	2.123e-07	0.6	2
g__Dictyocaulus	88	7.18e-07	1	4
g__Dictyocoela	350	0	2	17
g__Dictyoglomus	118	9.64e-07	1.7	6
g__Dictyostelium	5814	0	2	170
g__Dicyema	8	6.53e-08	0.1	1
g__Didymella	32	2.61e-07	0.6	2
g__Didymodactylos	2910	0	1	103
g__Didymosphaeria	12	9.79e-08	0.5	2
g__Dielma	40	3.26e-07	0.4	6
g__Dietzia	118	9.63e-07	0.7	2
g__Digitaria	98	8e-07	1	7
g__Dileptus	356	1.47e-07	1.6	7
g__Dimargaris	202	0	0.8	7
g__Dimocarpus	12	9.79e-08	0.2	1
g__Dimorphilus	1340	0	1	34
g__Dinghuibacter	42	3.423e-07	0.7	3
g__Dinoponera	66	5.39e-07	0.7	1
g__Dinothrombium	952	0	1	30
g__Diorhovirus	80	6.529e-07	0.7	6
g__Dioscorea	504	0	1.9	15
g__Diplocarpon	18	1.47e-07	0.4	1
g__Diplocloster	328	7.67e-07	1.9	19
g__Diplodia	50	4.08e-07	1	2
g__Diploplastron	8	6.53e-08	0.3	1
g__Diploscapter	494	0	1	16
g__Dipodomys	84	6.85e-07	1	5
g__Diprion	74	6.04e-07	1	3
g__Dissoconium	18	1.47e-07	0.3	2
g__Dissophora	502	7.02e-07	1.7	13
g__Dissulfurirhabdus	4	3.26e-08	0.2	1
g__Dissulfurispira	10	8.16e-08	0.3	1
g__Ditylenchus	864	0	1	22
g__Diuraphis	344	0	1	5
g__Diutina	92	7.51e-07	0.7	5
g__Diversispora	1690	0	2	35
g__Dokdonella	32	2.613e-07	0.4	2
g__Dokdonia	700	1.0443e-06	1.6	8
g__Dolichospermum	198	1.6156e-06	2.2	9
g__Dolosicoccus	252	0	1	3
g__Dolosigranulum	8	6.53e-08	0.2	1
g__Domibacillus	120	9.793e-07	2.2	7
g__Donellivirus	28	2.29e-07	0.5	2
g__Dongshaea	12	9.79e-08	0.1	1
g__Dorcoceras	84	6.86e-07	0.7	6
g__Dorea	15724	0.0100032	13.4	571
g__Dothidotthia	8	6.53e-08	0.3	1
g__Dothistroma	16	1.31e-07	0.4	1
g__Draconibacterium	1182	2.45e-07	3.4	29
g__Dracunculus	134	0	0.8	9
g__Drancourtella	944	9.96e-07	4.4	60
g__Drechmeria	16	1.31e-07	0.4	1
g__Drechslerella	310	0	1	6
g__Dreissena	950	0	1	34
g__Drepanopeziza	18	1.47e-07	0.4	5
g__Dromaius	2	1.63e-08	0.1	1
g__Dromiciops	242	0	1	3
g__Drosophila	2056	8.5191e-06	19.4	62
g__Drouetiella	118	9.63e-07	0.9	2
g__Drymodes	16	1.31e-07	0.6	1
g__Dubosiella	58	4.73e-07	0.4	4
g__Dufourea	24	1.96e-07	0.3	2
g__Duganella	4	3.26e-08	0.2	1
g__Dugesia	116	9.47e-07	0.8	6
g__Dunaliella	274	0	1	11
g__Duncaniella	2758	1.175e-06	6.3	68
g__Duodenibacillus	20	1.632e-07	0.5	5
g__Durio	98	8e-07	0.9	5
g__Dyadobacter	1092	5.2234e-06	10.6	41
g__Dyella	68	5.55e-07	0.8	4
g__Dysgonomonas	12130	4.637e-06	22.2	305
g__Dysosmobacter	1296	1.094e-06	5.8	84
g__Earliella	70	5.71e-07	0.7	1
g__Echeneis	112	9.14e-07	0.8	4
g__Echinicola	1968	1.9256e-06	3.4	16
g__Echinococcus	266	3.26e-07	1.9	17
g__Echinostoma	352	0	1	11
g__Eciton	10	8.16e-08	0.3	1
g__Ecteinascidia	8	6.53e-08	0.3	1
g__Ectobacillus	96	7.83e-07	0.2	2
g__Ectocarpus	682	0	2	19
g__Ectothiorhodospira	32	2.613e-07	0.8	3
g__Edaphochlamys	96	7.83e-07	1	6
g__Edaphocola	74	6.039e-07	0.9	5
g__Edhazardia	506	0	1	13
g__Edwardsiella	1412	1.306e-07	1.4	8
g__Efquatrovirus	8	6.53e-08	0.1	1
g__Eggerthella	2996	2.0572e-06	8.1	95
g__Eggerthia	388	0	1	12
g__Egretta	32	2.61e-07	0.7	1
g__Ehrlichia	6	4.9e-08	0.1	1
g__Eikenella	8	6.52e-08	0.2	2
g__Eimeria	984	8.48e-07	5.9	41
g__Eisenbergiella	2918	3.0842e-06	10	127
g__Eisenibacter	32	2.61e-07	0.4	2
g__Ekhidna	238	1.8e-07	1.5	6
g__Elaeagnus	30	2.45e-07	0.6	2
g__Elaeis	350	0	1	8
g__Elainella	10	8.16e-08	0.1	1
g__Elaphomyces	84	6.86e-07	0.8	1
g__Electrophorus	2	1.63e-08	0.1	1
g__Elephantulus	82	6.69e-07	0.8	5
g__Elephas	90	7.35e-07	0.9	4
g__Eleusine	200	0	0.9	8
g__Eleutherodactylus	740	0	1	6
g__Elizabethkingia	1094	1.519e-06	5.6	53
g__Ellagibacter	2	1.63e-08	0.1	1
g__Elsinoe	26	2.12e-07	0.5	1
g__Elstera	28	2.29e-07	0.3	2
g__Elusimicrobium	146	1.1913e-06	1.8	18
g__Elysia	866	0	1.9	31
g__Emcibacter	30	2.45e-07	0.3	2
g__Emdodecavirus	8	6.53e-08	0.1	1
g__Emergencia	440	9.63e-07	2.5	22
g__Emergomyces	48	3.92e-07	0.7	2
g__Emiliania	400	0	1	16
g__Emmonsia	20	1.63e-07	0.2	2
g__Empedobacter	170	1.3869e-06	2	11
g__Emticicia	296	2.4156e-06	2.7	11
g__Encephalitozoon	320	1.338e-06	3.3	8
g__Endlipuvirus	98	8e-07	0.6	5
g__Endogone	224	0	1	7
g__Endomicrobium	282	1.2073e-06	3.1	26
g__Endozoicomonas	158	1.2899e-06	2.5	11
g__Engystomops	504	0	1	13
g__Enhygromyxa	26	2.12e-07	0.6	2
g__Enorma	162	1.799e-07	1.2	7
g__Ensete	632	0	1	17
g__Ensifer	38	3.099e-07	0.6	3
g__Entamoeba	23616	0.02	4	736
g__Enterobacter	1738	2.3515e-06	7.5	48
g__Enterobius	554	0	1	18
g__Enterocloster	9808	1.8616e-06	9.9	342
g__Enterococcus	8992	9.2396e-06	24.2	374
g__Enterocytozoon	300	9.79e-07	1.9	10
g__Enteropsectra	44	3.59e-07	0.5	2
g__Enterorhabdus	8	6.52e-08	0.2	2
g__Enteroscipio	40	3.26e-07	0.8	3
g__Enterospora	48	3.92e-07	0.8	1
g__Entodinium	18610	0.02	1	468
g__Entomomonas	14	1.142e-07	0.2	2
g__Entomophthora	494	0	1	21
g__Entomoplasma	4	3.26e-08	0.2	1
g__Entomortierella	672	6.69e-07	3.6	21
g__Entomospira	46	3.75e-07	0.6	1
g__Eolophus	14	1.14e-07	0.2	1
g__Ephemera	2222	0	1	16
g__Epicoccum	90	7.35e-07	0.9	4
g__Epidinium	484	0	1.8	26
g__Epilithonimonas	314	1.4518e-06	3.6	16
g__Epinephelus	60	4.9e-07	0.9	3
g__Epithele	18	1.47e-07	0.5	2
g__Eptesicus	92	7.51e-07	0.6	3
g__Epulopiscium	780	2.0245e-06	4	38
g__Equus	100	8.163e-07	1.3	3
g__Eragrostis	734	0	1	12
g__Eremochloris	50	4.08e-07	0.7	1
g__Eremothecium	364	2.971e-06	3	13
g__Erigeron	250	0	1	10
g__Erinaceus	22	1.8e-07	0.3	1
g__Erithacus	4	3.26e-08	0.1	1
g__Erpetoichthys	284	0	1	8
g__Erpornis	196	0	1	3
g__Erwinia	24	1.959e-07	0.7	3
g__Erysipelatoclostridium	4724	3.249e-06	10.2	271
g__Erysipelothrix	666	2.4166e-06	5.9	39
g__Erysiphe	168	3.26e-07	1.4	3
g__Erythranthe	374	0	1	6
g__Erythrobacter	818	5.55e-07	1.9	5
g__Eschaneustyla	72	5.88e-07	0.8	2
g__Escherichia	11180	0.0100002	1.8	299
g__Esox	136	0	0.9	2
g__Ethanoligenens	78	6.37e-07	0.7	1
g__Etheostoma	50	4.076e-07	0.8	4
g__Etroplus	52	4.24e-07	0.7	1
g__Eubacterium	765746	0.610016	57.3	31945
g__Eucalyptus	186	0	0.7	5
g__Eudiplodinium	906	0	1	22
g__Eudoraea	6	4.9e-08	0.1	1
g__Eudromia	20	1.63e-07	0.4	1
g__Eudyptes	62	5.06e-07	1.1	2
g__Eudyptula	90	7.35e-07	0.9	1
g__Eufolliculina	10	8.16e-08	0.3	1
g__Eufriesea	106	8.65e-07	1	3
g__Euglena	14	1.14e-07	0.3	1
g__Eulimnogammarus	2	1.63e-08	0.1	1
g__Eumesocampa	24	1.96e-07	0.5	1
g__Eumeta	42	3.43e-07	0.6	4
g__Eunicella	16	1.31e-07	0.3	1
g__Euphausia	28	2.29e-07	0.4	2
g__Euphydryas	168	0	1	4
g__Euplotes	1986	1.63e-07	2.3	54
g__Euroglyphus	864	0	1	30
g__Eurypyga	24	1.96e-07	0.5	1
g__Eurytemora	550	0	1	16
g__Eutrema	308	0	1	14
g__Eutypa	18	1.47e-07	0.5	2
g__Evansella	32	2.61e-07	0.3	2
g__Evtepia	664	1.469e-06	3.6	35
g__Exaiptasia	1294	0	1	37
g__Exidia	166	0	0.9	9
g__Exiguobacterium	1996	3.2004e-06	4.8	133
g__Exophiala	122	9.96e-07	1.7	5
g__Exserohilum	30	2.45e-07	0.9	1
g__Extibacter	312	6.04e-07	1.5	16
g__Ezakiella	626	3.92e-07	1.9	43
g__Facklamia	104	8.486e-07	2	7
g__Faecalibacillus	940	5.71e-07	2.5	23
g__Faecalibacter	66	5.38e-07	0.9	4
g__Faecalibacterium	14556	0.0100105	27.9	505
g__Faecalibaculum	38	3.1e-07	0.5	2
g__Faecalicatena	2480	2.284e-06	6.7	121
g__Faecalicoccus	904	7.35e-07	2.9	55
g__Faecalimonas	946	0	1	23
g__Faecalitalea	358	0	0.9	19
g__Faithunavirus	2	1.63e-08	0.1	1
g__Falcatimonas	342	0	1	18
g__Falseniella	8	6.53e-08	0.1	1
g__Falsibacillus	8	6.53e-08	0.3	1
g__Fasciola	376	0	2	15
g__Fasciolopsis	84	6.86e-07	0.8	5
g__Fastidiosibacter	22	1.8e-07	0.5	3
g__Fastidiosipila	372	4.9e-07	1.3	26
g__Feifania	4	3.26e-08	0.1	1
g__Fenollaria	74	6.04e-07	1.3	7
g__Feramyces	52	4.24e-07	0.7	3
g__Fermentimonas	668	0	2	34
g__Ferrigenium	16	1.31e-07	0.2	1
g__Ferrimonas	12	9.79e-08	0.2	1
g__Ferrovum	26	2.122e-07	0.9	3
g__Ferruginibacter	296	6.526e-07	2.4	15
g__Fervidicella	54	4.41e-07	0.6	5
g__Fervidobacterium	26	2.119e-07	0.5	3
g__Fibrella	32	2.616e-07	0.7	3
g__Fibrisoma	36	2.94e-07	0.9	1
g__Fibrobacter	775172	0.600001	33.1	40449
g__Fibularhizoctonia	92	7.51e-07	0.8	2
g__Fictibacillus	92	7.506e-07	1.7	8
g__Filifactor	8	6.53e-08	0.2	1
g__Filimonas	702	1.142e-07	2.2	14
g__Filobacillus	64	5.22e-07	0.9	1
g__Filobasidium	58	4.73e-07	0.7	4
g__Fimbriiglobus	6	4.9e-08	0.2	1
g__Fimbriimonas	8	6.53e-08	0.2	2
g__Finegoldia	348	6.53e-08	1.1	16
g__Firehammervirus	58	4.734e-07	1	7
g__Fischerella	146	1.1923e-06	1.9	6
g__Fistulifera	336	0	1	13
g__Fistulina	88	7.18e-07	0.7	3
g__Flagellimonas	28	2.29e-07	0.3	2
g__Flagelloscypha	20	1.63e-07	0.4	1
g__Flammeovirga	366	1.2412e-06	2.9	15
g__Flavicella	16	1.306e-07	0.4	4
g__Flavihalobacter	708	0	0.9	6
g__Flavihumibacter	208	1.6978e-06	2.7	16
g__Flavilitoribacter	106	8.65e-07	0.6	3
g__Flavimarina	10	8.16e-08	0.1	1
g__Flavipsychrobacter	286	0	1	10
g__Flaviramulus	22	1.8e-07	0.2	2
g__Flavisolibacter	176	1.436e-06	2.1	8
g__Flavivirga	72	5.88e-07	0.3	2
g__Flavobacterium	37330	7.36667e-05	114.3	1845
g__Flavonifractor	6368	5.353e-06	17.4	340
g__Flectobacillus	78	6.37e-07	0.9	3
g__Fletchervirus	62	5.063e-07	0.4	4
g__Flexibacter	80	6.53e-07	1	7
g__Flexilinea	59834	0.05	2	3003
g__Flexistipes	106	8.65e-07	0.9	6
g__Flintibacter	1052	1.6e-06	4.6	67
g__Floccifex	70	5.71e-07	0.6	6
g__Floricoccus	8	6.53e-08	0.2	1
g__Fluviibacterium	8	6.53e-08	0.3	1
g__Fluviicola	756	5.546e-07	2.2	12
g__Fluviispira	138	1.126e-06	1.6	4
g__Fodinicola	28	2.29e-07	0.1	1
g__Foetidibacter	74	6.04e-07	0.8	3
g__Folsomia	466	0	1	23
g__Fomitiporia	212	0	1	3
g__Fomitopsis	32	2.61e-07	0.5	2
g__Fonsecaea	58	4.73e-07	1	2
g__Fontibacillus	212	5.71e-07	1.4	6
g__Fonticella	8	6.53e-08	0.2	2
g__Fonticula	78	6.37e-07	0.8	4
g__Fopius	78	6.37e-07	0.9	4
g__Formica	20	1.63e-07	0.4	1
g__Formosa	104	8.489e-07	0.8	3
g__Fournierella	464	1.8119e-06	3.8	28
g__Fragaria	336	0	1	7
g__Fragariocoptes	372	0	1	8
g__Fragilaria	406	0	1	14
g__Fragilariopsis	646	0	1	17
g__Francisella	330	1.6481e-06	3.7	16
g__Franconibacter	2	1.63e-08	0.1	1
g__Frankia	134	1.0935e-06	2	4
g__Frankliniella	328	0	1	12
g__Frederiksenia	12	9.79e-08	0.2	1
g__Fredinandcohnia	26	2.123e-07	0.6	3
g__Fretibacterium	1648	5.386e-07	2	94
g__Friedmanniomyces	34	2.773e-07	0.8	3
g__Frieseomelitta	66	5.39e-07	0.8	2
g__Frigidibacter	128	0	0.7	1
g__Frigoribacterium	22	1.793e-07	0.3	2
g__Frigoriflavimonas	12	9.79e-08	0.1	1
g__Frisingicoccus	160	0	0.9	10
g__Fructilactobacillus	2	1.63e-08	0.1	1
g__Fructobacillus	40	3.269e-07	1.1	4
g__Fuchsiella	8	6.53e-08	0.3	1
g__Fucus	6	4.9e-08	0.3	1
g__Fuerstiella	6	4.9e-08	0.1	1
g__Fulmarus	16	1.31e-07	0.3	1
g__Fulvivirga	102	8.318e-07	1.4	8
g__Fumia	54	4.41e-07	0.6	3
g__Fundidesulfovibrio	18	1.466e-07	0.4	2
g__Fundulus	190	0	1	3
g__Funneliformis	1182	0	2	22
g__Furculomyces	398	0	1	8
g__Furfurilactobacillus	8	6.53e-08	0.2	2
g__Furnarius	26	2.12e-07	0.5	2
g__Fusarium	2172	3.0515e-06	7	43
g__Fuscibacter	16	1.31e-07	0.2	1
g__Fusibacter	1184	1.991e-06	3.3	25
g__Fusicatenibacter	2796	2.155e-06	6.1	66
g__Fusobacterium	9692	4.8958e-06	18.1	399
g__Gabonia	318	0	1	13
g__Gadus	328	0	1	9
g__Gaetbulibacter	8	6.53e-08	0.3	1
g__Gaeumannomyces	34	2.77e-07	0.7	4
g__Galactobacillus	302	0	1	20
g__Galactomyces	24	1.96e-07	0.6	2
g__Galathea	22	1.8e-07	0.4	1
g__Galbibacter	26	2.12e-07	0.4	1
g__Galbula	104	8.49e-07	0.9	4
g__Galdieria	1726	1.31e-07	1.6	44
g__Galendromus	600	0	1	26
g__Gallalistipes	572	0	1	24
g__Galleria	36	2.94e-07	0.4	4
g__Gallibacter	84	6.86e-07	0.6	6
g__Gallibacterium	480	1.143e-06	2.7	14
g__Gallicola	3910	0	1	161
g__Gallionella	12	9.79e-08	0.2	1
g__Galliscardovia	42	3.43e-07	0.6	5
g__Gallus	38	3.1e-07	0.5	3
g__Gambusia	86	7.02e-07	1	4
g__Gammarus	46	3.75e-07	0.9	2
g__Ganoderma	12	9.8e-08	0.5	3
g__Garciella	20	1.63e-07	0.1	2
g__Gardnerella	868	2.77e-07	1.1	17
g__Gasterosteus	34	2.77e-07	0.5	2
g__Gavialis	62	5.06e-07	0.8	4
g__Gehongia	32	2.61e-07	0.5	1
g__Geitlerinema	398	3.26e-08	1.1	5
g__Gekko	210	0	0.9	6
g__Gelidibacter	378	3.0843e-06	3.4	30
g__Gemella	358	1.844e-06	3.5	13
g__Geminicoccus	20	1.63e-07	0.2	1
g__Geminisphaera	16	1.31e-07	0.2	2
g__Geminocystis	410	1.5183e-06	2.8	13
g__Gemmata	1482	0	2	15
g__Gemmatimonas	68	5.55e-07	0.8	2
g__Gemmatirosa	18	1.47e-07	0.5	1
g__Gemmiger	1348	3.4133e-06	9.4	93
g__Gemmobacter	22	1.8e-07	0.2	1
g__Genlisea	474	0	1	14
g__Geobacillus	3210	1.5998e-06	5.9	48
g__Geobacter	232	1.8932e-06	2.6	13
g__Geofilum	506	4.9e-07	1.7	10
g__Geoglobus	60	4.9e-07	0.4	2
g__Geomonas	32	2.613e-07	0.9	2
g__Geopsychrobacter	12	9.79e-08	0.3	2
g__Geopyxis	56	4.57e-07	0.5	2
g__Georgenia	18	1.47e-07	0.4	1
g__Georgfuchsia	32	2.61e-07	0.6	1
g__Geosiphon	576	0	1	14
g__Geosmithia	6	4.9e-08	0.3	1
g__Geospiza	8	6.53e-08	0.3	1
g__Geosporobacter	20	1.636e-07	0.7	5
g__Geotalea	48	3.915e-07	0.9	5
g__Geothermobacter	8	6.53e-08	0.1	1
g__Geothrix	16	1.303e-07	0.5	2
g__Geotoga	64	5.22e-07	0.7	3
g__Geotrichum	206	0	1	9
g__Geotrypetes	168	0	1	5
g__Ghiorsea	68	5.55e-07	0.6	4
g__Giardia	450	0	1.9	15
g__Giesbergeria	16	1.31e-07	0.2	1
g__Gigantopelta	582	0	1	22
g__Gigaspora	1534	0	2	47
g__Gilliamella	274	9.959e-07	2.6	18
g__Gillisia	480	1.8609e-06	3.7	14
g__Gilvibacter	14	1.14e-07	0.4	1
g__Gimesia	108	8.816e-07	1.7	8
g__Girardinichthys	48	3.92e-07	0.7	3
g__Glaciecola	4	3.26e-08	0.2	1
g__Glaesserella	556	5.71e-07	1.8	12
g__Glarea	42	3.43e-07	0.6	1
g__Gleimia	14	1.14e-07	0.1	1
g__Globicatella	72	5.876e-07	0.9	4
g__Globicephala	126	0	0.9	1
g__Globisporangium	1446	0	2	40
g__Globodera	42	3.43e-07	0.6	2
g__Gloeocapsa	48	3.92e-07	0.2	1
g__Gloeopeniophorella	2	1.63e-08	0.1	1
g__Gloeophyllum	12	9.79e-08	0.3	1
g__Gloeothece	88	7.18e-07	1	3
g__Gloeotrichia	2	1.63e-08	0.1	1
g__Glomus	1158	0	1	35
g__Glossina	128	0	0.8	7
g__Gluconobacter	220	1.796e-06	2.8	10
g__Glutinoglossum	4	3.26e-08	0.1	1
g__Glycine	656	0	2	22
g__Glycocaulis	30	2.45e-07	0.2	2
g__Golovinomyces	342	7.67e-07	1.7	6
g__Gomphillus	94	7.67e-07	0.8	1
g__Gomphosphaeria	12	9.79e-08	0.1	2
g__Gonapodya	436	0	1	20
g__Gongylonema	264	0	1	10
g__Gonioctena	178	0	1	8
g__Gonium	196	0	1	8
g__Gordonia	798	1.845e-06	5.3	14
g__Gordonibacter	346	2.8239e-06	3.9	28
g__Gorillibacterium	76	6.203e-07	0.8	4
g__Gossypium	2000	3.8531e-06	14.3	60
g__Gottfriedia	2	1.63e-08	0.1	1
g__Gottschalkia	90	7.35e-07	1.2	4
g__Gouania	166	0	1	6
g__Gracilaria	388	0	1	11
g__Gracilariopsis	482	0	1.9	13
g__Gracilibacillus	346	1.4687e-06	4	20
g__Gracilibacter	176	0	1	6
g__Gracilimonas	166	1.793e-07	1.1	7
g__Gracilinanus	272	0	0.9	6
g__Grallaria	16	1.31e-07	0.3	1
g__Gramella	500	2.5951e-06	5.6	23
g__Grammomys	34	2.77e-07	0.5	1
g__Granulicatella	242	1.975e-06	2.7	11
g__Granulicella	14	1.142e-07	0.2	2
g__Gregarina	112	9.14e-07	0.8	9
g__Grimontia	48	3.913e-07	0.8	2
g__Gryganskiella	104	8.49e-07	0.9	4
g__Gudongella	262	8.16e-08	1.3	6
g__Guillardia	2238	0	1	59
g__Gulo	124	0	0.9	3
g__Gulosibacter	14	1.14e-07	0.1	1
g__Guopingia	28	2.29e-07	0.4	2
g__Guyanagaster	144	0	0.9	1
g__Gyalolechia	46	3.75e-07	0.6	1
g__Gymnochlora	32	2.61e-07	0.7	1
g__Gymnopus	22	1.793e-07	0.4	2
g__Gynuella	4	3.26e-08	0.2	1
g__Gynurincola	82	6.69e-07	0.9	2
g__Gyrodon	72	5.88e-07	0.8	2
g__Habropoda	208	0	1	4
g__Hacihdavirus	132	0	0.9	12
g__Haemaphysalis	46	3.75e-07	0.7	2
g__Haematococcus	280	0	0.9	10
g__Haemonchus	11586	0.01	1.8	114
g__Haemophilus	828	1.208e-06	5	31
g__Haemoproteus	22	1.8e-07	0.5	1
g__Hafnia	68	5.545e-07	1.1	3
g__Hahella	22	1.796e-07	0.4	2
g__Halalkalibacter	20	1.63e-07	0.4	1
g__Halalkalibacterium_(ex_Joshi_et_al._2022)	8	6.53e-08	0.2	1
g__Halalkalibaculum	8	6.53e-08	0.1	1
g__Halanaerobacter	4	3.26e-08	0.2	2
g__Halanaerobium	562	1.9259e-06	4	23
g__Halarcobacter	136	1.11e-06	1.5	6
g__Halcyon	28	2.29e-07	0.2	1
g__Halenospora	2	1.63e-08	0.1	1
g__Haliaeetus	10	8.16e-08	0.3	2
g__Halicephalobus	398	0	1	18
g__Haliea	8	6.53e-08	0.1	1
g__Haliotis	1432	4.9e-08	2.3	38
g__Haliscomenobacter	382	9.47e-07	1.7	12
g__Hallella	2264	0	2	72
g__Hallerella	2248	0	3	126
g__Halobacillus	262	2.1388e-06	3.3	14
g__Halobacteriovorax	116	9.472e-07	2	7
g__Halobaculum	16	1.31e-07	0.2	1
g__Halobellus	28	2.29e-07	0.6	1
g__Halocatena	30	2.45e-07	0.4	1
g__Halocella	26	2.12e-07	0.3	1
g__Halochromatium	18	1.47e-07	0.5	1
g__Halococcus	84	6.86e-07	1	1
g__Halodesulfovibrio	12	9.79e-08	0.2	2
g__Haloferax	100	8.156e-07	1.2	2
g__Haloferula	18	1.47e-07	0.4	2
g__Halofilum	18	1.47e-07	0.2	1
g__Haloimpatiens	116	9.46e-07	1.8	5
g__Halolactibacillus	426	4.9e-08	1	5
g__Halomicroarcula	6	4.89e-08	0.2	2
g__Halomicronema	18	1.47e-07	0.1	1
g__Halomonas	898	3.3137e-06	8.1	36
g__Halonatronum	90	7.35e-07	0.3	3
g__Halopiger	2	1.63e-08	0.1	1
g__Haloplasma	10	8.16e-08	0.2	1
g__Halopseudomonas	14	1.142e-07	0.6	2
g__Halorhodospira	6	4.9e-08	0.1	1
g__Halosimplex	4	3.26e-08	0.2	1
g__Halospina	2	1.63e-08	0.1	1
g__Halothermothrix	200	0	1	5
g__Halothiobacillus	4	3.26e-08	0.2	1
g__Halotydeus	390	0	1	15
g__Halovulum	6	4.9e-08	0.2	1
g__Halpernia	290	3.1e-07	0.9	7
g__Halteria	61180	0.05	1	1476
g__Halyomorpha	244	0	1	10
g__Hamiltosporidium	34	2.78e-07	0.9	5
g__Handroanthus	96	7.83e-07	0.9	5
g__Hanseniaspora	2796	0	4.9	79
g__Hanstruepera	244	4.9e-08	0.9	2
g__Haploplasma	418	2.61e-07	1.4	12
g__Haplosporangium	124	1.0113e-06	1.5	8
g__Harbinvirus	4	3.26e-08	0.1	1
g__Harmonia	286	0	1	12
g__Harpegnathos	140	0	0.9	1
g__Harryflintia	80	6.53e-07	0.7	1
g__Hassalia	2	1.63e-08	0.1	1
g__Hathewaya	46	3.75e-07	1	5
g__Hebeloma	6	4.9e-08	0.1	1
g__Hediste	6	4.9e-08	0.2	1
g__Hedychium	280	0	1	2
g__Helcococcus	104	8.495e-07	1.9	10
g__Helianthus	1222	0	1	35
g__Helicobacter	3812	7.5747e-06	15.9	93
g__Helicosporidium	418	0	1	9
g__Helicoverpa	68	5.55e-07	0.9	1
g__Heligmosomoides	70	5.71e-07	0.8	4
g__Heliobacterium	8	6.52e-08	0.4	3
g__Heliocybe	30	2.45e-07	0.8	1
g__Heliomicrobium	5068	1.63e-08	1.1	54
g__Heliophilum	34	2.77e-07	0.4	2
g__Heliorestis	34	2.773e-07	1.1	3
g__Heliosperma	412	0	1	12
g__Hellea	6	4.9e-08	0.1	1
g__Helobdella	1266	0	1	31
g__Helsingorvirus	12	9.79e-08	0.1	1
g__Hemerocallis	2	1.63e-08	0.1	1
g__Hemibagrus	416	0	1	6
g__Heminiphilus	312	0	0.8	17
g__Hemiprocne	62	5.06e-07	0.7	1
g__Hemiselmis	76	6.2e-07	0.9	3
g__Henneguya	296	0	1	14
g__Heortia	22	1.8e-07	0.6	1
g__Hepatocystis	1034	0	1	32
g__Hepatospora	104	8.49e-07	1	5
g__Herbaspirillum	26	2.126e-07	0.2	2
g__Herbidospora	20	1.63e-07	0.2	1
g__Herbinix	520	0	2	25
g__Hericium	10	8.16e-08	0.4	1
g__Hermetia	300	0	1	11
g__Herminiimonas	8	6.53e-08	0.1	1
g__Herpetosiphon	30	2.45e-07	0.4	3
g__Herrania	40	3.26e-07	0.8	2
g__Hespellia	472	5.06e-07	1.6	23
g__Hesseltinella	228	0	1	12
g__Heterobasidion	36	2.94e-07	0.6	2
g__Heterorhabditis	22	1.8e-07	0.5	1
g__Heterostelium	1586	0	1	55
g__Heterotrigona	32	2.61e-07	0.6	2
g__Hevea	600	0	1	12
g__Heyndrickxia	96	7.83e-07	1.9	8
g__Hibiscus	612	0	1	13
g__Hippea	158	1.2893e-06	1.5	6
g__Hippocampus	60	4.9e-07	0.9	2
g__Hippoglossus	112	9.14e-07	0.7	2
g__Hirschia	58	4.733e-07	0.7	2
g__Hirsutella	12	9.79e-08	0.2	1
g__Histomonas	17020	0.01	1	543
g__Histophilus	10	8.16e-08	0.1	1
g__Histoplasma	84	6.86e-07	0.9	6
g__Hoeflea	56	4.572e-07	1.3	4
g__Hokovirus	222	0	1	6
g__Holdemanella	3512	8.98e-07	5.3	177
g__Holdemania	710	8.326e-07	4.4	38
g__Holospora	18	1.47e-07	0.1	2
g__Holosticha	478	0	1	8
g__Holotrichia	436	6.86e-07	1.9	18
g__Homalodisca	682	0	1	19
g__Homarus	94	7.67e-07	1	8
g__Hominisplanchenecus	248	2.12e-07	1.5	14
g__Homo	776	0	1	28
g__Hondaea	1282	0	1	43
g__Hordeum	344	0	1	19
g__Hormoscilla	16	1.31e-07	0.6	1
g__Hornefia	554	0	2	36
g__Horornis	26	2.12e-07	0.5	2
g__Hortaea	334	0	0.9	13
g__Hugenholtzia	2	1.63e-08	0.1	1
g__Hungatella	5252	1.2073e-06	6.4	266
g__Hyaena	108	8.81e-07	0.9	1
g__Hyalangium	8	6.53e-08	0.2	1
g__Hyalella	126	0	0.9	9
g__Hyalomma	100	8.166e-07	1	5
g__Hyaloscypha	14	1.14e-07	0.4	1
g__Hydatigera	284	0	1	10
g__Hydnomerulius	36	2.94e-07	0.6	3
g__Hydnum	2	1.63e-08	0.1	1
g__Hydra	1984	0	1	50
g__Hydrobacter	20	1.63e-07	0.1	1
g__Hydrococcus	26	2.123e-07	0.4	2
g__Hydrogeniiclostridium	238	0	1	11
g__Hydrogenimonas	46	3.75e-07	0.3	1
g__Hydrogenivirga	6	4.9e-08	0.3	1
g__Hydrogenoanaerobacterium	44	3.59e-07	0.6	5
g__Hydrogenophaga	48	3.918e-07	1.1	5
g__Hydrogenophilus	22	1.8e-07	0.3	2
g__Hydrogenothermus	4	3.26e-08	0.2	1
g__Hydrogenovibrio	18	1.47e-07	0.3	1
g__Hydrotalea	120	9.79e-07	0.7	5
g__Hygrophoropsis	4	3.26e-08	0.1	1
g__Hylemonella	40	3.26e-07	0.6	2
g__Hylia	38	3.1e-07	0.8	1
g__Hymenobacter	4096	4.3747e-06	12	51
g__Hymenochirus	910	0	1	15
g__Hymenolepis	494	0	2	21
g__Hymenopellis	14	1.14e-07	0.4	2
g__Hymenoscyphus	52	4.24e-07	0.4	1
g__Hyphobacterium	18	1.47e-07	0.3	1
g__Hyphodiscus	62	5.06e-07	1	2
g__Hyphomicrobium	744	1.1906e-06	2.8	20
g__Hyphomonas	38	3.103e-07	0.4	3
g__Hyphopichia	342	0	0.9	10
[truncated: 2,936 more rows]

## Sheet: Species
Table S8: Species Annotation Results at The Species Level
Species	Total_reads	Percent	Prevalence	Gene_Count
s__Candidatus_Altiarchaeales_archaeon_WOR_SM1_SCG	6	4.89673e-08	0.1	1
s__Candidatus_Altiarchaeota_archaeon	210	1.71386e-06	1	4
s__Candidatus_Heimdallarchaeota_archaeon_LC_3	242	1.97502e-06	1	4
s__Candidatus_Aenigmarchaeota_archaeon	1632	1.33191e-05	1	50
s__Candidatus_Bathyarchaeota_archaeon_A05DMB-2	8	6.52898e-08	0.2	1
s__Candidatus_Marsarchaeota_G2_archaeon_BE_D	50	4.08061e-07	0.9	1
s__Methanomassiliicoccus_sp.	12	9.79347e-08	0.3	1
s__Methanomassiliicoccales_archaeon	208	1.69753e-06	1	13
s__Thermoplasmatales_archaeon_49_6	24	1.95869e-07	0.4	1
s__Thermoplasmata_archaeon	564	4.60293e-06	1	46
s__Candidatus_Verstraetearchaeota_archaeon	4	3.26449e-08	0.2	2
s__Halomicroarcula_amylolytica	4	3.26449e-08	0.1	1
s__Natronomonas_gomsonensis	2	1.63224e-08	0.1	1
s__Methanobacterium_petrolearium	28	2.28514e-07	0.5	6
s__Methanosphaera_sp._DEW79	18	1.46902e-07	0.2	3
s__Methanosphaera_sp._rholeuAM270	1690	1.37925e-05	1	119
s__Methanosphaera_sp._rholeuAM74	1256	1.02505e-05	1	53
s__Methanosphaera_stadtmanae	14724	0.000120166	1	1001
s__Methanocaldococcus_fervens	36	2.93804e-07	0.2	2
s__Methanocaldococcus_infernus	38	3.10126e-07	0.5	3
s__Methanothermococcus_okinawensis	8	6.52898e-08	0.1	1
s__Methanomicrobium_mobile	74	6.03931e-07	0.8	3
s__Methanoregula_sp.	104	8.48767e-07	0.6	2
s__Candidatus_Methanoperedens_sp.	10	8.16122e-08	0.2	1
s__Candidatus_Altiarchaeales_archaeon_A3	18	1.46902e-07	0.3	1
s__Candidatus_Korarchaeota_archaeon	66	5.38641e-07	0.9	4
s__Candidatus_Micrarchaeota_archaeon_CG11_big_fil_rev_8_21_14_0_20_47_5	2	1.63224e-08	0.1	1
s__Candidatus_Methanogranum_sp._U3.2.1	12	9.79347e-08	0.2	1
s__Halocatena_sp._DFN5	30	2.44837e-07	0.4	1
s__Salinirubellus_sp._BND22	62	5.05996e-07	0.6	2
s__unclassified_g__Methanobacterium	276	2.2525e-06	1	39
s__Methanobrevibacter_sp.	463136	0.00377976	1	21855
s__unclassified_g__Methanobrevibacter	1712	1.3972e-05	1	80
s__Methanothermobacter_thermautotrophicus	120	9.79347e-07	0.7	15
s__Methanococcus_maripaludis	310	2.52998e-06	1	10
s__Methanoculleus_sp.	332	2.70953e-06	1	16
s__Methanofollis_fontis	32	2.61159e-07	0.2	2
s__Candidatus_Diapherotrites_archaeon	120	9.79347e-07	0.9	5
s__Candidatus_Marsarchaeota_archaeon	274	2.23618e-06	1	7
s__Methanomassiliicoccaceae_archaeon_DOK	48	3.91739e-07	0.5	1
s__Methanomassiliicoccales_archaeon_Mx-06	28	2.28514e-07	0.6	2
s__Candidatus_Halobonum_tyrrellensis	6	4.89673e-08	0.2	1
s__Halobaculum_saliterrae	16	1.3058e-07	0.2	1
s__Methanobacterium_flexile	6	4.89673e-08	0.3	1
s__Methanobacterium_sp._SMA-27	30	2.44837e-07	0.5	4
s__Methanobacterium_subterraneum	196	1.5996e-06	0.9	12
s__Methanobrevibacter_olleyae	3706	3.02455e-05	1	198
s__Methanothermobacter_marburgensis	2	1.63224e-08	0.1	1
s__Methanothermobacter_tenebrarum	88	7.18188e-07	0.9	11
s__Methanobacteriales_archaeon	62	5.05996e-07	0.7	12
s__Methanocella_arvoryzae	4	3.26449e-08	0.1	1
s__Candidatus_Lokiarchaeota_archaeon_CR_4	74	6.03931e-07	0.6	2
s__Thermoplasmatales_archaeon_BRNA1	92	7.50833e-07	0.8	3
s__Archaeoglobales_archaeon	12	9.79347e-08	0.4	2
s__Archaeoglobi_archaeon	20	1.63224e-07	0.3	1
s__Halopiger_goleimassiliensis	2	1.63224e-08	0.1	1
s__Methanobacterium_aggregans	62	5.05996e-07	0.6	9
s__Methanobacterium_alcaliphilum	1246	1.01689e-05	1	204
s__Methanobacterium_lacus	36	2.93804e-07	0.6	5
s__Methanobacterium_sp._BAmetb5	28	2.28514e-07	0.6	5
s__Methanobacterium_sp._PtaU1.Bin097	204	1.66489e-06	0.9	5
s__Methanobrevibacter_gottschalkii	1256	1.02505e-05	1	75
s__Methanobrevibacter_sp._YE315	7520	6.13724e-05	1	404
s__Methanosphaera_sp._SHI1033	148	1.20786e-06	0.9	12
s__unclassified_g__Methanosphaera	8	6.52898e-08	0.3	3
s__Methanothermobacter_sp._KEPCO-1	24	1.95869e-07	0.5	5
s__Methanobacteriaceae_archaeon_41_258	40	3.26449e-07	0.8	5
s__Methanocorpusculum_sp.	892	7.27981e-06	1	53
s__Methanoplanus_limicola	54	4.40706e-07	0.5	2
s__Methanococcoides_sp.	2	1.63224e-08	0.1	1
s__Methanohalophilus_profundi	20	1.63224e-07	0.5	1
s__Candidatus_Altiarchaeales_archaeon	46	3.75416e-07	0.6	3
s__Candidatus_Lokiarchaeum_sp._GC14_75	16	1.3058e-07	0.5	1
s__Candidatus_Lokiarchaeota_archaeon	1190	9.71186e-06	1	56
s__methanogenic_archaeon_ISO4-H5	12	9.79347e-08	0.4	4
s__Acidianus_sp._HS-5	18	1.46902e-07	0.5	1
s__Crenarchaeota_archaeon_13_1_20CM_2_51_8	50	4.08061e-07	0.4	1
s__Archaeoglobus_neptunius	4	3.26449e-08	0.1	1
s__Candidatus_Methanofastidiosa_archaeon	1700	1.38741e-05	1	62
s__Methanobrevibacter_boviskoreani	1464	1.1948e-05	1	42
s__Methanobrevibacter_filiformis	146	1.19154e-06	1	10
s__Methanobrevibacter_sp._87.7	122	9.95669e-07	0.7	11
s__Methanothermobacter_sp._THM-1	28	2.28514e-07	0.6	4
s__Methanocaldococcus_villosus	26	2.12192e-07	0.5	3
s__Methanococcus_voltae	6	4.89673e-08	0.1	1
s__Methanocellales_archaeon	22	1.79547e-07	0.6	1
s__Methanocorpusculum_labreanum	8	6.52898e-08	0.1	1
s__Methanoculleus_marisnigri	14	1.14257e-07	0.4	1
s__Methanomicrobium_sp.	880	7.18188e-06	1	59
s__Methanococcoides_sp._SA1	58	4.73351e-07	0.8	3
s__Methanolobus_profundi	6	4.89673e-08	0.1	1
s__Candidatus_Nanohaloarchaeota_archaeon	24	1.95869e-07	0.5	2
s__Candidatus_Methanarcanum_hacksteinii	70	5.71286e-07	0.9	8
s__Methanomassiliicoccales_archaeon_PtaU1.Bin124	12	9.79347e-08	0.3	1
s__Desulfurococcales_archaeon	8	6.52898e-08	0.2	1
s__Geoglobus_ahangari	60	4.89673e-07	0.4	2
s__Halobacteriales_archaeon	52	4.24384e-07	1	2
s__Methanobacterium_formicicum	128	1.04464e-06	0.9	14
s__Methanobrevibacter_oralis	3836	3.13065e-05	1	98
s__Methanobrevibacter_sp._A54	308	2.51366e-06	0.9	9
s__Methanosphaera_sp._BMS	1220	9.95669e-06	1	67
s__Methanothermus_fervidus	24	1.95869e-07	0.3	4
s__Methanocella_sp._CWC-04	2	1.63224e-08	0.1	1
s__Methanocorpusculum_bavaricum	4	3.26449e-08	0.1	1
s__Candidatus_Hydrothermarchaeota_archaeon	10	8.16122e-08	0.2	1
s__Candidatus_Odinarchaeota_archaeon	40	3.26449e-07	0.1	1
s__Candidatus_Methanomethylophilus_sp.	6462	5.27378e-05	1	267
s__Candidatus_Methanomassiliicoccus_intestinalis	48	3.91739e-07	0.8	5
s__Candidatus_Woesearchaeota_archaeon	4156	3.3918e-05	1	162
s__Vulcanisaeta_sp._JCM_16161	50	4.08061e-07	0.9	1
s__Thermoprotei_archaeon_ex4572_64	4	3.26449e-08	0.1	1
s__Archaeoglobus_profundus	4	3.26449e-08	0.2	1
s__Methanobacterium_paludis	342	2.79114e-06	1	27
s__Methanobacterium_sp._VT	48	3.91739e-07	0.6	5
s__Methanobrevibacter_sp._TMH8	172	1.40373e-06	0.9	14
s__Methanobrevibacter_thaueri	54530	0.000445032	1	2478
s__Methanimicrococcus_blatticola	18	1.46902e-07	0.5	1
s__Candidatus_Diapherotrites_archaeon_ADurb.Bin253	2	1.63224e-08	0.1	1
s__Candidatus_Helarchaeota_archaeon	282	2.30146e-06	1	6
s__Candidatus_Poseidoniales_archaeon	14	1.14257e-07	0.4	1
s__Candidatus_Poseidoniia_archaeon	2	1.63224e-08	0.1	1
s__Thermoplasmatales_archaeon	130	1.06096e-06	0.9	10
s__Thermoplasmata_archaeon_M9B1D	28	2.28514e-07	0.7	2
s__Candidatus_Thorarchaeota_archaeon	222	1.81179e-06	1	11
s__Candidatus_Woesearchaeota_archaeon_CG07_land_8_20_14_0_80_44_23	242	1.97502e-06	0.9	5
s__Ignisphaera_sp.	10	8.16122e-08	0.1	1
s__Crenarchaeota_archaeon	2568	2.0958e-05	1	110
s__Halosimplex_carlsbadense	4	3.26449e-08	0.2	1
s__Haloferax_lucentense	96	7.83477e-07	1	1
s__Methanobacterium_alkalithermotolerans	284	2.31779e-06	1	42
s__Methanobrevibacter_ruminantium	4404	3.5942e-05	1	216
s__Methanocaldococcus_vulcanius	90	7.3451e-07	0.8	5
s__Methanocalculus_sp._52_23	12	9.79347e-08	0.2	1
s__Methanolobus_halotolerans	62	5.05996e-07	0.6	1
s__Candidatus_Micrarchaeota_archaeon	476	3.88474e-06	1	16
s__Candidatus_Methanoplasma_termitum	26	2.12192e-07	0.6	3
s__Methanomassiliicoccaceae_archaeon	78	6.36575e-07	0.6	8
s__Methanobacterium_sp._BRmetb2	690	5.63124e-06	1	23
s__Methanobrevibacter_smithii_CAG:186	18	1.46902e-07	0.5	2
s__Methanobrevibacter_sp._TLL-48-HuF1	80	6.52898e-07	0.9	9
s__Methanothermobacter_sp.	114	9.30379e-07	1	15
s__Methanocaldococcus_sp._FS406-22	140	1.14257e-06	0.8	3
s__Methanomicrobiales_archaeon_HGW-Methanomicrobiales-5	34	2.77482e-07	0.5	1
s__Thermoplasmata_archaeon_HGW-Thermoplasmata-1	50	4.08061e-07	0.4	3
s__Candidatus_Woesearchaeota_archaeon_CG10_big_fil_rev_8_21_14_0_10_34_8	94	7.67155e-07	1	1
s__Candidatus_Woesearchaeota_archaeon_CG10_big_fil_rev_8_21_14_0_10_44_13	42	3.42771e-07	0.4	1
s__Candidatus_Woesearchaeota_archaeon_CG_4_10_14_0_2_um_filter_33_13	10	8.16122e-08	0.1	1
s__Natribaculum_luteum	8	6.52898e-08	0.2	1
s__Methanobacterium_congolense	114	9.30379e-07	0.8	13
s__Methanobacterium_sp._A39	8	6.52898e-08	0.2	2
s__Methanobacterium_sp._PtaU1.Bin242	830	6.77382e-06	1	11
s__Methanosphaera_sp._SHI613	398	3.24817e-06	1	28
s__Methanocaldococcus_sp._SG1	2	1.63224e-08	0.1	1
s__Methanocella_paludicola	2	1.63224e-08	0.1	1
s__Methanocalculus_chunghsingensis	32	2.61159e-07	0.5	1
s__ANME-1_cluster_archaeon_GoMg3.2	50	4.08061e-07	0.7	4
s__Candidatus_Methanoperedens_nitroreducens	54	4.40706e-07	0.5	3
s__Candidatus_Methanoperedens_sp._BLZ2	6	4.89673e-08	0.1	1
s__Candidatus_Methanoperedenaceae_archaeon_GB50	156	1.27315e-06	1	2
s__Methanohalophilus_euhalobius	66	5.38641e-07	0.3	2
s__Candidatus_Bathyarchaeota_archaeon_ex4484_135	128	1.04464e-06	0.9	2
s__Candidatus_Heimdallarchaeota_archaeon	540	4.40706e-06	1	21
s__Candidatus_Woesearchaeota_archaeon_CG10_big_fil_rev_8_21_14_0_10_32_24	54	4.40706e-07	0.4	2
s__Stygiolobus_caldivivus	110	8.97735e-07	0.9	1
s__Candidatus_Lokiarchaeota_archaeon_Loki_b31	10	8.16122e-08	0.2	1
s__Thermoplasmatales_archaeon_SG8-52-4	20	1.63224e-07	0.2	1
s__Methanobrevibacter_millerae	30228	0.000246697	1	1109
s__Aciduliprofundum_boonei	116	9.46702e-07	1	1
s__Methanobrevibacter_sp._AbM4	328	2.67688e-06	1	8
s__Methanobrevibacter_sp._D5	10	8.16122e-08	0.3	3
s__Methanobrevibacter_woesei	852	6.95336e-06	1	50
s__Methanoculleus_sp._CAG:1088	6	4.89673e-08	0.1	1
s__Candidatus_Methanofastidiosum_methylthiophilus	220	1.79547e-06	1	6
s__Methanoplanus_endosymbiosus	22	1.79547e-07	0.3	1
s__Candidatus_Methanofastidiosum_sp.	744	6.07195e-06	1	14
s__Methanoregulaceae_archaeon_PtaB.Bin152	158	1.28947e-06	1	2
s__Halococcus_qingdaonensis	84	6.85543e-07	1	1
s__Candidatus_Methanoperedens_sp._BLZ1	34	2.77482e-07	0.4	1
s__Haloferax_sp._ATCC_BAA-645	4	3.26449e-08	0.2	1
s__Methanomassiliicoccales_archaeon_PtaB.Bin215	62	5.05996e-07	0.8	1
s__Methanobrevibacter_arboriphilus	328	2.67688e-06	1	27
s__Methanothermobacter_sp._MT-2	68	5.54963e-07	0.5	11
s__unclassified_g__Methanothermobacter	68	5.54963e-07	0.8	12
s__Candidatus_Thorarchaeota_archaeon_SMTZ1-45	4	3.26449e-08	0.1	1
s__Methanothermococcus_sp._SCGC_AD-155-C09	144	1.17522e-06	0.9	2
s__Methanocorpusculaceae_archaeon	34	2.77482e-07	0.6	1
s__Metallosphaera_sedula	26	2.12192e-07	0.3	1
s__Methanogenium_sp.	16	1.3058e-07	0.5	1
s__Methanohalophilus_levihalophilus	64	5.22318e-07	0.7	3
s__Halobacteriales_archaeon_QS_8_69_26	8	6.52898e-08	0.3	1
s__Salinigranum_halophilum	6	4.89673e-08	0.2	1
s__Methanobrevibacter_cuticularis	160	1.3058e-06	0.8	12
s__Methanobrevibacter_smithii	9610	7.84294e-05	1	191
s__Methanobrevibacter_sp._NOE	20	1.63224e-07	0.4	4
s__Methanosphaera_sp._rholeuAM130	262	2.13824e-06	0.9	30
s__Methanothermobacter_sp._K4	260	2.12192e-06	0.8	7
s__Methanothermobacter_wolfeii	28	2.28514e-07	0.4	2
s__Methanobacteriaceae_archaeon	546	4.45603e-06	1	53
s__Methanocaldococcus_jannaschii	36	2.93804e-07	0.3	1
s__methanogenic_archaeon_mixed_culture_ISO4-G1	48	3.91739e-07	0.7	10
s__Methanophagales_archaeon	110	8.97735e-07	1	10
s__Candidatus_Methanomethylophilus_alvus	22	1.79547e-07	0.5	4
s__Candidatus_Methanomethylophilus_sp._1R26	50	4.08061e-07	0.8	3
s__Methanomassiliicoccales_archaeon_RumEn_M2	20	1.63224e-07	0.4	2
s__Ignisphaera_aggregans	4	3.26449e-08	0.1	1
s__Thermoprotei_archaeon	62	5.05996e-07	0.8	4
s__Methanobacterium_sp._42_16	10	8.16122e-08	0.3	3
s__Methanobacterium_sp._MB1	38	3.10126e-07	0.3	4
s__Methanobacterium_sp._Maddingley_MBC34	58	4.73351e-07	0.5	5
s__Methanobacterium_sp._PtaB.Bin024	2	1.63224e-08	0.1	1
s__Methanobrevibacter_curvatus	66	5.38641e-07	0.6	5
s__Methanothermobacter_sp._THM-2	14	1.14257e-07	0.3	2
s__Methanobacteriales_archaeon_HGW-Methanobacteriales-1	3738	3.05067e-05	1	603
s__Methanocaldococcus_bathoardescens	96	7.83477e-07	1	3
s__Methanothermococcus_thermolithotrophicus	18	1.46902e-07	0.1	2
s__Methanocorpusculum_parvum	44	3.59094e-07	0.9	3
s__Methanospirillum_sp.	32	2.61159e-07	0.3	1
s__Methanimicrococcus_sp.	40	3.26449e-07	0.5	1
s__Candidatus_Bathyarchaeota_archaeon	978	7.98168e-06	1	39
s__Candidatus_Methanomethylophilaceae_archaeon	21502	0.000175483	1	1448
s__Thermoplasmata_archaeon_M8B2D	2	1.63224e-08	0.1	1
s__Sulfolobus_islandicus	4	3.26449e-08	0.2	1
s__Archaeoglobaceae_archaeon	36	2.93804e-07	0.6	2
s__Halomicroarcula_pellucida	2	1.63224e-08	0.1	1
s__Halobellus_limi	28	2.28514e-07	0.6	1
s__Methanobacterium_sp._YSL	10	8.16122e-08	0.1	1
s__Methanobrevibacter_wolinii	286	2.33411e-06	1	24
s__Methanosphaera_cuniculi	160	1.3058e-06	1	10
s__Methanosphaera_sp._rholeuAM6	2476	2.02072e-05	1	233
s__Methanothermobacter_sp._EMTCatA1	4	3.26449e-08	0.1	1
s__Methanobacteriales_archaeon_HGW-Methanobacteriales-2	40	3.26449e-07	0.6	6
s__Methanococcus_aeolicus	116	9.46702e-07	0.6	4
s__Methanolacinia_paynteri	2	1.63224e-08	0.1	1
s__Methanomicrobium_sp._W14	200	1.63224e-06	0.8	3
s__Methanomicrobiales_archaeon	66	5.38641e-07	0.8	7
s__Methanococcoides_methylutens	32	2.61159e-07	0.3	2
s__Candidatus_Parvarchaeota_archaeon	2	1.63224e-08	0.1	1
s__Marine_Group_III_euryarchaeote	4	3.26449e-08	0.2	1
s__Candidatus_Thermoplasmatota_archaeon	170	1.38741e-06	1	9
s__Desulfurococcaceae_archaeon	56	4.57028e-07	0.5	2
s__Thermofilum_sp.	4	3.26449e-08	0.1	1
s__Methanobacterium_sp.	1664	1.35803e-05	1	129
s__Methanobacterium_sp._ERen5	36	2.93804e-07	0.6	6
s__Methanobrevibacter_sp._A27	258	2.1056e-06	1	13
s__Methanosphaera_sp.	29908	0.000244086	1	2087
s__Methanosphaera_sp._WGK6	56	4.57028e-07	0.6	7
s__Methanothermobacter_sp._CaT2	18	1.46902e-07	0.4	3
s__ANME-1_cluster_archaeon_GoMg2	102	8.32445e-07	0.7	1
s__Methanosarcinales_archaeon_ANME-1_ERB6	2	1.63224e-08	0.1	1
s__Methanolobus_zinderi	38	3.10126e-07	0.7	1
s__Candidatus_Argoarchaeum_ethanivorans	12	9.79347e-08	0.4	1
s__Methanosarcina_acetivorans	178	1.4527e-06	1	3
s__Methanolobus_tindarius	12	9.79347e-08	0.4	1
s__Methanosarcina_siciliae	32	2.61159e-07	0.1	1
s__Methanosarcina_mazei	234	1.90973e-06	1	8
s__Methanosarcina_sp._Ant1	20	1.63224e-07	0.4	1
s__Methanosaeta_sp._PtaB.Bin005	72	5.87608e-07	0.8	1
s__Methanosaeta_sp._PtaB.Bin039	16	1.3058e-07	0.3	1
s__uncultured_Pyrococcus_sp.	14	1.14257e-07	0.2	1
s__Thermococcus_sp._ES12	78	6.36575e-07	0.7	1
s__Candidatus_Nanobsidianus_stetteri	42	3.42771e-07	0.8	2
s__Nitrosopumilus_sp.	22	1.79547e-07	0.4	3
s__Asgard_group_archaeon	166	1.35476e-06	1	7
s__archaeon_CG06_land_8_20_14_3_00_37_11	52	4.24384e-07	0.7	2
s__Actinomyces_sp._UMB0918	8	6.52898e-08	0.3	1
s__Gleimia_sp._6138-11-ORH1	14	1.14257e-07	0.1	1
s__Bifidobacterium_adolescentis	610	4.97835e-06	1	14
s__Bifidobacterium_asteroides	158	1.28947e-06	1	2
s__Bifidobacterium_mongoliense	44	3.59094e-07	0.3	1
s__Bifidobacterium_simiarum	10	8.16122e-08	0.2	2
s__Bifidobacterium_thermophilum	20	1.63224e-07	0.4	3
s__Corynebacterium_diphtheriae	328	2.67688e-06	1	11
s__Corynebacterium_phoceense	4	3.26449e-08	0.2	1
s__Gordonia_amarae	22	1.79547e-07	0.5	2
s__Gordonia_sp.	66	5.38641e-07	0.6	1
s__uncultured_Mycobacterium_sp.	358	2.92172e-06	1	1
s__Thermococcus_sp._2319x1	90	7.3451e-07	0.9	2
s__Euryarchaeota_archaeon_ADurb.BinA087	34	2.77482e-07	0.6	2
s__Euryarchaeota_archaeon_RBG_16_68_12	18	1.46902e-07	0.3	1
s__Granulicella_mallensis	2	1.63224e-08	0.1	1
s__Candidatus_Sulfopaludibacter_sp._SbA4	46	3.75416e-07	0.8	2
s__Blastocatellia_bacterium_AA13	38	3.10126e-07	0.3	1
s__Sulfidibacter_corallicola	6	4.89673e-08	0.2	1
s__Holophagae_bacterium	24	1.95869e-07	0.4	2
s__Microthrixaceae_bacterium	4	3.26449e-08	0.1	1
s__Actinomyces_graevenitzii	40	3.26449e-07	0.2	1
s__Schaalia_sp._ZJ405	30	2.44837e-07	0.4	2
s__Bifidobacterium_avesanii	146	1.19154e-06	0.4	1
s__Bifidobacterium_callitrichos	40	3.26449e-07	0.8	5
s__Bifidobacterium_sp._UTBIF-78	26	2.12192e-07	0.4	2
s__Corynebacterium_sp._HMSC064H12	2	1.63224e-08	0.1	1
s__Gordonia_alkaliphila	30	2.44837e-07	0.6	1
s__Mycobacterium_colombiense	42	3.42771e-07	0.5	1
s__Methanosarcina_sp.	60	4.89673e-07	0.6	2
s__Thermococcus_sp._21S9	8	6.52898e-08	0.1	1
s__Thermococcus_sp._GR6	92	7.50833e-07	0.8	1
s__Euryarchaeota_archaeon_55_53	2	1.63224e-08	0.1	1
s__Euryarchaeota_archaeon_ADurb.Bin190	18	1.46902e-07	0.6	1
s__marine_benthic_group_bacterium	8	6.52898e-08	0.2	1
s__Nitrososphaerales_archaeon	20	1.63224e-07	0.2	2
s__Candidatus_Nitrosotenuis_sp._DW1	10	8.16122e-08	0.3	1
s__Thaumarchaeota_archaeon	284	2.31779e-06	1	13
s__Acidobacterium_capsulatum	28	2.28514e-07	0.7	1
s__Candidatus_Acidoferrum_panamensis	6	4.89673e-08	0.2	1
s__Candidatus_Angelobacter_sp._Gp1-AA117	6	4.89673e-08	0.1	1
s__Acidimicrobiia_bacterium	272	2.21985e-06	1	10
s__Bifidobacterium_lemurum	140	1.14257e-06	0.9	4
s__Bifidobacterium_ruminantium	14	1.14257e-07	0.3	1
s__Bifidobacteriaceae_bacterium_MCC02032	32	2.61159e-07	0.5	1
s__Mycobacterium_tuberculosis	1032	8.42238e-06	1	16
s__Methanosarcina_sp._KYL-1	10	8.16122e-08	0.3	1
s__Candidatus_Syntrophoarchaeum_sp.	12	9.79347e-08	0.3	1
s__ANME-2_cluster_archaeon	170	1.38741e-06	1	15
s__Methanothrix_sp.	120	9.79347e-07	0.8	4
s__Thermococci_archaeon	2	1.63224e-08	0.1	1
s__Euryarchaeota_archaeon_ADurb.Bin294	8	6.52898e-08	0.4	1
s__Geothrix_sp._SG189	14	1.14257e-07	0.4	1
s__Actinomyces_succiniciruminis	6	4.89673e-08	0.1	1
s__Boudabousia_marimammalium	24	1.95869e-07	0.2	1
s__Trueperella_sp.	118	9.63024e-07	1	2
s__Actinomycetaceae_bacterium	2218	1.81016e-05	1	126
s__unclassified_f__Actinomycetaceae	18	1.46902e-07	0.5	2
s__Bifidobacterium_pongonis	20	1.63224e-07	0.1	1
s__Bifidobacterium_samirii	4	3.26449e-08	0.2	1
s__Bifidobacterium_sp._DSM_109960	100	8.16122e-07	0.7	3
s__Dietzia_aurantiaca	112	9.14057e-07	0.6	1
s__Dietzia_sp._WMMA184	6	4.89673e-08	0.1	1
s__Mycobacterium_sp._ENV421	6	4.89673e-08	0.2	1
s__Methanomethylovorans_sp.	36	2.93804e-07	0.7	1
s__Methanosarcina_soligelidi	14	1.14257e-07	0.3	1
s__Thermococcus_sp._40_45	122	9.95669e-07	1	2
s__Candidatus_Nitrosocosmicus_oleophilus	2	1.63224e-08	0.1	1
s__Nanohaloarchaea_archaeon	18	1.46902e-07	0.2	1
s__Thermococcus_gorgonarius	90	7.3451e-07	0.6	2
s__Nitrososphaeraceae_archaeon	8	6.52898e-08	0.3	1
s__Candidatus_Pacearchaeota_archaeon_CG1_02_32_132	44	3.59094e-07	0.6	2
s__Candidatus_Nitrosotalea_okcheonensis	30	2.44837e-07	0.5	1
s__archaeon_GW2011_AR18	18	1.46902e-07	0.3	1
s__archaeon_HR01	14	1.14257e-07	0.4	1
s__Abditibacteriota_bacterium	3246	2.64913e-05	1	268
s__uncultured_archaeon_GZfos11A10	4	3.26449e-08	0.2	1
s__Pseudacidobacterium_ailaaui	70	5.71286e-07	0.6	2
s__Acidobacteriaceae_bacterium	38	3.10126e-07	0.7	3
s__Pyrinomonadaceae_bacterium	146	1.19154e-06	1	9
s__Thermoanaerobaculia_bacterium	14	1.14257e-07	0.3	2
s__Holophagaceae_bacterium	64	5.22318e-07	0.9	6
s__Acidobacteria_bacterium	2330	1.90157e-05	1	122
s__Palaeococcus_pacificus	80	6.52898e-07	0.7	1
s__Acidimicrobiales_bacterium	60	4.89673e-07	0.9	4
s__Acidobacteria_bacterium_ADurb.Bin051	128	1.04464e-06	1	1
s__Pyrococcus_horikoshii	62	5.05996e-07	0.8	4
s__Actinomyces_naeslundii	28	2.28514e-07	0.4	2
s__uncultured_Acidobacteria_bacterium_HF4000_26D02	1208	9.85876e-06	1	23
s__Actinomyces_oris	2	1.63224e-08	0.1	1
s__Bifidobacterium_boum	32	2.61159e-07	0.6	6
s__Bifidobacterium_parmae	14	1.14257e-07	0.4	1
s__Actinomyces_sp._oral_taxon_414	70	5.71286e-07	0.7	3
s__Mycobacterium_ahvazicum	6920	5.64757e-05	1	58
s__Mycobacterium_marinum	190	1.55063e-06	0.9	1
s__Actinomyces_sp._zg-332	16	1.3058e-07	0.3	1
s__Mycolicibacterium_conceptionense	16	1.3058e-07	0.5	2
s__Arcanobacterium_sp._S3PF19	8	6.52898e-08	0.3	1
s__Galliscardovia_ingluviei	42	3.42771e-07	0.6	5
s__Corynebacterium_glutamicum	170	1.38741e-06	1	9
s__Chloracidobacterium_sp.	98	7.998e-07	0.7	4
s__Mycobacterium_kansasii	2	1.63224e-08	0.1	1
s__Acidimicrobium_ferrooxidans	4	3.26449e-08	0.2	1
s__Actinomyces_sp.	10	8.16122e-08	0.3	3
s__Bifidobacterium_breve	194	1.58328e-06	1	7
s__Bifidobacterium_leontopitheci	30	2.44837e-07	0.1	1
s__Bifidobacterium_merycicum	250	2.04031e-06	1	13
s__Bifidobacteriaceae_bacterium_NR016	6	4.89673e-08	0.3	1
s__Mycobacterium_sp._DL592	20	1.63224e-07	0.4	1
s__Theionarchaea_archaeon	68	5.54963e-07	0.5	6
s__Euryarchaeota_archaeon_RBG_19FT_COMBO_69_17	60	4.89673e-07	0.7	1
s__Candidatus_Pacearchaeota_archaeon	1708	1.39394e-05	1	93
s__uncultured_archaeon	414	3.37875e-06	1	16
s__Acidipila_rosea	20	1.63224e-07	0.4	1
s__Blastocatellia_bacterium	168	1.37109e-06	1	11
s__Geothrix_sp._SG178	2	1.63224e-08	0.1	1
s__Acidobacteria_bacterium_RIFCSPLOWO2_12_FULL_54_10	32	2.61159e-07	0.7	1
s__Actinobaculum_sp._313	6	4.89673e-08	0.3	1
s__Actinomyces_bouchesdurhonensis	14	1.14257e-07	0.3	1
s__Schaalia_odontolytica	272	2.21985e-06	1	5
s__Schaalia_turicensis	30	2.44837e-07	0.6	2
s__Trueperella_pyogenes	152	1.24051e-06	1	3
s__Varibaculum_cambriense	32	2.61159e-07	0.6	6
s__Bifidobacterium_bifidum	346	2.82378e-06	1	6
s__Bifidobacterium_longum_CAG:69	98	7.998e-07	1	2
s__Bifidobacterium_pseudocatenulatum	916	7.47568e-06	1	24
s__Bifidobacterium_sp.	110	8.97735e-07	1	18
s__Bifidobacterium_vansinderenii	74	6.03931e-07	0.9	2
s__Bifidobacteriaceae_bacterium	38	3.10126e-07	0.7	5
s__Bifidobacteriaceae_bacterium_NR002	18	1.46902e-07	0.2	1
s__Corynebacterium_rouxii	60	4.89673e-07	1	1
s__Corynebacterium_suranareeae	48	3.91739e-07	0.4	2
s__Gordonia_rhizosphera	50	4.08061e-07	0.6	1
s__Mycobacterium_xenopi	2	1.63224e-08	0.1	1
s__Mycolicibacterium_fluoranthenivorans	4	3.26449e-08	0.1	1
s__Thermococcus_sp._Bubb.Bath	14	1.14257e-07	0.2	2
s__Thaumarchaeota_archaeon_S14	36	2.93804e-07	0.4	1
s__archaeon_BMS3Abin17	168	1.37109e-06	0.8	2
s__Acidimicrobiaceae_bacterium	72	5.87608e-07	0.9	3
s__Schaalia_sp._lx-100	6	4.89673e-08	0.3	1
s__Bifidobacterium_adolescentis_CAG:119	46	3.75416e-07	0.7	2
s__Bifidobacterium_bifidum_CAG:234	508	4.1459e-06	1	6
s__Bifidobacterium_crudilactis	68	5.54963e-07	0.5	2
s__Bifidobacterium_cuniculi	14	1.14257e-07	0.3	2
s__Bifidobacterium_porcinum	12	9.79347e-08	0.2	1
s__Bifidobacterium_saguinibicoloris	34	2.77482e-07	0.4	2
s__Gordonia_spumicola	430	3.50933e-06	1	6
s__Mycobacterium_avium	2266	1.84933e-05	1	4
s__Theionarchaea_archaeon_DG-70-1	90	7.3451e-07	0.9	3
s__Nanoarchaeota_archaeon	2114	1.72528e-05	1	71
s__Candidatus_Nitrosotalea_devanaterra	74	6.03931e-07	0.9	2
s__uncultured_rumen_archaeon	26	2.12192e-07	0.6	3
s__uncultured_Acidobacteriales_bacterium_HF0200_23L05	178	1.4527e-06	1	6
s__Bryobacterales_bacterium	108	8.81412e-07	0.8	6
s__Arcanobacterium_phocae	8	6.52898e-08	0.2	1
s__Mobiluncus_curtisii	154	1.25683e-06	1	2
s__Schaalia_cardiffensis	20	1.63224e-07	0.4	1
s__Bifidobacterium_hapali	310	2.52998e-06	1	4
s__Bifidobacterium_longum	1486	1.21276e-05	1	26
s__Bifidobacterium_myosotis	1044	8.52032e-06	1	24
s__Bifidobacterium_pullorum	7186	5.86465e-05	1	7
s__Bifidobacterium_sp._DSM_109963	68	5.54963e-07	0.8	9
s__Bifidobacterium_sp._SO1	2	1.63224e-08	0.1	1
s__Corynebacterium_sp.	22	1.79547e-07	0.4	2
s__Corynebacterium_sp._MC-18	132	1.07728e-06	0.6	2
s__Corynebacterium_spheniscorum	12	9.79347e-08	0.1	1
s__Mycobacterium_bourgelatii	30	2.44837e-07	0.8	2
s__Mycobacteroides_abscessus	5090	4.15406e-05	1	81
s__Mycolicibacterium_fortuitum	26	2.12192e-07	0.6	2
s__Mycobacteriaceae_bacterium	10	8.16122e-08	0.2	1
s__Methanosarcinales_archaeon	270	2.20353e-06	1	13
s__Methanopyrus_kandleri	24	1.95869e-07	0.1	1
s__Thermococcus_profundus	36	2.93804e-07	0.9	1
s__Nitrososphaera_sp.	8	6.52898e-08	0.2	1
s__Candidatus_Pacearchaeota_archaeon_CG1_02_32_21	2	1.63224e-08	0.1	1
s__DPANN_group_archaeon	4	3.26449e-08	0.1	1
s__Paludibaculum_fermentans	14	1.14257e-07	0.1	1
s__Acidobacteriia_bacterium	246	2.00766e-06	1	13
s__Acidobacteria_bacterium_RBG_16_68_9	12	9.79347e-08	0.1	1
s__Actinotignum_schaalii	10	8.16122e-08	0.1	1
s__Varibaculum_massiliense	22	1.79547e-07	0.4	1
s__Bifidobacterium_catulorum	42	3.42771e-07	0.3	1
s__Bifidobacterium_phasiani	70	5.71286e-07	0.7	3
s__Bifidobacterium_sp._7101	16	1.3058e-07	0.1	1
s__Bifidobacterium_sp._UTCIF-1	14	1.14257e-07	0.2	1
s__Bifidobacterium_tissieri	24	1.95869e-07	0.5	1
s__Bifidobacteriaceae_bacterium_NR020	22	1.79547e-07	0.4	1
s__Bifidobacteriaceae_bacterium_WP021	26	2.12192e-07	0.7	1
s__Catenulispora_acidiphila	20	1.63224e-07	0.3	1
s__Corynebacterium_efficiens	234	1.90973e-06	1	7
s__Corynebacterium_pseudodiphtheriticum	22	1.79547e-07	0.5	1
s__Gordonia_araii	40	3.26449e-07	0.9	1
s__Mycobacterium_neglectum	8	6.52898e-08	0.1	1
s__Candidatus_Methanohalarchaeum_thermophilum	170	1.38741e-06	1	1
s__Pyrococcus_sp._ST04	110	8.97735e-07	1	1
s__Euryarchaeota_archaeon	2120	1.73018e-05	1	100
s__Nanoarchaeum_sp.	12	9.79347e-08	0.1	1
s__Candidatus_Pacearchaeota_archaeon_ex4484_26	66	5.38641e-07	0.6	1
s__Ilumatobacteraceae_bacterium	46	3.75416e-07	0.7	2
s__Arcanobacterium_sp.	6	4.89673e-08	0.2	1
s__Bowdeniella_nasicola	10	8.16122e-08	0.2	1
s__Aeriscardovia_sp.	191996	0.00156692	1	5307
s__Bifidobacterium_choloepi	10	8.16122e-08	0.3	1
s__Bifidobacterium_dentium	24	1.95869e-07	0.2	1
s__Gardnerella_piotii	34	2.77482e-07	0.1	1
s__Bifidobacteriaceae_bacterium_MCC01946	4	3.26449e-08	0.2	1
s__Mycobacterium_pallens	2	1.63224e-08	0.1	1
s__Mycolicibacterium_hippocampi	178	1.4527e-06	0.7	1
s__Methanosarcina_sp._1.H.A.2.2	126	1.02831e-06	0.5	6
s__Methanosarcinaceae_archaeon	82	6.6922e-07	1	10
s__Thermococcus_aciditolerans	6	4.89673e-08	0.1	1
s__Thermococcus_litoralis	102	8.32445e-07	0.9	1
s__Thermococcus_peptonophilus	24	1.95869e-07	0.3	1
s__Candidatus_Nitrosothermus_koennekii	20	1.63224e-07	0.3	1
s__Bryobacter_aggregatus	6	4.89673e-08	0.1	1
s__Actinomyces_sp._oral_taxon_849	82	6.6922e-07	1	2
s__unclassified_g__Actinomyces	42	3.42771e-07	0.4	2
s__Mobiluncus_porci	10	8.16122e-08	0.3	2
s__Bifidobacterium_simiiventris	10	8.16122e-08	0.2	1
s__Bifidobacterium_sp._DSM_109958	128	1.04464e-06	0.9	1
s__Bifidobacterium_thermacidophilum	152	1.24051e-06	1	4
s__Parascardovia_denticolens	180	1.46902e-06	1	5
s__Pseudoscardovia_radai	34	2.77482e-07	0.2	1
s__Gordonia_amicalis	142	1.15889e-06	1	1
s__Mycobacterium_persicum	2	1.63224e-08	0.1	1
s__Methanosarcinales_archaeon_ex4484_138	12	9.79347e-08	0.2	1
s__Methanosaeta_sp._PtaB.Bin087	524	4.27648e-06	1	2
s__Methanomicrobia_archaeon	638	5.20686e-06	1	38
s__Pyrococcus_furiosus	4	3.26449e-08	0.1	1
s__Nitrososphaeria_archaeon	78	6.36575e-07	1	2
s__Nitrosopumilaceae_archaeon	2	1.63224e-08	0.1	1
s__archaeon_ADurb.Bin336	254	2.07295e-06	1	3
s__archaeon_GW2011_AR5	34	2.77482e-07	0.5	1
s__Granulicella_sp._L46	12	9.79347e-08	0.1	1
s__Bryobacteraceae_bacterium	12	9.79347e-08	0.2	1
s__Acidithrix_ferrooxidans	44	3.59094e-07	0.1	1
s__Ancrocorticia_populi	62	5.05996e-07	0.9	3
s__Arcanobacterium_canis	140	1.14257e-06	1	1
s__Bifidobacterium_animalis	1464	1.1948e-05	1	9
s__Bifidobacterium_pseudolongum	382	3.11759e-06	1	17
s__Bifidobacterium_reuteri	28	2.28514e-07	0.4	2
s__Methanosarcinales_archaeon_ANME-2c_ERB4	18	1.46902e-07	0.5	2
s__Bifidobacterium_sp._M0404	28	2.28514e-07	0.4	1
s__Corynebacterium_pseudogenitalium	460	3.75416e-06	1	4
s__Methanothrix_harundinacea	6	4.89673e-08	0.1	1
s__Mycobacterium_sp._852002-51163_SCH5372311	8	6.52898e-08	0.1	1
s__Methanotrichaceae_archaeon	16	1.3058e-07	0.4	1
s__Euryarchaeota_archaeon_SM23-78	4	3.26449e-08	0.2	1
s__archaeon	2726578	0.0222522	1	72538
s__Chloracidobacterium_aggregatum	26	2.12192e-07	0.2	2
s__Thermotomaculum_hydrothermale	224	1.82811e-06	1	2
s__Acidobacteria_bacterium_13_2_20CM_2_66_4	290	2.36675e-06	1	3
s__Acidobacteria_bacterium_13_2_20CM_57_17	30	2.44837e-07	0.5	1
s__Acidobacteria_bacterium_ADurb.Bin340	538	4.39074e-06	1	4
s__uncultured_Actinomyces_sp.	154	1.25683e-06	0.9	3
s__Bifidobacterium_choladohabitans	16	1.3058e-07	0.1	1
s__unclassified_g__Bifidobacterium	82	6.6922e-07	1	3
s__Corynebacterium_striatum	94	7.67155e-07	0.8	3
s__Gordonia_mangrovi	18	1.46902e-07	0.1	1
s__Methanomethylovorans_sp._PtaU1.Bin093	2	1.63224e-08	0.1	1
s__Methermicoccus_sp.	6	4.89673e-08	0.2	1
s__Methanosaeta_sp._PtaU1.Bin112	10	8.16122e-08	0.3	1
s__Thermococcus_barophilus	26	2.12192e-07	0.1	1
s__Marine_Group_I_thaumarchaeote	6	4.89673e-08	0.1	1
s__archaeon_GW2011_AR11	32	2.61159e-07	0.8	1
s__Acidobacteriales_bacterium	66	5.38641e-07	0.7	2
s__Actinomyces_urogenitalis	10	8.16122e-08	0.4	1
s__Ancrocorticia_sp.	2	1.63224e-08	0.1	1
s__Actinomycetales_bacterium	18	1.46902e-07	0.2	2
s__Bifidobacterium_miconis	36	2.93804e-07	0.6	2
s__Gardnerella_vaginalis	834	6.80646e-06	1	16
s__Corynebacterium_sp._13CS0277	2	1.63224e-08	0.1	1
s__Mycolicibacter_sp._MYC017	2	1.63224e-08	0.1	1
s__Rhodococcus_fascians	88	7.18188e-07	1	2
s__Nocardia_cyriacigeorgica	20	1.63224e-07	0.5	1
s__Rhodococcus_rhodochrous	6	4.89673e-08	0.1	1
s__Fodinicola_acaciae	28	2.28514e-07	0.1	1
s__Nocardia_sp._alder85J	6	4.89673e-08	0.3	1
s__Nocardia_terrae	40	3.26449e-07	0.5	2
s__Phytoactinopolyspora_halophila	12	9.79347e-08	0.2	1
s__Kineosporia_babensis	16	1.3058e-07	0.4	1
s__Georgenia_satyanarayanai	18	1.46902e-07	0.4	1
s__Demequina_aestuarii	2	1.63224e-08	0.1	1
s__Demequina_salsinemoris	52	4.24384e-07	0.7	3
s__Brachybacterium_nesterenkovii	40	3.26449e-07	0.6	2
s__Gulosibacter_hominis	14	1.14257e-07	0.1	1
s__Leucobacter_chromiireducens	56	4.57028e-07	0.6	1
s__Plantibacter_flavus	44	3.59094e-07	0.5	1
s__Actinoplanes_ianthinogenes	26	2.12192e-07	0.5	2
s__Saccharopolyspora_phatthalungensis	18	1.46902e-07	0.3	1
s__Actinacidiphila_yanglinensis	26	2.12192e-07	0.5	1
s__Streptomyces_spinoverrucosus	156	1.27315e-06	0.5	2
s__unclassified_g__Streptomyces	30	2.44837e-07	0.5	3
s__Nonomuraea_cavernae	6	4.89673e-08	0.3	1
s__uncultured_actinobacterium_HF0500_35G12	238	1.94237e-06	1	5
s__Olsenella_sp._An293	342	2.79114e-06	1	7
s__Olsenella_sp._HMSC062G07	52	4.24384e-07	0.8	2
s__Thermophilibacter_provencensis	46	3.75416e-07	0.7	2
s__Collinsella_provencensis	6	4.89673e-08	0.1	1
s__Rhodococcus_sp._RD6.2	56	4.57028e-07	0.8	1
s__Nocardia_tenerifensis	218	1.77915e-06	1	1
s__Tsukamurella_sp._PLM1	8	6.52898e-08	0.3	1
s__Frankia_sp._Cpl3	26	2.12192e-07	0.8	1
s__Brevibacterium_linens	6	4.89673e-08	0.2	2
s__Tetrasphaera_jenkinsii	340	2.77482e-06	1	14
s__Frigoribacterium_sp._CG_9.8	14	1.14257e-07	0.1	1
s__Leucobacter_chromiiresistens	6	4.89673e-08	0.3	1
s__Arthrobacter_sp._P2b	12	9.79347e-08	0.1	1
s__Kocuria_sp._ZOR0020	22	1.79547e-07	0.5	1
s__Rothia_nasimurium	16	1.3058e-07	0.1	1
s__Dactylosporangium_aurantiacum	18	1.46902e-07	0.6	1
s__Aeromicrobium_sp._9AM	100	8.16122e-07	1	3
s__Amycolatopsis_aidingensis	2	1.63224e-08	0.1	1
s__Saccharothrix_sp.	22	1.79547e-07	0.4	1
s__Streptomyces_griseoloalbus	376	3.06862e-06	1	3
s__Streptomyces_libani	4	3.26449e-08	0.1	1
s__Streptomyces_lincolnensis	60	4.89673e-07	0.8	2
s__Streptomyces_sp._FR-008	612	4.99467e-06	1	7
s__Streptomyces_tirandamycinicus	18	1.46902e-07	0.4	1
s__Nocardiopsis_sp._TSRI0078	8	6.52898e-08	0.1	1
s__Williamsia_sp.	10	8.16122e-08	0.2	1
s__Acrocarpospora_macrocephala	12	9.79347e-08	0.5	1
s__Herbidospora_mongoliensis	20	1.63224e-07	0.2	1
s__Planotetraspora_kaengkrachanensis	18	1.46902e-07	0.3	1
s__Demequinaceae_bacterium	28	2.28514e-07	0.1	1
s__Dermacoccus_sp._147Ba	8	6.52898e-08	0.4	1
s__uncultured_actinobacterium_HF0130_15N16	60	4.89673e-07	0.8	8
s__Agromyces_flavus	10	8.16122e-08	0.4	1
s__Atopobium_fossor	34	2.77482e-07	0.6	1
s__Curtobacterium_sp._8I-2	158	1.28947e-06	1	2
s__Arthrobacter_humicola	32	2.61159e-07	0.4	1
s__Kocuria_palustris	46	3.75416e-07	0.6	1
s__Micromonospora_saelicesensis	64	5.22318e-07	0.8	2
s__Nocardioides_dokdonensis	8	6.52898e-08	0.2	1
s__Amycolatopsis_sp._Hca4	4	3.26449e-08	0.2	1
s__Kitasatospora_phosalacinea	40	3.26449e-07	0.7	2
s__Kitasatospora_sp._CB02056	4	3.26449e-08	0.2	1
s__Streptomyces_brasiliensis	2	1.63224e-08	0.1	1
s__Streptomyces_sp._Tu6071	1212	9.8914e-06	1	21
s__Nocardiopsis_sp._FIRDI_009	262	2.13824e-06	0.9	4
s__Planotetraspora_silvatica	24	1.95869e-07	0.6	1
s__Atopobium_sp._oral_taxon_199	24	1.95869e-07	0.4	2
s__Olsenella_sp._AM30-3LB	8	6.52898e-08	0.1	1
s__Collinsella_aerofaciens	4770	3.8929e-05	1	64
s__Nocardia_sp._348MFTsu5.1	26	2.12192e-07	0.6	1
s__Rhodococcus_sp.	16	1.3058e-07	0.4	1
s__Rhodococcus_sp._P27	46	3.75416e-07	0.8	1
s__Phycicoccus_elongatus	1762	1.43801e-05	1	38
s__Agreia_sp._VKM_Ac-1783	18	1.46902e-07	0.2	1
s__Frigoribacterium_sp._Leaf164	8	6.52898e-08	0.2	1
s__Microbacterium_sp._AG790	22	1.79547e-07	0.1	1
s__Arthrobacter_mobilis	6	4.89673e-08	0.1	1
s__Paenarthrobacter_nicotinovorans	2	1.63224e-08	0.1	1
s__Pseudarthrobacter_sulfonivorans	8	6.52898e-08	0.3	2
s__Rothia_aeria	16	1.3058e-07	0.1	1
s__Rothia_sp._HMSC08A08	20	1.63224e-07	0.3	1
s__Cellulosimicrobium_sp._MM	6	4.89673e-08	0.1	1
s__Micromonospora_aurantiaca	10	8.16122e-08	0.2	1
s__Nocardioides_sp._BSK12Z-3	24	1.95869e-07	0.3	1
s__Propionibacterium_sp.	86	7.01865e-07	1	4
s__Streptomyces_capitiformicae	38	3.10126e-07	0.8	1
s__Streptomyces_sp._ICBB_8177	28	2.28514e-07	0.5	1
s__Streptomyces_sp._KY70	314	2.56262e-06	1	5
s__Streptomyces_sp._Termitarium-T10T-6	28	2.28514e-07	0.6	2
s__Streptomyces_virginiae	34	2.77482e-07	0.7	2
s__Nocardiopsis_exhalans	88	7.18188e-07	0.6	2
s__Thermostaphylospora_chromogena	40	3.26449e-07	0.4	1
s__Actinomycetia_bacterium	2896	2.36349e-05	1	111
s__Atopobium_sp._HMSC064B08	52	4.24384e-07	0.6	1
s__Olsenella_sp.	1456	1.18827e-05	1	64
s__Olsenella_sp._Marseille-P4559	12	9.79347e-08	0.1	1
s__Tetrasphaera_sp._HKS02	34	2.77482e-07	0.5	2
s__Pseudoglutamicibacter_albus	12	9.79347e-08	0.3	1
s__Nocardioides_cavernae	14	1.14257e-07	0.1	1
s__Nocardioides_ferulae	14	1.14257e-07	0.3	1
s__Nocardioides_sp._zg-ZUI104	4	3.26449e-08	0.2	1
s__Tenggerimyces_flavus	14	1.14257e-07	0.1	1
s__Propionibacterium_ruminifibrarum	24	1.95869e-07	0.1	1
s__Amycolatopsis_sp._CA-230715	60	4.89673e-07	0.8	2
s__Amycolatopsis_vancoresmycina	112	9.14057e-07	0.9	3
s__Lentzea_flava	14	1.14257e-07	0.5	1
s__Streptomyces_anandii	2	1.63224e-08	0.1	1
s__Streptomyces_griseoflavus	18	1.46902e-07	0.5	1
s__Streptomyces_regalis	78	6.36575e-07	0.7	1
s__Streptomyces_sp._A_4/2	10	8.16122e-08	0.2	1
s__Streptomyces_sp._CB01635	6	4.89673e-08	0.1	1
s__Murinocardiopsis_flavida	40	3.26449e-07	0.4	1
s__Nocardiopsis_ganjiahuensis	32	2.61159e-07	0.5	1
s__Atopobium_sp.	248	2.02398e-06	1	16
s__Olsenella_sp._AF21-51	2	1.63224e-08	0.1	1
s__Candidatus_Coprovicinus_avistercoris	10	8.16122e-08	0.1	1
s__Williamsia_sterculiae	2	1.63224e-08	0.1	1
s__Geodermatophilaceae_bacterium	4	3.26449e-08	0.1	1
s__Agreia_sp._COWG	2	1.63224e-08	0.1	1
s__Cryobacterium_aureum	6	4.89673e-08	0.3	1
s__Arthrobacter_sp._MWB30	48	3.91739e-07	0.4	3
s__Arthrobacter_sp._RT-1	14	1.14257e-07	0.4	1
s__Xylanibacterium_ulmi	24	1.95869e-07	0.4	1
s__Micrococcales_bacterium	662	5.40273e-06	0.9	9
s__Aeromicrobium_camelliae	16	1.3058e-07	0.4	1
s__Amycolatopsis_panacis	14	1.14257e-07	0.2	1
s__Kitasatospora_mediocidica	22	1.79547e-07	0.4	2
s__Streptomyces_sp._PBH53	30	2.44837e-07	0.5	1
s__Streptomyces_spiroverticillatus	78	6.36575e-07	0.9	1
s__Streptomyces_triticagri	14	1.14257e-07	0.1	1
s__Streptomyces_ureilyticus	14	1.14257e-07	0.2	1
s__Streptomyces_xiamenensis	128	1.04464e-06	1	1
s__Nocardiopsis_kunsanensis	4	3.26449e-08	0.1	1
s__Olsenella_sp._TM06-36	8	6.52898e-08	0.1	1
s__Collinsella_bouchesdurhonensis	18	1.46902e-07	0.5	2
s__Cellulomonas_phragmiteti	22	1.79547e-07	0.5	1
s__Leucobacter_aridicollis	14	1.14257e-07	0.3	1
s__Microbacterium_sp._XT11	78	6.36575e-07	0.4	1
s__Arthrobacter_sp._8AJ	52	4.24384e-07	0.9	7
s__Cellulosimicrobium_funkei	4	3.26449e-08	0.2	1
s__Propionibacterium_freudenreichii	108	8.81412e-07	0.9	7
s__Actinophytocola_xanthii	76	6.20253e-07	0.8	1
s__Saccharothrix_sp._CB00851	68	5.54963e-07	0.9	2
s__Streptomyces_polyasparticus	14	1.14257e-07	0.3	1
s__Streptomyces_sp._C	4	3.26449e-08	0.2	2
s__Streptomyces_zhaozhouensis	2	1.63224e-08	0.1	1
s__Actinomadura_rudentiformis	16	1.3058e-07	0.4	1
s__Candidatus_Olsenella_avistercoris	46	3.75416e-07	0.6	3
s__Curtobacterium_oceanosedimentum	14	1.14257e-07	0.2	1
s__Microbacterium_sp._RU33B	6	4.89673e-08	0.1	1
s__Nesterenkonia_alba	2	1.63224e-08	0.1	1
s__Frankia_asymbiotica	12	9.79347e-08	0.1	1
s__Rothia_sp.	184	1.50167e-06	1	1
s__Modestobacter_roseus	112	9.14057e-07	0.9	4
s__Planosporangium_flavigriseum	42	3.42771e-07	0.3	2
s__Cutibacterium_acnes	252	2.05663e-06	1	7
s__Cellulomonas_bogoriensis	78	6.36575e-07	0.9	1
s__Amycolatopsis_jejuensis	4	3.26449e-08	0.2	1
s__Cellulomonas_carbonis	670	5.46802e-06	1	3
s__Lentzea_aerocolonigenes	12	9.79347e-08	0.4	2
s__Pseudonocardia_kujensis	6	4.89673e-08	0.2	1
s__Rathayibacter_sp._AY2B9	30	2.44837e-07	0.4	1
s__Saccharopolyspora_sp.	8	6.52898e-08	0.2	1
s__Arthrobacter_sp._9AX	74	6.03931e-07	0.9	1
s__Streptomyces_pristinaespiralis	46	3.75416e-07	1	2
s__Nesterenkonia_massiliensis	6	4.89673e-08	0.1	1
s__Streptomyces_sp._MA5143a	8	6.52898e-08	0.1	1
s__Streptomyces_sp._RTd22	2	1.63224e-08	0.1	1
s__unclassified_g__Micromonospora	28	2.28514e-07	0.8	1
s__Streptomyces_spongiae	22	1.79547e-07	0.6	1
s__Amycolatopsis_magusensis	4	3.26449e-08	0.2	1
s__Streptomyces_clavuligerus	400	3.26449e-06	1	4
s__unclassified_g__Atopobium	10	8.16122e-08	0.3	1
s__Streptomyces_sp._ADI97-07	48	3.91739e-07	0.8	2
s__Candidatus_Olsenella_excrementavium	14	1.14257e-07	0.3	2
s__Streptomyces_sp._NRRL_F-4489	4	3.26449e-08	0.1	1
s__Streptomyces_sp._NRRL_S-1824	6	4.89673e-08	0.2	1
s__Streptomyces_viridosporus	572	4.66822e-06	1	11
s__marine_actinobacterium_MedAcidi-G2A	6	4.89673e-08	0.1	1
s__Lancefieldella_rimae	32	2.61159e-07	0.4	3
s__Olsenella_sp._DNF00959	4	3.26449e-08	0.1	1
s__Olsenella_sp._KGMB02461	10	8.16122e-08	0.2	2
s__Olsenella_sp._oral_taxon_807	190	1.55063e-06	0.9	8
s__Oerskovia_enterophila	2	1.63224e-08	0.1	1
s__Ornithinimicrobium_kibberense	8	6.52898e-08	0.1	1
s__Actinoplanes_durhamensis	2	1.63224e-08	0.1	1
s__Micromonospora_sp._KC606	26	2.12192e-07	0.2	1
s__Pseudonocardiales_bacterium	36	2.93804e-07	0.5	1
s__Kitasatospora_griseola	116	9.46702e-07	1	3
s__Streptomyces_filamentosus	838	6.83911e-06	1	8
s__Streptomyces_lomondensis	8	6.52898e-08	0.2	1
s__Streptomyces_mobaraensis	1266	1.03321e-05	1	3
s__Streptomyces_sp._1-11	28	2.28514e-07	0.5	1
s__Streptomyces_sp._SCA3-4	8	6.52898e-08	0.3	1
s__Streptomyces_sp._YIM_98790	16	1.3058e-07	0.1	1
s__Sinosporangium_siamense	40	3.26449e-07	0.7	1
s__Thermomonospora_sp._CIF_1	10	8.16122e-08	0.1	1
s__Olsenella_intestinalis	230	1.87708e-06	1	24
s__Olsenella_sp._CU969	18	1.46902e-07	0.2	2
s__Thermophilibacter_mediterraneus	16	1.3058e-07	0.2	2
s__Natronoglycomyces_albus	32	2.61159e-07	0.3	1
s__Janibacter_indicus	4	3.26449e-08	0.1	1
s__Tetrasphaera_sp.	2	1.63224e-08	0.1	1
s__Agromyces_atrinae	10	8.16122e-08	0.2	1
s__Leucobacter_celer	14	1.14257e-07	0.3	1
s__Curtobacterium_sp._ER1/6	268	2.18721e-06	1	4
s__Arthrobacter_sp._AET_35A	4	3.26449e-08	0.1	1
s__Microbacterium_sp._C448	42	3.42771e-07	0.8	2
s__Pseudarthrobacter_phenanthrenivorans	18	1.46902e-07	0.2	1
s__Rothia_sp._HMSC069C10	292	2.38308e-06	0.4	1
s__Rathayibacter_sp._VKM_Ac-2630	26	2.12192e-07	0.6	1
s__Micromonospora_wenchangensis	2	1.63224e-08	0.1	1
s__Arthrobacter_sp._PAMC_25486	216	1.76282e-06	1	4
s__Nocardioides_immobilis	178	1.4527e-06	1	2
s__Pimelobacter_simplex	510	4.16222e-06	1	4
s__Rothia_sp._HMSC065D02	132	1.07728e-06	0.8	1
s__Desertihabitans_aurantiacus	14	1.14257e-07	0.4	1
s__Microlunatus_elymi	16	1.3058e-07	0.3	1
s__Micromonospora_echinofusca	2	1.63224e-08	0.1	1
s__Kibdelosporangium_banguiense	14	1.14257e-07	0.2	1
s__Micromonospora_sp._AMSO1212t	8	6.52898e-08	0.2	1
s__Prauserella_endophytica	40	3.26449e-07	0.5	1
s__Pseudonocardia_sp.	4	3.26449e-08	0.2	1
s__Micromonospora_sp._STR1_7	6	4.89673e-08	0.1	1
s__Pseudonocardia_sp._H11422	8	6.52898e-08	0.3	1
s__Saccharopolyspora_sp._6M	16	1.3058e-07	0.1	1
s__Nocardioides_sp._zg-1308	6	4.89673e-08	0.2	1
s__Streptomyces_coelicoflavus	40	3.26449e-07	0.6	2
s__Streptomyces_sp._111WW2	1132	9.2385e-06	1	7
s__Cutibacterium_sp.	106	8.6509e-07	0.9	9
s__Streptomyces_sp._HCCB10043	510	4.16222e-06	1	2
s__Streptomyces_sp._SID7982	14	1.14257e-07	0.2	1
s__Streptomyces_sp._SolWspMP-sol7th	74	6.03931e-07	0.9	1
s__Streptomyces_sp._t39	18	1.46902e-07	0.5	1
s__Amycolatopsis_sp._TNS106	14	1.14257e-07	0.4	1
s__Atopobium_sp._oral_taxon_416	14	1.14257e-07	0.4	2
s__Atopobiaceae_bacterium	12252	9.99913e-05	1	1103
s__Kutzneria_buriramensis	10	8.16122e-08	0.4	1
s__Streptomyces_longisporoflavus	3716	3.03271e-05	1	27
s__Streptomyces_sp._SID4944	22	1.79547e-07	0.5	1
s__Streptomyces_sp._SPB074	50	4.08061e-07	0.9	3
s__Streptomyces_vietnamensis	66	5.38641e-07	0.6	1
s__Nocardiopsis_trehalosi	30	2.44837e-07	0.4	2
s__Nonomuraea_rhodomycinica	36	2.93804e-07	0.5	1
s__Spongiactinospora_rosea	14	1.14257e-07	0.4	1
s__Candidatus_Olsenella_pullicola	8	6.52898e-08	0.1	1
s__Olsenella_porci	10	8.16122e-08	0.1	2
s__Olsenella_sp._An188	26	2.12192e-07	0.4	3
s__Collinsella_sp.	166	1.35476e-06	1	12
s__Rhodococcus_sp._UFZ-B548	20	1.63224e-07	0.1	1
s__Frankia_sp._BMG5.30	4	3.26449e-08	0.2	1
s__Frankia_sp._Ea1.12	92	7.50833e-07	0.9	1
s__Cellulomonas_hominis	22	1.79547e-07	0.2	1
s__Brachybacterium_faecium	30	2.44837e-07	0.7	1
s__Canibacter_sp._lx-72	30	2.44837e-07	0.6	1
s__Leucobacter_sp._Ag1	42	3.42771e-07	0.9	1
s__Microbacterium_oxydans	268	2.18721e-06	1	2
s__Microbacterium_sp._Bi128	420	3.42771e-06	1	2
s__Microbacterium_testaceum	2	1.63224e-08	0.1	1
s__Arthrobacter_deserti	6	4.89673e-08	0.2	1
s__Arthrobacter_sp._AFG20	6	4.89673e-08	0.1	1
s__Micromonospora_sp._R77	34	2.77482e-07	0.6	1
s__Nocardioides_sp._BSK12Z-4	34	2.77482e-07	0.5	1
s__Lentzea_alba	6	4.89673e-08	0.1	1
s__Streptomyces_bottropensis	18	1.46902e-07	0.1	1
s__Streptomyces_diastatochromogenes	14	1.14257e-07	0.4	1
s__Streptomyces_halstedii	2	1.63224e-08	0.1	1
s__Streptomyces_sp._AA4	26	2.12192e-07	0.3	2
s__Streptomyces_sp._e14	96	7.83477e-07	0.9	4
s__Streptomyces_specialis	44	3.59094e-07	0.8	1
s__Planobispora_rosea	38	3.10126e-07	0.8	1
s__Actinobacteria_bacterium_66_15	56	4.57028e-07	0.8	4
s__Atopobium_minutum	8	6.52898e-08	0.2	1
s__Olsenella_profusa	26	2.12192e-07	0.4	4
s__Olsenella_uli	198	1.61592e-06	0.9	13
s__Thermophilibacter_gallinarum	4	3.26449e-08	0.1	1
s__Collinsella_intestinalis	2130	1.73834e-05	1	20
s__Corynebacteriales_bacterium	22	1.79547e-07	0.3	3
s__Serinibacter_arcticus	8	6.52898e-08	0.1	1
s__Brevibacterium_senegalense	20	1.63224e-07	0.5	1
s__Aquiluna_borgnonia	10	8.16122e-08	0.2	1
s__Plantibacter_sp._T3	2	1.63224e-08	0.1	1
s__Arthrobacter_sp._Soil736	12	9.79347e-08	0.2	1
s__Rothia_mucilaginosa	3246	2.64913e-05	1	20
s__Motilibacter_peucedani	2	1.63224e-08	0.1	1
s__Kribbella_qitaiheensis	46	3.75416e-07	0.6	2
s__Cutibacterium_modestum	6	4.89673e-08	0.2	1
s__Propionibacteriaceae_bacterium	216	1.76282e-06	1	12
s__Streptomyces_boncukensis	16	1.3058e-07	0.3	1
s__Streptomyces_nodosus	2	1.63224e-08	0.1	1
s__Streptomyces_sp.	12	9.79347e-08	0.3	1
s__Streptomyces_sp._CB02488	8	6.52898e-08	0.2	1
s__Streptomyces_sp._CBMA29	14	1.14257e-07	0.2	1
s__Streptomyces_sp._F001	14	1.14257e-07	0.4	1
s__Streptomyces_sp._KY75	2	1.63224e-08	0.1	1
s__Streptomyces_viridochromogenes	66	5.38641e-07	1	1
s__Olsenella_sp._AM05-17	8	6.52898e-08	0.3	1
s__Olsenella_sp._KH3B4	10	8.16122e-08	0.2	1
s__Olsenella_sp._kh2p3	92	7.50833e-07	1	6
s__Parolsenella_massiliensis	36	2.93804e-07	0.7	2
s__Candidatus_Coprousia_avicola	2	1.63224e-08	0.1	1
s__Brevibacterium_aurantiacum	2	1.63224e-08	0.1	1
s__Arthrobacter_sp._ES1	310	2.52998e-06	0.7	6
s__Arthrobacter_sp._Hiyo8	204	1.66489e-06	1	7
s__unclassified_g__Arthrobacter	84	6.85543e-07	0.7	2
s__unclassified_g__Rothia	30	2.44837e-07	0.5	2
s__Promicromonospora_sp._AC04	34	2.77482e-07	0.4	1
s__Micromonospora_sp._ATCC_39149	8	6.52898e-08	0.1	1
s__Micromonospora_sp._MH33	26	2.12192e-07	0.5	1
s__Nocardioidaceae_bacterium_Broad-1	4	3.26449e-08	0.2	2
s__Saccharopolyspora_sp._K220	14	1.14257e-07	0.2	1
s__Streptomyces_albidoflavus	62	5.05996e-07	0.9	1
s__Streptomyces_chilikensis	4	3.26449e-08	0.1	1
s__Streptomyces_fulvoviolaceus	18	1.46902e-07	0.5	1
s__Streptomyces_gardneri	18	1.46902e-07	0.6	1
s__Streptomyces_griseocarneus	2704	2.20679e-05	1	32
s__Streptomyces_griseus	4	3.26449e-08	0.1	1
s__Marinitenerispora_sediminis	12	9.79347e-08	0.2	1
s__Spirillospora_albida	34	2.77482e-07	0.5	2
s__Atopobium_sp._oral_taxon_810	12	9.79347e-08	0.1	2
s__Candidatus_Olsenella_pullistercoris	208	1.69753e-06	1	5
s__Olsenella_timonensis	132	1.07728e-06	0.8	3
s__Parafannyhessea_umbonata	12	9.79347e-08	0.4	4
s__unclassified_f__Atopobiaceae	2	1.63224e-08	0.1	1
s__Collinsella_ihumii	26	2.12192e-07	0.3	1
s__Rhodococcus_ruber	788	6.43104e-06	1	12
s__Rhodococcus_trifolii	20	1.63224e-07	0.7	1
s__Brachybacterium_sp._SW0106-09	1550	1.26499e-05	1	10
s__Janibacter_sp._HTCC2649	58	4.73351e-07	0.8	1
s__Clavibacter_michiganensis	22	1.79547e-07	0.1	1
s__Clavibacter_sp.	20	1.63224e-07	0.3	3
s__Cryobacterium_sp._ZS14-85	36	2.93804e-07	0.4	2
s__Leifsonia_sp._NCR5	38	3.10126e-07	0.1	2
s__Arthrobacter_sp._9V	366	2.98701e-06	1	3
s__Cellulosimicrobium_cellulans	26	2.12192e-07	0.4	1
s__Cellulosimicrobium_terreum	40	3.26449e-07	0.7	1
s__Micromonospora_sp._S4605	54	4.40706e-07	0.7	1
s__Micropruina_glycogenica	4	3.26449e-08	0.2	1
s__Nocardioides_hwasunensis	6	4.89673e-08	0.1	1
s__Nocardioides_sp._zg-536	12	9.79347e-08	0.4	1
s__Streptacidiphilus_jiangxiensis	22	1.79547e-07	0.5	1
s__Nocardiopsis_aegyptia	18	1.46902e-07	0.4	1
s__Nocardiopsis_alkaliphila	94	7.67155e-07	0.7	1
s__Actinomadura_fibrosa	36	2.93804e-07	0.4	1
s__Coriobacteriaceae_bacterium	2048	1.67142e-05	1	229
s__Collinsella_sp._AM24-1	8	6.52898e-08	0.1	1
s__Collinsella_sp._OM06-18AC	20	1.63224e-07	0.5	1
s__Collinsella_sp._AF31-11	46	3.75416e-07	0.2	2
s__Collinsella_sp._TM05-37	26	2.12192e-07	0.1	1
s__Collinsella_sp._AF14-35	12	9.79347e-08	0.5	2
s__Collinsella_sp._BIOML-A1	36	2.93804e-07	0.6	3
s__Collinsella_sp._AF05-8-2	1494	1.21929e-05	1	6
s__Collinsella_sp._An307	72	5.87608e-07	0.9	2
s__Collinsella_sp._TF08-11AT	4	3.26449e-08	0.1	1
s__Adlercreutzia_sp._DSM_108611	62	5.05996e-07	0.7	3
s__Berryella_intestinalis	32	2.61159e-07	0.6	1
s__Candidatus_Aveggerthella_stercoripullorum	16	1.3058e-07	0.5	1
s__Ellagibacter_isourolithinifaciens	2	1.63224e-08	0.1	1
s__Enterorhabdus_sp._P55	4	3.26449e-08	0.1	1
s__Gordonibacter_sp._An230	12	9.79347e-08	0.4	2
s__Gordonibacter_sp._Marseille-P4307	64	5.22318e-07	0.7	4
s__Candidatus_Rubneribacter_avistercoris	50	4.08061e-07	0.7	3
s__Sulfurihydrogenibium_yellowstonense	194	1.58328e-06	1	6
s__Armatimonadetes_bacterium	828	6.75749e-06	1	57
s__Armatimonadetes_bacterium_OLB18	502	4.09693e-06	1	3
s__Bacteroides_caecicola	1612	1.31559e-05	1	37
s__Bacteroides_faecis	5840	4.76615e-05	1	120
s__Bacteroides_heparinolyticus	8128	6.63344e-05	1	245
s__Bacteroides_intestinalis_CAG:315	74	6.03931e-07	0.9	5
s__Bacteroides_sp._2_2_4	356	2.9054e-06	0.8	7
s__Bacteroides_sp._AM23-18	152	1.24051e-06	1	8
s__Bacteroides_sp._NM69_E16B	472	3.8521e-06	1	11
s__Bacteroides_sp._NSJ-2	788	6.43104e-06	1	27
s__Bacteroides_sp._NSJ-39	340	2.77482e-06	0.9	12
s__Bacteroides_sp._NSJ-48	42	3.42771e-07	0.5	4
s__Bacteroides_stercorirosoris	1534	1.25193e-05	1	38
s__Bacteroides_zoogleoformans	1594	1.3009e-05	1	48
s__Candidatus_Bacteroides_merdavium	732	5.97402e-06	1	22
s__Collinsella_sp._An271	2	1.63224e-08	0.1	1
s__Collinsella_sp._AF11-11	26	2.12192e-07	0.6	1
s__Collinsella_sp._AK_207A	10	8.16122e-08	0.1	1
s__Enorma_massiliensis	140	1.14257e-06	0.8	4
s__unclassified_g__Enorma	4	3.26449e-08	0.2	1
s__Parvibacter_caecicola	148	1.20786e-06	0.8	3
s__Coriobacteriaceae_bacterium_CHKCI002	24	1.95869e-07	0.2	3
s__Denitrobacterium_detoxificans	514	4.19487e-06	1	37
s__Slackia_sp._ZJ350	4	3.26449e-08	0.1	1
s__Actinobacteria_bacterium_ADurb.Bin444	4	3.26449e-08	0.2	1
s__Aquifex_aeolicus	92	7.50833e-07	0.9	1
s__Desulfurobacterium_sp.	14	1.14257e-07	0.2	1
s__Chthonomonas_sp.	50	4.08061e-07	0.7	2
s__Chthonomonadales_bacterium	30	2.44837e-07	0.4	2
s__Chthonomonadetes_bacterium	22	1.79547e-07	0.4	1
s__Fimbriimonadaceae_bacterium	138	1.12625e-06	0.8	3
s__Bacteroides_caecigallinarum	8274	6.7526e-05	1	196
s__Bacteroides_coprosuis	32	2.61159e-07	0.2	4
s__Bacteroides_eggerthii_CAG:109	1232	1.00546e-05	1	14
s__Bacteroides_finegoldii	2976	2.42878e-05	1	117
s__Bacteroides_ovatus_CAG:22	1458	1.18991e-05	1	13
s__Bacteroides_plebeius_CAG:211	338	2.75849e-06	1	12
s__Bacteroides_sp._3_1_13	172	1.40373e-06	1	10
s__Bacteroides_sp._51	748	6.10459e-06	1	22
s__Bacteroides_sp._AF25-18	98	7.998e-07	0.3	1
s__Bacteroides_sp._AF36-11BH	22	1.79547e-07	0.4	1
s__Bacteroides_sp._AM30-16	100	8.16122e-07	0.9	6
s__Bacteroides_sp._AM37-9	62	5.05996e-07	0.8	3
s__Bacteroides_sp._BFG-257	380	3.10126e-06	1	17
s__Bacteroides_sp._CACC_737	326	2.66056e-06	1	8
s__Bacteroides_sp._CAG:98	286	2.33411e-06	1	10
s__Bacteroides_sp._D55t1_190419_B8	458	3.73784e-06	1	11
s__Bacteroides_sp._GM023	920	7.50833e-06	1	27
s__Eggerthella_lenta	146	1.19154e-06	0.9	10
s__Adlercreutzia_muris	16	1.3058e-07	0.4	1
s__Gordonibacter_massiliensis	62	5.05996e-07	0.4	6
s__Adlercreutzia_sp._ZJ304	32	2.61159e-07	0.3	3
s__Raoultibacter_timonensis	16	1.3058e-07	0.4	2
s__Candidatus_Aveggerthella_excrementigallinarum	6	4.89673e-08	0.1	1
s__Coriobacteriia_bacterium	254	2.07295e-06	1	30
s__Denitrobacterium_sp.	16	1.3058e-07	0.3	2
s__Enterorhabdus_sp._NM05_H27	4	3.26449e-08	0.1	1
s__Solirubrobacterales_bacterium	46	3.75416e-07	0.7	3
s__Candidatus_Hakubanella_thermoalkaliphilus	16	1.3058e-07	0.5	3
s__Actinobacteria_bacterium_13_1_20CM_2_65_11	28	2.28514e-07	0.6	2
s__Actinobacteria_bacterium	302	2.46469e-06	1	19
s__Persephonella_sp.	70	5.71286e-07	0.8	2
s__Phorcysia_thermohydrogeniphila	8	6.52898e-08	0.3	1
s__Bacteroides_intestinalis	13068	0.000106651	1	354
s__Bacteroides_sp._2_1_33B	5288	4.31565e-05	1	6
s__Bacteroides_sp._AF17-1	64	5.22318e-07	0.4	3
s__Candidatus_Atribacteria_bacterium_HGW-Atribacteria-1	162	1.32212e-06	0.9	5
s__Bacteroides_sp._AM23-12	34	2.77482e-07	0.5	2
s__Bacteroides_sp._CAG:545	1640	1.33844e-05	1	57
s__Bacteroides_caccae_CAG:21	16	1.3058e-07	0.4	3
s__Bacteroides_thetaiotaomicron	41418	0.000338022	1	1052
s__Bacteroides_clarus	5102	4.16386e-05	1	77
s__Bacteroides_uniformis_CAG:3	574	4.68454e-06	1	15
s__Bacteroides_graminisolvens	4148	3.38528e-05	1	125
s__Candidatus_Caccoplasma_merdavium	58	4.73351e-07	0.5	5
s__Bacteroides_sp._An269	1356	1.10666e-05	1	42
s__Candidatus_Gallibacteroides_avistercoris	852	6.95336e-06	0.8	5
s__Bacteroides_sp._CAG:702	2144	1.74977e-05	1	31
s__Bacteroides_sp._CAG:875	774	6.31679e-06	1	26
s__Bacteroides_sp._HMSC073E02	8	6.52898e-08	0.2	1
s__Candidatus_Bacteroides_merdigallinarum	316	2.57895e-06	1	10
s__Candidatus_Bacteroides_merdipullorum	108	8.81412e-07	0.9	6
s__Caecibacteroides_pullorum	498	4.06429e-06	0.9	8
s__Coriobacteriales_bacterium_DNF00809	40	3.26449e-07	0.6	3
s__Adlercreutzia_caecimuris	134	1.0936e-06	0.7	5
s__Adlercreutzia_mucosicola	6	4.89673e-08	0.1	1
s__unclassified_g__Eggerthella	12	9.79347e-08	0.2	1
s__Solirubrobacter_sp._CPCC_204708	6	4.89673e-08	0.3	1
s__Collinsella_sp._AM40-7AC	12	9.79347e-08	0.4	2
s__Sulfurihydrogenibium_azorense	34	2.77482e-07	0.7	2
s__Collinsella_sp._An7	44	3.59094e-07	0.1	2
s__Collinsella_tanakaei	1204	9.82611e-06	1	22
s__Coriobacteriales_bacterium	1986	1.62082e-05	1	78
s__Armatimonadetes_bacterium_Cent15-Ar3	82	6.6922e-07	0.6	1
s__Bacteroides_caecimuris	2446	1.99624e-05	1	59
s__Gordonibacter_urolithinfaciens	32	2.61159e-07	0.6	3
s__Bacteroides_sp._1001136B_160425_E2	262	2.13824e-06	0.9	7
s__Eggerthellaceae_bacterium	14852	0.00012121	1	1247
s__Bacteroides_sp._3_1_40A	260	2.12192e-06	1	9
s__Bacteroides_sp._AF04-22	122	9.95669e-07	0.9	2
s__Collinsella_sp._AF33-16	8	6.52898e-08	0.1	1
s__Bacteroides_sp._AM56-10ce	114	9.30379e-07	1	7
s__Bacteroides_sp._An279	558	4.55396e-06	1	12
s__Rubrobacter_aplysinae	2	1.63224e-08	0.1	1
s__Bacteroides_sp._CLA-AA-H207	2	1.63224e-08	0.1	1
s__Bacteroides_sp._ET71	362	2.95436e-06	1	19
s__Bacteroides_sp._HF-5613	8	6.52898e-08	0.3	1
s__Sulfurihydrogenibium_sp.	80	6.52898e-07	0.9	2
s__Bacteroides_sp._KFT8	776	6.33311e-06	1	8
s__Bacteroides_sp._MSK.20.12	100	8.16122e-07	0.7	3
s__Candidatus_Bacteroides_pullicola	416	3.39507e-06	1	17
s__Armatimonadetes_bacterium_CG2_30_66_41	58	4.73351e-07	0.8	1
s__Bacteroides_faecalis	896	7.31246e-06	1	20
s__Bacteroides_fluxus	1376	1.12298e-05	1	33
s__Bacteroides_sp._14(A)	204	1.66489e-06	1	7
s__Bacteroides_sp._1_1_14	264	2.15456e-06	0.5	3
s__Bacteroides_sp._44_46	44	3.59094e-07	0.6	3
s__Bacteroides_sp._AF32-15BH	30	2.44837e-07	0.7	2
s__Bacteroides_sp._AM07-18	32	2.61159e-07	0.4	2
s__Bacteroides_sp._CAG:927	1332	1.08707e-05	1	25
s__Bacteroides_sp._ET336	592	4.83144e-06	1	22
s__Bacteroides_sp._HF-162	10	8.16122e-08	0.2	1
s__Bacteroides_sp._MSK.20.82	328	2.67688e-06	0.7	4
s__Bacteroides_sp._OF04-15BH	706	5.76182e-06	1	34
s__Bacteroides_thetaiotaomicron_CAG:40	52	4.24384e-07	0.8	3
s__Candidatus_Bacteroides_intestinigallinarum	748	6.10459e-06	1	27
s__Candidatus_Avibacteroides_faecavium	30	2.44837e-07	0.5	4
s__Olegusella_massiliensis	72	5.87608e-07	0.6	1
s__Adlercreutzia_sp._ZJ242	2	1.63224e-08	0.1	1
s__Arabiibacter_massiliensis	42	3.42771e-07	0.5	2
s__Eggerthella_sp._51_9	84	6.85543e-07	0.9	3
s__Paraeggerthella_hongkongensis	10	8.16122e-08	0.2	1
s__Slackia_heliotrinireducens	1422	1.16053e-05	1	83
s__Bacteroides_caccae	13138	0.000107222	1	297
s__Bacteroides_dorei_CAG:222	42	3.42771e-07	0.5	4
s__Bacteroides_finegoldii_CAG:203	2782	2.27045e-05	1	8
s__Bacteroides_salyersiae	8944	7.2994e-05	1	239
s__Bacteroides_sp._519	1282	1.04627e-05	1	48
s__Bacteroides_sp._AF25-5LB	30	2.44837e-07	0.4	1
s__Bacteroides_sp._AF29-11	18	1.46902e-07	0.5	1
s__Bacteroides_sp._AF39-16AC	6	4.89673e-08	0.1	1
s__Bacteroides_sp._BFG-606	366	2.98701e-06	1	12
s__Bacteroides_sp._BFG-637	98	7.998e-07	0.6	6
s__Bacteroides_sp._CAG:1060_57_27	642	5.23951e-06	1	40
s__Bacteroides_sp._CAG:661	590	4.81512e-06	1	23
s__Bacteroides_sp._Ga6A2	28	2.28514e-07	0.3	3
s__Bacteroides_sp._OM05-10AA	2	1.63224e-08	0.1	1
s__Candidatus_Avibacteroides_avistercoris	40	3.26449e-07	0.4	4
s__Candidatus_Avibacteroides_excrementipullorum	380	3.10126e-06	1	12
s__Collinsella_sp._AM13-34	2	1.63224e-08	0.1	1
s__Enorma_phocaeensis	16	1.3058e-07	0.1	1
s__Senegalimassilia_anaerobia	22	1.79547e-07	0.5	4
s__Aquificae_bacterium	266	2.17089e-06	1	15
s__Bacteroides_bouchesdurhonensis	1704	1.39067e-05	1	45
s__Bacteroides_congonensis	3128	2.55283e-05	1	75
s__Bacteroides_pyogenes	5952	4.85756e-05	1	230
s__Bacteroides_sp._2_1_22	174	1.42005e-06	1	3
s__Bacteroides_sp._AF27-10BH	54	4.40706e-07	0.5	1
s__Bacteroides_sp._CAG:714	1326	1.08218e-05	1	30
s__Bacteroides_sp._OF02-3LB	26	2.12192e-07	0.2	1
s__Bacteroides_sp._OM08-17BH	52	4.24384e-07	0.8	3
s__Bacteroides_xylanisolvens	14702	0.000119986	1	401
s__uncultured_Bacteroides_sp.	2822	2.3031e-05	1	73
s__Mediterranea_massiliensis	4878	3.98104e-05	1	135
s__Mediterranea_sp._An20	1692	1.38088e-05	1	37
s__Collinsella_sp._BA40	22	1.79547e-07	0.2	2
s__Eggerthella_sp._YY7918	26	2.12192e-07	0.6	4
s__unclassified_g__Slackia	12	9.79347e-08	0.2	1
s__Aquificaceae_bacterium	6	4.89673e-08	0.1	1
s__Atribacteria_bacterium_34_128	4	3.26449e-08	0.1	1
s__Bacteroides_intestinalis_CAG:564	884	7.21452e-06	1	31
s__Bacteroides_muris	2406	1.96359e-05	1	48
s__Bacteroides_pectinophilus_CAG:437	12	9.79347e-08	0.2	1
s__Bacteroides_sp._224	918	7.492e-06	1	32
s__Bacteroides_sp._AF16-49	68	5.54963e-07	0.7	7
s__Bacteroides_sp._AM16-13	2	1.63224e-08	0.1	1
s__Bacteroides_sp._CAG:189	358	2.92172e-06	1	4
s__Bacteroides_sp._CAG:530	1280	1.04464e-05	1	39
s__Bacteroides_sp._CAG:709	3766	3.07352e-05	1	78
s__Bacteroides_sp._D22	1446	1.18011e-05	0.7	7
s__Bacteroides_sp._ET225	256	2.08927e-06	1	15
s__Bacteroides_sp._HPS0048	278	2.26882e-06	1	12
s__Bacteroides_sp._K03	632	5.15789e-06	1	18
s__Bacteroides_sp._M27	116	9.46702e-07	0.9	11
s__Bacteroides_sp._OM08-11	6	4.89673e-08	0.2	1
s__Bacteroides_sp._PHL_2737	10	8.16122e-08	0.2	1
s__unclassified_g__Bacteroides	44772	0.000365394	1	1181
s__Collinsella_sp._An2	24	1.95869e-07	0.5	2
s__uncultured_Collinsella_sp.	26	2.12192e-07	0.4	3
s__Adlercreutzia_sp._ZJ473	20	1.63224e-07	0.6	2
s__Eggerthella_sp.	174	1.42005e-06	0.9	6
s__Candidatus_Gordonibacter_avicola	112	9.14057e-07	0.9	6
s__Slackia_piriformis	42	3.42771e-07	0.5	5
s__Slackia_sp._CM382	6	4.89673e-08	0.2	1
s__Eggerthellaceae_bacterium_zg-893	16	1.3058e-07	0.2	2
s__Solirubrobacter_sp._URHD0082	20	1.63224e-07	0.5	1
s__Thermoleophilia_bacterium	64	5.22318e-07	0.8	3
s__Aquifex_sp.	30	2.44837e-07	0.2	2
s__Thermocrinis_minervae	40	3.26449e-07	0.7	2
s__Bacteroides_coprophilus_CAG:333	90	7.3451e-07	0.8	4
s__Bacteroides_faecichinchillae	1618	1.32049e-05	1	50
s__Bacteroides_fragilis_CAG:558	164	1.33844e-06	1	7
s__Bacteroides_sp.	61476	0.000501719	1	1946
s__Bacteroides_sp._1001302B_160321_D4	112	9.14057e-07	1	8
s__Bacteroides_sp._214	1334	1.08871e-05	1	20
s__Bacteroides_sp._4_3_47FAA	72	5.87608e-07	0.7	2
s__Bacteroides_sp._AF32-8BH	96	7.83477e-07	0.9	2
s__Bacteroides_sp._AM54-2NS	60	4.89673e-07	0.8	6
s__Bacteroides_sp._B1-V-101	288	2.35043e-06	0.8	5
s__Bacteroides_sp._BFG-638	332	2.70953e-06	1	12
s__Bacteroides_sp._D2	228	1.86076e-06	1	18
s__Bacteroides_sp._MSK.17.76	34	2.77482e-07	0.7	3
s__Bacteroides_sp._Marseille-P3684	1054	8.60193e-06	1	30
s__unclassified_g__Adlercreutzia	172	1.40373e-06	1	11
s__Eggerthella_sp._CAG:209	1808	1.47555e-05	1	49
s__Raoultibacter_massiliensis	18	1.46902e-07	0.6	3
s__unclassified_f__Eggerthellaceae	12	9.79347e-08	0.3	2
s__Rubrobacter_sp.	48	3.91739e-07	0.3	2
s__Patulibacter_americanus	16	1.3058e-07	0.2	1
s__Actinobacteria_bacterium_RBG_13_35_12	72	5.87608e-07	0.7	2
s__Thermocrinis_ruber	14	1.14257e-07	0.1	1
s__Persephonella_marina	264	2.15456e-06	1	5
s__Collinsella_sp._TM09-10AT	8	6.52898e-08	0.1	1
s__unclassified_g__Collinsella	80	6.52898e-07	1	5
s__Bacteroides_gallinaceum	3500	2.85643e-05	1	71
s__Coriobacteriales_bacterium_OH1046	12	9.79347e-08	0.3	2
s__Bacteroides_gallinarum	1356	1.10666e-05	1	45
s__Bacteroides_ihuae	1792	1.46249e-05	1	33
s__Adlercreutzia_equolifaciens	84	6.85543e-07	0.9	9
s__Bacteroides_nordii	7552	6.16336e-05	1	199
s__Adlercreutzia_sp._ZJ154	24	1.95869e-07	0.6	2
s__Bacteroides_sp	4706	3.84067e-05	1	114
s__Eggerthella_sp._CAG:1427	104	8.48767e-07	0.8	6
s__Bacteroides_sp._3_1_33FAA	24782	0.000202251	1	12
s__Nitriliruptoraceae_bacterium_ZYF776	14	1.14257e-07	0.3	1
s__Bacteroides_sp._4_1_36	300	2.44837e-06	1	16
s__Rubrobacteraceae_bacterium	30	2.44837e-07	0.1	1
s__Bacteroides_sp._AF33-23	2	1.63224e-08	0.1	1
s__Bacteroides_sp._AF34-31BH	230	1.87708e-06	1	5
s__Bacteroides_sp._AM28-6	10	8.16122e-08	0.1	1
s__Bacteroides_sp._CAG:20	642	5.23951e-06	1	6
s__Bacteroides_sp._D20	156	1.27315e-06	1	12
s__Bacteroides_sp._L10-4	256	2.08927e-06	1	8
s__Bacteroides_uniformis	29296	0.000239091	1	692
s__Fimbriimonas_ginsengisoli	8	6.52898e-08	0.2	2
s__Bacteroides_vulgatus_CAG:6	44	3.59094e-07	0.5	2
s__Candidatus_Caccoplasma_intestinavium	416	3.39507e-06	1	11
s__Candidatus_Atribacteria_bacterium_ADurb.Bin276	8	6.52898e-08	0.1	1
s__Bacteroides_galacturonicus	6	4.89673e-08	0.2	1
s__Bacteroides_luti	726	5.92505e-06	1	23
s__Bacteroides_reticulotermitis	906	7.39407e-06	1	17
s__Bacteroides_sp._1_1_30	58	4.73351e-07	0.7	4
s__Bacteroides_sp._43_108	4096	3.34284e-05	1	52
s__Bacteroides_sp._AF20-13LB	144	1.17522e-06	0.8	8
s__Bacteroides_sp._AF26-7BH	6	4.89673e-08	0.1	1
s__Bacteroides_sp._AM32-11AC	178	1.4527e-06	0.9	9
s__Bacteroides_sp._CAG:1076	852	6.95336e-06	1	19
s__Bacteroides_sp._CAG:754	686	5.5986e-06	1	19
s__Bacteroides_sp._Ga6A1	206	1.68121e-06	1	8
s__Bacteroides_sp._HMSC068A09	18	1.46902e-07	0.2	1
s__Bacteroides_stercoris_CAG:120	2960	2.41572e-05	1	44
s__Candidatus_Bacteroides_avicola	854	6.96968e-06	1	15
s__[Collinsella]_massiliensis	2	1.63224e-08	0.1	1
s__Cryptobacterium_curtum	12	9.79347e-08	0.1	1
s__Eggerthella_guodeyinii	130	1.06096e-06	0.8	8
s__Gordonibacter_sp._28C	28	2.28514e-07	0.5	4
s__Slackia_equolifaciens	16	1.3058e-07	0.5	2
s__Actinobacteria_bacterium_ADurb.BinA094	2	1.63224e-08	0.1	1
s__Hydrogenivirga_sp._128-5-R1-1	6	4.89673e-08	0.3	1
s__Thermovibrio_guaymasensis	22	1.79547e-07	0.5	1
s__Armatimonadetes_bacterium_CG_4_10_14_3_um_filter_59_10	2	1.63224e-08	0.1	1
s__Bacteroides_coprocola_CAG:162	44	3.59094e-07	0.5	4
s__Bacteroides_fragilis	41270	0.000336814	1	1023
s__Bacteroides_ilei	314	2.56262e-06	1	16
s__Bacteroides_sp._41_26	48	3.91739e-07	0.8	4
s__Bacteroides_sp._AF35-22	82	6.6922e-07	0.6	3
s__Bacteroides_sp._AR20	158	1.28947e-06	0.8	8
s__Bacteroides_sp._CAG:1060	5236	4.27322e-05	1	127
s__Bacteroides_sp._CAG:462	1110	9.05896e-06	1	46
s__Bacteroides_sp._CAG:770	1452	1.18501e-05	1	56
s__Bacteroides_sp._M10	64	5.22318e-07	0.6	2
s__Bacteroides_sp._Marseille-P8574	212	1.73018e-06	1	7
s__Bacteroides_zhangwenhongii	294	2.3994e-06	1	8
s__Mediterranea_sp._ET5	180	1.46902e-06	1	12
s__Collinsella_sp._AF38-3AC	2	1.63224e-08	0.1	1
s__Collinsella_sp._AM34-10	4	3.26449e-08	0.1	1
s__Collinsella_sp._D33t1_170424_A12	10	8.16122e-08	0.3	1
s__Collinsella_stercoris	956	7.80213e-06	1	11
s__Adlercreutzia_hattorii	22	1.79547e-07	0.3	1
s__Adlercreutzia_sp._JBNU-10	44	3.59094e-07	0.4	4
s__Adlercreutzia_sp._ZJ138	142	1.15889e-06	0.8	5
s__Eggerthella_sinensis	18	1.46902e-07	0.7	2
s__Eggerthella_sp._CAG:298	486	3.96635e-06	1	5
s__Slackia_exigua	14	1.14257e-07	0.4	1
s__Persephonella_sp._KM09-Lau-8	10	8.16122e-08	0.1	1
s__Desulfurobacterium_atlanticum	2	1.63224e-08	0.1	1
s__Armatimonadia_bacterium	16	1.3058e-07	0.6	1
s__Bacteroides_clarus_CAG:160	546	4.45603e-06	1	12
s__Bacteroides_eggerthii	5588	4.56049e-05	1	142
s__Bacteroides_helcogenes	996	8.12858e-06	1	18
s__Bacteroides_mediterraneensis	2950	2.40756e-05	1	61
s__Bacteroides_ovatus	24604	0.000200799	1	613
s__Bacteroides_propionicifaciens	344	2.80746e-06	1	12
s__Bacteroides_sp._A1C1	8	6.52898e-08	0.1	1
s__Bacteroides_sp._AM16-24	210	1.71386e-06	0.7	9
s__Bacteroides_sp._AR29	26	2.12192e-07	0.3	2
s__Bacteroides_sp._An51A	954	7.78581e-06	1	17
s__Bacteroides_sp._CAG:633	1742	1.42169e-05	1	35
s__Bacteroides_sp._CBA7301	688	5.61492e-06	1	25
s__Bacteroides_sp._CF01-10NS	76	6.20253e-07	0.8	4
s__Bacteroides_sp._HMSC067B03	332	2.70953e-06	0.5	2
s__Bacteroides_sp._NSJ-21	246	2.00766e-06	0.9	5
s__Candidatus_Bacteroides_intestinavium	290	2.36675e-06	1	8
s__Mediterranea_sp.	620	5.05996e-06	1	9
s__Collinsella_sp._CAG:166	106	8.6509e-07	0.7	2
s__Collinsella_sp._TF09-1AT	2	1.63224e-08	0.1	1
s__Adlercreutzia_sp._ZJ141	12	9.79347e-08	0.1	1
s__Eggerthella_sp._CAG:368	8	6.52898e-08	0.3	1
s__Candidatus_Aphodovivens_excrementavium	230	1.87708e-06	1	2
s__Armatimonadetes_bacterium_CG2_30_59_28	108	8.81412e-07	1	1
s__Candidatus_Atribacteria_bacterium	336	2.74217e-06	1	16
s__uncultured_Atribacterota_bacterium	10	8.16122e-08	0.2	2
s__Bacteroides_cellulosilyticus	18244	0.000148893	1	453
s__Bacteroides_cellulosilyticus_CAG:158	1374	1.12135e-05	1	17
s__Bacteroides_neonati	588	4.7988e-06	1	23
s__Bacteroides_oleiciplenus	2022	1.6502e-05	1	74
s__Bacteroides_propionicigenes	130	1.06096e-06	1	4
s__Bacteroides_sp._43_46	552	4.505e-06	1	26
s__Bacteroides_sp._AF25-38AC	52	4.24384e-07	0.6	2
s__Bacteroides_sp._AF37-16AC	138	1.12625e-06	0.6	3
s__Bacteroides_sp._AM27-13	172	1.40373e-06	0.9	4
s__Bacteroides_sp._An19	854	6.96968e-06	1	26
s__Bacteroides_sp._An322	1490	1.21602e-05	1	37
s__Bacteroides_sp._CAG:144	3768	3.07515e-05	1	56
s__Bacteroides_sp._CAG:443	280	2.28514e-06	1	10
s__Bacteroides_sp._D1	310	2.52998e-06	1	3
s__Bacteroides_stercoris	11014	8.98877e-05	1	171
s__Bacteroides_togonis	848	6.92072e-06	1	38
s__Candidatus_Bacteroides_intestinipullorum	196	1.5996e-06	0.9	8
s__Senegalimassilia_faecalis	10	8.16122e-08	0.3	1
s__Enteroscipio_rubneri	40	3.26449e-07	0.8	3
s__Gordonibacter_pamelaeae	36	2.93804e-07	0.4	3
s__Paraeggerthella_sp._Marseille-Q4926	2	1.63224e-08	0.1	1
s__Phoenicibacter_congonensis	52	4.24384e-07	0.5	2
s__Raoultibacter_sp._Marseille-P8396	132	1.07728e-06	1	5
s__Xiamenia_xianingshaonis	20	1.63224e-07	0.3	2
s__Candidatus_Aphodovivens_avicola	8	6.52898e-08	0.3	2
s__Candidatus_Aphodovivens_avistercoris	12	9.79347e-08	0.3	1
s__Actinobacteria_bacterium_RBG_13_63_9	24	1.95869e-07	0.1	1
s__Hydrogenothermus_marinus	4	3.26449e-08	0.2	1
s__Bacteroides_acidifaciens	5308	4.33198e-05	1	144
s__Bacteroides_cutis	1320	1.07728e-05	1	30
s__Bacteroides_faecis_CAG:32	256	2.08927e-06	1	6
s__Bacteroides_fragilis_CAG:47	308	2.51366e-06	1	11
s__Bacteroides_ndongoniae	1020	8.32445e-06	1	21
s__Bacteroides_rodentium	834	6.80646e-06	1	22
s__Bacteroides_sp._11BF	244	1.99134e-06	0.8	5
s__Bacteroides_sp._3_1_23	294	2.3994e-06	0.9	10
s__Bacteroides_sp._9_1_42FAA	218	1.77915e-06	1	1
s__Bacteroides_sp._AF14-46	18	1.46902e-07	0.2	1
s__Bacteroides_sp._AM16-15	10	8.16122e-08	0.2	1
s__Bacteroides_sp._CAG:598	662	5.40273e-06	1	28
s__Bacteroides_sp._OF03-11BH	74	6.03931e-07	0.4	3
s__Bacteroides_sp._SL.2.06	4	3.26449e-08	0.2	1
s__Bacteroides_sp._SM23_62_1	90	7.3451e-07	0.9	3
s__Bacteroides_timonensis	1770	1.44454e-05	1	47
s__Phocaeicola_abscessus	632	5.15789e-06	1	35
s__Phocaeicola_vulgatus	33116	0.000270267	1	892
s__Candidatus_Phocaeicola_gallinarum	22	1.79547e-07	0.5	2
s__Barnesiella_sp._An22	1204	9.82611e-06	1	58
s__Candidatus_Phocaeicola_excrementigallinarum	760	6.20253e-06	1	23
s__Phocaeicola_barnesiae	3234	2.63934e-05	1	93
s__Phocaeicola_sp.	8790	7.17372e-05	1	278
s__Candidatus_Phocaeicola_caecigallinarum	158	1.28947e-06	1	6
s__Candidatus_Phocaeicola_merdigallinarum	68	5.54963e-07	0.3	2
s__Fermentimonas_sp.	542	4.42338e-06	1	17
s__Duncaniella_sp._B8	890	7.26349e-06	1	1
s__Muribaculum_sp.	8474	6.91582e-05	1	294
s__Sodaliphilus_pleomorphus	1888	1.54084e-05	1	100
s__Muribaculaceae_bacterium	2094714	0.0170954	1	71697
s__Muribaculaceae_bacterium_Isolate-013_(NCI)	826	6.74117e-06	1	20
s__Muribaculaceae_bacterium_Isolate-100_(HZI)	362	2.95436e-06	1	6
s__Odoribacter_sp._AF15-53	762	6.21885e-06	1	15
s__Paludibacter_sp._47-17	1146	9.35276e-06	0.9	15
s__Lascolabacillus_massiliensis	154	1.25683e-06	1	5
s__Massilibacteroides_sp.	22	1.79547e-07	0.4	2
s__Porphyromonas_gulae	786	6.41472e-06	1	35
s__Porphyromonas_sp._HMSC077F02	18	1.46902e-07	0.5	2
s__Porphyromonadaceae_bacterium_KH3R12	610	4.97835e-06	1	18
s__Prevotella_fusca	822	6.70853e-06	1	29
s__Prevotella_sp._AM42-24	3374	2.7536e-05	1	38
s__Prevotella_sp._CAG:1185	1410	1.15073e-05	1	45
s__Prevotella_sp._CAG:487	454	3.7052e-06	1	22
s__Prevotella_sp._CAG:873	626	5.10893e-06	1	15
s__Prevotella_sp._P4-67	4912	4.00879e-05	1	187
s__Prevotella_sp._oral_taxon_306	352	2.87275e-06	1	15
s__Alistipes_shahii	5262	4.29444e-05	1	137
s__Phocaeicola_dorei	12042	9.82774e-05	1	324
s__Bacteroidaceae_bacterium_HV4-6-C5C	636	5.19054e-06	1	23
s__Candidatus_Phocaeicola_faecigallinarum	664	5.41905e-06	1	19
s__Candidatus_Phocaeicola_excrementipullorum	14	1.14257e-07	0.3	2
s__Candidatus_Phocaeicola_faecipullorum	988	8.06329e-06	1	31
s__Bacteroidaceae_bacterium_14-104	1868	1.52452e-05	1	63
s__Coprobacter_sp.	1716	1.40047e-05	1	57
s__Proteiniphilum_sp.	194	1.58328e-06	1	8
s__Dysgonamonadaceae_bacterium	658	5.37008e-06	1	14
s__Lentimicrobiaceae_bacterium	12590	0.00010275	1	254
s__Candidatus_Amulumruptor_caecigallinarius	2060	1.68121e-05	1	68
s__Muribaculaceae_bacterium_Isolate-039_(Harlan)	164	1.33844e-06	0.8	13
s__Muribaculaceae_bacterium_Isolate-102_(HZI)	184	1.50167e-06	1	11
s__Muribaculaceae_bacterium_Isolate-110_(HZI)	356	2.9054e-06	1	14
s__Muribaculaceae_bacterium_Isolate-113_(HZI)	4	3.26449e-08	0.1	1
s__Culturomica_sp.	34	2.77482e-07	0.5	5
s__Paludibacter_sp._221	142	1.15889e-06	0.8	8
s__Porphyromonadaceae_bacterium_CG2_30_38_12	102	8.32445e-07	0.7	1
s__Prevotella_baroniae	2034	1.65999e-05	1	50
s__Prevotella_cerevisiae	814	6.64324e-06	1	18
s__Prevotella_copri	107542	0.000877674	1	2499
s__Prevotella_sp._ICM33	150	1.22418e-06	0.9	6
s__Prevotella_sp._MSX73	2372	1.93584e-05	1	73
s__Prevotella_sp._Marseille-P4334	126	1.02831e-06	1	9
s__Prevotella_sp._S7_MS_2	40	3.26449e-07	0.5	5
s__Pseudoprevotella_muciniphila	7110	5.80263e-05	1	316
s__Prevotellaceae_bacterium	67058	0.000547275	1	2287
s__Alistipes_finegoldii	1768	1.4429e-05	1	61
s__Alistipes_onderdonkii	2896	2.36349e-05	1	94
s__Candidatus_Phocaeicola_gallistercoris	294	2.3994e-06	1	12
s__Bacteroidaceae_bacterium	4217902	0.0344232	1	168312
s__Dysgonomonas_mossii	1910	1.55879e-05	1	49
s__Muribaculum_sp._NM65_B17	288	2.35043e-06	0.8	9
s__Muribaculaceae_bacterium_Isolate-036_(Harlan)	258	2.1056e-06	1	14
s__Muribaculaceae_bacterium_Isolate-077_(Janvier)	122	9.95669e-07	0.9	4
s__Butyricimonas_vaginalis	216	1.76282e-06	0.9	14
s__Odoribacter_laneus	1614	1.31722e-05	1	48
s__Porphyromonas_loveana	410	3.3461e-06	1	8
s__Porphyromonas_sp._COT-108_OH1349	452	3.68887e-06	1	6
s__Porphyromonadaceae_bacterium	8666	7.07252e-05	1	276
s__Hallella_faecis	786	6.41472e-06	1	33
s__Prevotella_brunnea	28	2.28514e-07	0.5	4
s__Prevotella_buccalis	3382	2.76013e-05	1	133
s__Prevotella_dentalis	3622	2.956e-05	1	88
s__Prevotella_koreensis	3270	2.66872e-05	1	102
s__Prevotella_marseillensis	1368	1.11646e-05	1	46
s__Prevotella_oralis	414	3.37875e-06	1	26
s__Prevotella_oryzae	1938	1.58165e-05	1	46
s__Prevotella_pleuritidis	1120	9.14057e-06	1	25
s__Prevotella_sp._885	2602	2.12355e-05	1	70
s__Prevotella_sp._CAG:592	766	6.2515e-06	1	15
s__Prevotella_sp._CAG:604	3430	2.7993e-05	1	78
s__Prevotella_sp._HMSC077E09	8	6.52898e-08	0.2	2
s__Prevotella_sp._MA2016	44266	0.000361265	1	1038
s__Prevotella_sp._P3-122	7698	6.28251e-05	1	194
s__Prevotella_sp._P5-92	5442	4.44134e-05	1	106
s__Prevotella_sp._oral_taxon_313	454	3.7052e-06	1	14
s__Phocaeicola_paurosaccharolyticus	1500	1.22418e-05	1	55
s__Dysgonomonas_alginatilytica	2468	2.01419e-05	1	16
s__Dysgonomonadaceae_bacterium_zrk40	84	6.85543e-07	0.6	3
s__Muribaculaceae_bacterium_Isolate-004_(NCI)	128	1.04464e-06	1	5
s__Muribaculaceae_bacterium_Isolate-037_(Harlan)	532	4.34177e-06	1	26
s__Muribaculaceae_bacterium_Isolate-105_(HZI)	184	1.50167e-06	1	8
s__Butyricimonas_sp.	480	3.91739e-06	1	21
s__Odoribacter_sp._43_10	108	8.81412e-07	0.8	3
s__Porphyromonas_bennonis	50	4.08061e-07	0.2	1
s__Porphyromonas_levii	1680	1.37109e-05	1	55
s__Porphyromonas_sp._KLE_1280	194	1.58328e-06	1	1
s__Alloprevotella_sp._Lung230	332	2.70953e-06	1	16
s__Palleniella_intestinalis	1998	1.63061e-05	1	70
s__Paraprevotella_sp.	13114	0.000107026	1	378
s__Prevotella_denticola	2778	2.26719e-05	1	108
s__Prevotella_falsenii	618	5.04364e-06	1	22
s__Prevotella_herbatica	1016	8.2918e-06	1	55
s__Prevotella_mizrahii	1548	1.26336e-05	1	60
s__Prevotella_paludivivens	1028	8.38974e-06	1	44
s__Prevotella_sp._10(H)	66	5.38641e-07	0.7	6
s__Prevotella_sp._AG:487_50_53	166	1.35476e-06	0.9	10
s__Prevotella_sp._BV3P1	50	4.08061e-07	0.8	8
s__Prevotella_sp._F0091	50	4.08061e-07	0.7	5
s__Prevotella_sp._KH2C16	5650	4.61109e-05	1	125
s__Prevotella_sp._S7-1-8	308	2.51366e-06	0.7	14
s__Prevotella_sp._khp1	13988	0.000114159	1	183
s__Prevotella_sp._ne3005	591852	0.00483024	1	7319
s__Prevotella_sp._oral_taxon_376	690	5.63124e-06	1	40
s__Prevotella_sp._tc2-28	430854	0.0035163	1	5643
s__Alistipes_montrealensis	542	4.42338e-06	0.8	9
s__Phocaeicola_sartorii	6572	5.36356e-05	1	145
s__Barnesiella_sp._GGCC_0306	560	4.57028e-06	1	8
s__Barnesiella_viscericola	636	5.19054e-06	1	28
s__Coprobacter_fastidiosus	2368	1.93258e-05	1	77
s__Dysgonomonas_hofstadii	556	4.53764e-06	1	23
s__unclassified_g__Dysgonomonas	282	2.30146e-06	0.9	8
s__Proteiniphilum_sp._JNU-WLY501	1370	1.11809e-05	1	28
s__unclassified_g__Proteiniphilum	2	1.63224e-08	0.1	1
s__Muribaculum_sp._An289	2612	2.13171e-05	1	15
s__Dysgonomonas_sp._216	734	5.99034e-06	1	20
s__Muribaculaceae_bacterium_Isolate-042_(Harlan)	592	4.83144e-06	1	9
s__Dysgonomonas_sp._ZJ279	56	4.57028e-07	0.6	3
s__Muribaculaceae_bacterium_Isolate-104_(HZI)	104	8.48767e-07	0.9	9
s__Muribaculaceae_bacterium_Isolate-114_(HZI)	758	6.18621e-06	1	11
s__Butyricimonas_sp._An62	54	4.40706e-07	0.9	5
s__Butyricimonas_faecalis	346	2.82378e-06	0.9	5
s__Culturomica_massiliensis	1168	9.53231e-06	1	18
s__Butyricimonas_virosa	14894	0.000121553	1	203
s__Candidatus_Odoribacter_faecigallinarum	108	8.81412e-07	1	6
s__Paludibacter_sp.	2022	1.6502e-05	1	57
s__Porphyromonas_catoniae	38	3.10126e-07	0.6	3
s__Candidatus_Prevotella_intestinigallinarum	400	3.26449e-06	1	23
s__Porphyromonas_gingivalis	6192	5.05343e-05	1	160
s__Prevotella_intermedia	9444	7.70746e-05	1	312
s__Porphyromonas_macacae	912	7.44304e-06	1	23
s__Prevotella_nanceiensis	1140	9.30379e-06	1	56
s__Porphyromonas_sp.	1250	1.02015e-05	1	20
s__Prevotella_pectinovora	20252	0.000165281	1	486
s__Porphyromonas_sp._CAG:1061	80	6.52898e-07	0.8	5
s__Prevotella_ruminicola	632386	0.00516104	1	15485
s__Porphyromonadaceae_bacterium_KH3CP3RA	380	3.10126e-06	0.9	5
s__Prevotella_sp._CAG:1320	4434	3.61869e-05	1	65
s__Porphyromonadaceae_bacterium_KHP3R9	70	5.71286e-07	0.7	2
s__Prevotella_sp._CAG:279	1400	1.14257e-05	1	21
s__Candidatus_Prevotella_avicola	606	4.9457e-06	1	14
s__Prevotella_sp._CAG:924	634	5.17422e-06	1	18
s__Prevotella_colorans	984	8.03064e-06	1	23
s__Prevotella_sp._E2-28	74692	0.000609578	1	1876
s__Prevotella_illustrans	2	1.63224e-08	0.1	1
s__Prevotella_sp._P5-108	1392	1.13604e-05	1	54
s__Prevotella_multiformis	754	6.15356e-06	1	23
s__Prevotella_sp._P5-126	10812	8.82391e-05	1	246
s__Prevotella_multisaccharivorax	1490	1.21602e-05	1	30
s__Prevotella_sp._PTAC	260	2.12192e-06	1	18
s__Prevotella_sp._CAG:386	1782	1.45433e-05	1	25
s__Prevotella_sp._oral_taxon_475	124	1.01199e-06	1	9
s__Prevotella_sp._DNF00663	378	3.08494e-06	0.9	12
s__Prevotellamassilia_sp.	1624	1.32538e-05	1	24
s__Prevotella_sp._E1-a	180	1.46902e-06	1	11
s__Prevotella_sp._OH937_COT-195	1602	1.30743e-05	1	66
s__Prevotella_sp._Sc00033	870	7.10026e-06	1	20
s__Prevotella_sp._Sc00066	222	1.81179e-06	1	11
s__Prevotella_sp._lc2012	82110	0.000670118	1	1323
s__Prevotella_sp._oral_taxon_472	562	4.58661e-06	1	20
s__Alistipes_inops	128	1.04464e-06	0.8	6
s__Phocaeicola_coprocola	3574	2.91682e-05	1	79
s__Barnesiella_sp.	1186	9.67921e-06	1	45
s__Dysgonomonas_gadei	152	1.24051e-06	1	7
s__Dysgonomonas_sp._HDW5A	104	8.48767e-07	0.8	6
s__Dysgonomonas_sp._HGC4	80	6.52898e-07	0.9	10
s__Dysgonomonas_sp._Marseille-P4361	30	2.44837e-07	0.3	2
s__Dysgonomonas_sp._ZJ709	140	1.14257e-06	1	8
s__Fermentimonas_caenicola	126	1.02831e-06	1	17
s__Duncaniella_freteri	118	9.63024e-07	1	7
s__Muribaculaceae_bacterium_Isolate-001_(NCI)	638	5.20686e-06	1	8
s__Muribaculaceae_bacterium_S4	100	8.16122e-07	0.9	5
s__Butyricimonas_sp._Marseille-P3923	1734	1.41516e-05	1	42
s__Butyricimonas_synergistica	1214	9.90772e-06	1	29
s__Odoribacter_sp._AF21-41	432	3.52565e-06	1	9
s__Odoribacter_sp._OF09-27XD	830	6.77382e-06	1	14
s__Odoribacteraceae_bacterium	1204	9.82611e-06	1	34
s__Paludibacter_propionicigenes	778	6.34943e-06	1	15
s__Porphyromonas_asaccharolytica	64	5.22318e-07	0.8	4
s__Candidatus_Prevotella_stercoripullorum	738	6.02298e-06	1	17
s__Prevotella_corporis	3236	2.64097e-05	1	70
s__Prevotella_histicola	5674	4.63068e-05	1	148
s__Prevotella_lacticifex	9622	7.85273e-05	1	259
s__Prevotella_marshii	468	3.81945e-06	1	14
s__Prevotella_oris	2926	2.38797e-05	1	84
s__Prevotella_oulorum	1020	8.32445e-06	1	48
s__Prevotella_sp._CAG:520	488	3.98268e-06	1	29
s__Prevotella_sp._CAG:617	2594	2.11702e-05	1	42
s__Prevotella_sp._P5-64	9524	7.77275e-05	1	180
s__Prevotella_sp._oral_taxon_299	226	1.84444e-06	1	11
s__Prevotella_sp._tf2-5	119030	0.00097143	1	3114
s__Prevotellamassilia_timonensis	3216	2.62465e-05	1	123
s__Alistipes_provencensis	162	1.32212e-06	1	4
s__Alistipes_putredinis_CAG:67	3142	2.56426e-05	1	32
s__Phocaeicola_coprophilus	2960	2.41572e-05	1	100
s__Phocaeicola_faecium	740	6.03931e-06	1	23
s__Balneicella_halophila	54	4.40706e-07	0.6	4
s__Barnesiella_sp._B2-R-119	72	5.87608e-07	0.9	4
s__Candidatus_Barnesiella_excrementipullorum	28	2.28514e-07	0.8	3
s__Dysgonomonas_macrotermitis	318	2.59527e-06	1	12
s__Dysgonomonas_sp._Marseille-P4677	136	1.10993e-06	0.9	7
s__Lentimicrobium_saccharophilum	294	2.3994e-06	1	8
s__Duncaniella_muris	492	4.01532e-06	1	24
s__unclassified_g__Butyricimonas	5174	4.22262e-05	1	86
s__Odoribacter_sp.	1680	1.37109e-05	1	46
s__Porphyromonas_sp._31_2	106	8.6509e-07	0.8	7
s__Paraprevotella_xylaniphila	4994	4.07571e-05	1	70
s__Prevotella_dentasini	2230	1.81995e-05	1	71
s__Prevotella_nigrescens	14232	0.000116151	1	168
s__Prevotella_scopos	646	5.27215e-06	1	20
s__Prevotella_shahii	1602	1.30743e-05	1	56
s__Prevotella_sp._AM23-5	430	3.50933e-06	1	10
s__Prevotella_sp._CAG:255	612	4.99467e-06	1	33
s__Prevotella_sp._CAG:755	1542	1.25846e-05	1	29
s__Prevotella_sp._E13-17	19800	0.000161592	1	686
s__Prevotella_sp._P3-92	760	6.20253e-06	1	31
s__Prevotella_sp._Rep29	102590	0.00083726	1	1069
s__Prevotella_sp._Sc00044	152	1.24051e-06	0.8	9
s__Prevotella_stercorea_CAG:629	1964	1.60286e-05	1	28
s__Barnesiella_sp._An55	878	7.16555e-06	1	14
s__Barnesiella_sp._CU968	616	5.02731e-06	1	6
s__Barnesiella_sp._ET7	1330	1.08544e-05	1	35
s__Dysgonomonas_sp._520	184	1.50167e-06	1	9
s__Dysgonomonas_sp._521	1224	9.98934e-06	1	32
s__Dysgonomonas_sp._BGC7	212	1.73018e-06	1	10
s__Dysgonomonas_sp._GY75	1874	1.52941e-05	1	22
s__Petrimonas_mucosa	1342	1.09524e-05	1	50
s__Lentimicrobium_sp._L6	14	1.14257e-07	0.1	1
s__Paramuribaculum_sp.	52	4.24384e-07	0.6	3
s__Odoribacter_sp._Z80	1152	9.40173e-06	1	16
s__uncultured_Paludibacter_sp.	400	3.26449e-06	1	11
s__Massilibacteroides_vaginae	1018	8.30813e-06	1	9
s__Porphyromonas_circumdentaria	444	3.62358e-06	0.8	5
s__Porphyromonas_gingivicanis	134	1.0936e-06	0.8	13
s__Porphyromonas_somerae	148	1.20786e-06	0.8	13
s__Porphyromonas_sp._COT-239_OH1446	598	4.88041e-06	1	8
s__unclassified_g__Porphyromonas	744	6.07195e-06	0.9	11
s__Hallella_seregens	1478	1.20623e-05	1	39
s__Prevotella_albensis	7498	6.11929e-05	1	171
s__Prevotella_enoeca	750	6.12092e-06	1	36
s__Prevotella_ihumii	266	2.17089e-06	1	21
s__Prevotella_micans	878	7.16555e-06	1	23
s__Phocaeicola_faecalis	624	5.0926e-06	1	17
s__Prevotella_sp._CAG:1092	4396	3.58767e-05	1	172
s__Phocaeicola_salanitronis	3732	3.04577e-05	1	58
s__Prevotella_sp._FD3004	32804	0.000267721	1	880
s__Dysgonomonas_sp._25	142	1.15889e-06	0.8	3
s__Prevotella_sp._HUN102	726	5.92505e-06	1	30
s__Dysgonomonas_sp._37-18	60	4.89673e-07	0.8	1
s__Prevotella_sp._P3-120	1860	1.51799e-05	1	89
s__Dysgonomonas_sp._HDW5B	110	8.97735e-07	0.7	4
s__Prevotella_sp._P5-50	3046	2.48591e-05	1	133
s__uncultured_Dysgonomonas_sp.	224	1.82811e-06	1	21
s__Alistipes_communis	1666	1.35966e-05	1	54
s__Petrimonas_sp.	482	3.93371e-06	1	23
s__Alistipes_finegoldii_CAG:68	3286	2.68178e-05	1	39
s__unclassified_g__Muribaculum	1448	1.18175e-05	1	40
s__unclassified_f__Muribaculaceae	226	1.84444e-06	1	8
s__Butyricimonas_sp._BSD2780061689_150309_C8	166	1.35476e-06	0.9	3
s__Porphyromonadaceae_bacterium_COT-184_OH4590	1044	8.52032e-06	1	30
s__Candidatus_Caccomonas_pullistercoris	50	4.08061e-07	0.9	5
s__Prevotella_bergensis	1244	1.01526e-05	1	22
s__Prevotella_brevis	62592	0.000510827	1	1597
s__Prevotella_bryantii	37000	0.000301965	1	1108
s__Prevotella_conceptionensis	1048	8.55296e-06	1	22
s__Prevotella_sp._AGR2160	1546	1.26173e-05	1	56
s__Prevotella_sp._C561	868	7.08394e-06	1	26
s__Prevotella_sp._P4-119	22318	0.000182142	1	408
s__Prevotella_sp._TF12-30	156	1.27315e-06	0.9	4
s__Alistipes_sp.	76388	0.00062342	1	2291
s__Candidatus_Barnesiella_merdigallinarum	310	2.52998e-06	0.9	12
s__Coprobacter_secundus	926	7.55729e-06	1	20
s__Coprobacter_sp._LH1063	238	1.94237e-06	1	13
s__Proteiniphilum_sp._51_7	20	1.63224e-07	0.2	1
s__unclassified_g__Duncaniella	284	2.31779e-06	1	18
s__Paramuribaculum_intestinale	634	5.17422e-06	1	21
s__Muribaculaceae_bacterium_Isolate-002_(NCI)	256	2.08927e-06	1	9
s__Muribaculaceae_bacterium_Isolate-080_(Janvier)	320	2.61159e-06	0.9	10
s__Paludibacteraceae_bacterium	5838248	0.0476472	1	167485
s__Macellibacteroides_fermentans	1996	1.62898e-05	1	20
s__Macellibacteroides_sp._HH-ZS	1270	1.03648e-05	1	26
s__Microbacter_margulisiae	350	2.85643e-06	1	10
s__Porphyromonas_cangingivalis	396	3.23184e-06	1	10
s__Porphyromonas_canoris	572	4.66822e-06	0.8	6
s__Porphyromonas_sp._COT-108_OH2963	6	4.89673e-08	0.2	1
s__Porphyromonadaceae_bacterium_NLAE-zl-C104	88	7.18188e-07	0.7	4
s__Alloprevotella_sp._oral_taxon_473	754	6.15356e-06	1	20
s__Alloprevotella_tannerae	3514	2.86785e-05	1	85
s__Prevotella_disiens	2578	2.10396e-05	1	88
s__Prevotella_lascolaii	386	3.15023e-06	1	11
s__Prevotella_loescheii	2894	2.36186e-05	1	82
s__Prevotella_melaninogenica	9814	8.00942e-05	1	232
s__Prevotella_rara	998	8.1449e-06	1	41
s__Prevotella_saccharolytica	2284	1.86402e-05	1	32
s__Prevotella_sp.	15570524	0.127075	1	409975
s__Prevotella_sp._BP1-145	27750	0.000226474	1	913
s__Prevotella_sp._CAG:1124	2054	1.67632e-05	1	48
s__Prevotella_sp._CAG:5226	1842	1.5033e-05	1	57
s__Prevotella_sp._CAG:891	1596	1.30253e-05	1	38
s__Prevotella_sp._E15-14	506	4.12958e-06	1	36
s__Prevotella_sp._E15-22	30626	0.000249946	1	1170
s__Prevotella_sp._HMSC069G02	456	3.72152e-06	1	22
s__Prevotella_sp._Marseille-P4119	3214	2.62302e-05	1	87
s__Prevotella_sp._P4-98	3848	3.14044e-05	1	108
s__Prevotella_sp._P6B1	39558	0.000322842	1	1031
s__Prevotella_sp._PCHR	902	7.36142e-06	1	39
s__Xylanibacter_muris	2200	1.79547e-05	1	97
s__Alistipes_putredinis	4912	4.00879e-05	1	81
s__Phocaeicola_intestinalis	1902	1.55226e-05	1	48
s__unclassified_g__Phocaeicola	1660	1.35476e-05	1	43
s__unclassified_f__Bacteroidaceae	11984	9.78041e-05	1	250
s__Seramator_thermalis	406	3.31346e-06	1	13
s__Candidatus_Homeothermus_sp.	138	1.12625e-06	0.8	14
s__Heminiphilus_faecis	312	2.5463e-06	0.8	17
s__Muribaculum_gordoncarteri	258	2.1056e-06	1	12
s__Muribaculum_intestinale	1820	1.48534e-05	1	41
s__Muribaculum_sp._An287	2942	2.40103e-05	1	9
s__Muribaculaceae_bacterium_Isolate-083_(Janvier)	298	2.43204e-06	1	2
s__Odoribacter_sp._DSM_112344	1132	9.2385e-06	1	21
s__Odoribacter_splanchnicus	10278	8.38811e-05	1	266
s__Marseilla_massiliensis	3880	3.16655e-05	1	122
s__Metaprevotella_massiliensis	826	6.74117e-06	1	20
s__Prevotella_aurantiaca	454	3.7052e-06	1	24
s__Prevotella_copri_CAG:164	2778	2.26719e-05	1	63
s__Prevotella_hominis	3528	2.87928e-05	1	134
s__Prevotella_sp._AM34-19LB	602	4.91306e-06	1	27
s__Prevotella_sp._CAG:485	2682	2.18884e-05	1	28
s__Prevotella_sp._CAG:732	1570	1.28131e-05	1	47
s__Prevotella_sp._E13-1	1280	1.04464e-05	1	54
s__Prevotella_sp._E13-27	55068	0.000449422	1	1604
s__Prevotella_sp._HMSC073D09	458	3.73784e-06	1	16
s__Prevotella_sp._P6B4	39942	0.000325976	1	1094
s__Prevotella_sp._Sc00028	5238	4.27485e-05	1	87
s__Prevotella_sp._kh1p2	2900	2.36675e-05	1	81
s__Prevotellaceae_bacterium_KH2P17	18	1.46902e-07	0.1	2
s__Alistipes_ihumii	106	8.6509e-07	0.9	7
s__Candidatus_Phocaeicola_merdavium	422	3.44404e-06	1	20
s__Phocaeicola_plebeius	17800	0.00014527	1	377
s__Barnesiella_intestinihominis	16574	0.000135264	1	111
s__Barnesiella_sp._WM24	268	2.18721e-06	1	13
s__Dysgonomonas_massiliensis	152	1.24051e-06	1	6
s__Proteiniphilum_saccharofermentans	142	1.15889e-06	1	11
s__Lentimicrobium_sp.	742	6.05563e-06	1	25
s__Butyricimonas_paravirosa	2796	2.28188e-05	1	54
s__Odoribacter_laneus_CAG:561	752	6.13724e-06	1	24
s__Paludibacter_jiangxiensis	390	3.18288e-06	1	13
s__Candidatus_Paraprevotella_stercoravium	888	7.24717e-06	1	25
s__Candidatus_Paraprevotella_stercorigallinarum	2102	1.71549e-05	1	46
s__Prevotella_aff._ruminicola_Tc2-24	90410	0.000737856	1	1354
s__Prevotella_amnii	2824	2.30473e-05	1	63
s__Prevotella_bivia	1676	1.36782e-05	1	56
s__Prevotella_jejuni	672	5.48434e-06	1	47
s__Prevotella_maculosa	3810	3.10943e-05	1	100
s__Prevotella_sp._CAG:474	1922	1.56859e-05	1	60
s__Prevotella_sp._E9-3	43472	0.000354785	1	1199
s__Prevotella_sp._HJM029	176	1.43638e-06	0.9	12
s__Prevotella_sp._HMSC077E08	78	6.36575e-07	0.7	3
s__Prevotella_sp._RM4	47222	0.000385389	1	784
s__Prevotella_stercorea	10096	8.23957e-05	1	357
s__Prevotella_veroralis	2662	2.17252e-05	1	41
s__Xylanibacter_rodentium	26	2.12192e-07	0.4	2
s__Prevotellaceae_bacterium_MN60	33552	0.000273825	1	1188
s__Alistipes_dispar	58	4.73351e-07	0.8	3
s__Phocaeicola_massiliensis	3172	2.58874e-05	1	101
s__unclassified_g__Barnesiella	400	3.26449e-06	1	10
s__Dysgonomonas_capnocytophagoides	656	5.35376e-06	1	9
s__Dysgonomonas_sp._511	198	1.61592e-06	0.8	8
s__Duncaniella_sp._C9	26	2.12192e-07	0.3	1
s__Butyricimonas_faecihominis	248	2.02398e-06	1	21
s__Porphyromonas_sp._COT-052_OH4946	18	1.46902e-07	0.3	1
s__Porphyromonas_sp._oral_taxon_278	184	1.50167e-06	0.6	1
s__Sanguibacteroides_justesenii	814	6.64324e-06	1	22
s__Alloprevotella_sp.	18518	0.00015113	1	1010
s__Paraprevotella_clara_CAG:116	1148	9.36908e-06	1	21
s__Prevotella_pallens	4388	3.58114e-05	1	108
s__Candidatus_Barnesiella_excrementigallinarum	1118	9.12425e-06	1	14
s__Prevotella_sp._CAG:1031	1556	1.26989e-05	1	11
s__Prevotella_sp._E13-3	26962	0.000220043	1	838
s__Dysgonomonas_sp._GY617	22	1.79547e-07	0.3	5
s__Prevotella_sp._E2-25	15500	0.000126499	1	628
s__Proteiniphilum_acetatigenes	506	4.12958e-06	1	17
s__Prevotella_sp._MGM1	1358	1.10829e-05	1	69
s__Lentimicrobium_sp._S6	102	8.32445e-07	0.7	5
s__Prevotella_sp._TCVGH	410	3.3461e-06	1	9
s__Candidatus_Butyricimonas_faecavium	398	3.24817e-06	1	17
s__Prevotella_sp._oral_taxon_317	3710	3.02781e-05	1	77
s__Odoribacter_sp._CAG:788	286	2.33411e-06	1	10
s__Prevotellaceae_bacterium_HUN156	37848	0.000308886	1	1260
s__Odoribacter_splanchnicus_CAG:14	268	2.18721e-06	1	7
s__unclassified_f__Prevotellaceae	392	3.1992e-06	1	7
s__Gabonia_massiliensis	318	2.59527e-06	1	13
s__Alistipes_indistinctus	678	5.53331e-06	1	20
s__Porphyromonas_crevioricanis	566	4.61925e-06	1	18
s__Alistipes_senegalensis	1808	1.47555e-05	1	83
s__Porphyromonas_endodontalis	34	2.77482e-07	0.6	2
s__Porphyromonas_sp._COT-290_OH3588	32	2.61159e-07	0.8	2
s__Porphyromonas_sp._HMSC065F10	90	7.3451e-07	0.9	7
s__Alloprevotella_sp._OH1205_COT-284	180	1.46902e-06	1	6
s__Prevotella_sp._P2-180	4654	3.79823e-05	1	204
s__Prevotella_sp._P4-51	4808	3.92392e-05	1	126
s__Prevotella_vespertina	204	1.66489e-06	1	12
s__unclassified_g__Prevotella	332940	0.0027172	1	6799
s__Alistipes_megaguti	292	2.38308e-06	1	10
s__Phocaeicola_faecicola	2034	1.65999e-05	1	31
s__Candidatus_Barnesiella_excrementavium	36	2.93804e-07	0.6	3
s__Candidatus_Barnesiella_merdipullorum	4	3.26449e-08	0.2	1
s__Dysgonomonas_sp.	106	8.6509e-07	0.4	4
s__Petrimonas_sp._IBARAKI	568	4.63557e-06	1	23
s__Proteiniphilum_sp._X52	1082	8.83044e-06	1	21
s__unclassified_g__Lentimicrobium	4	3.26449e-08	0.2	1
s__Duncaniella_dubosii	492	4.01532e-06	1	8
s__Duncaniella_sp.	456	3.72152e-06	1	9
s__uncultured_Muribaculaceae_bacterium	32	2.61159e-07	0.6	1
s__Butyricimonas_sp._NSJ-56	1278	1.043e-05	1	22
s__unclassified_f__Odoribacteraceae	76	6.20253e-07	0.5	3
s__Paludibacter_sp._SCN_50-10	326	2.66056e-06	0.9	11
s__Porphyromonas_uenonis	42	3.42771e-07	0.6	2
s__Alloprevotella_rava	544	4.43971e-06	1	23
s__Paraprevotella_clara	10538	8.6003e-05	1	129
s__Prevotella_buccae	4914	4.01043e-05	1	155
s__Prevotella_salivae	3416	2.78787e-05	1	134
s__Prevotella_sp._BP1-148	27626	0.000225462	1	938
s__Prevotella_sp._CAG:1058	1662	1.3564e-05	1	66
s__Prevotella_sp._E1-9	518	4.22751e-06	1	24
s__Prevotella_sp._MGM2	638	5.20686e-06	1	24
s__Prevotella_sp._PCJ2	662	5.40273e-06	1	28
s__Prevotella_sp._khp7	40472	0.000330301	1	1062
s__Prevotella_timonensis	3270	2.66872e-05	1	95
s__uncultured_Prevotella_sp.	630	5.14157e-06	1	17
s__Acetobacteroides_hydrogenigenes	6	4.89673e-08	0.2	2
s__Alistipes_sp._AF17-16	50	4.08061e-07	0.4	1
s__Candidatus_Coprenecus_stercoripullorum	218	1.77915e-06	0.9	8
s__Candidatus_Alistipes_avistercoris	180	1.46902e-06	0.8	2
s__Alistipes_sp._AF14-19	82	6.6922e-07	1	3
s__Candidatus_Coprenecus_merdigallinarum	26	2.12192e-07	0.5	1
s__Alistipes_sp._CAG:157	3596	2.93478e-05	1	45
s__Alistipes_sp._AL-1	22	1.79547e-07	0.4	2
s__Alistipes_sp._56_sp_Nov_56_25	134	1.0936e-06	0.8	1
s__Alistipes_sp._CAG:268	2582	2.10723e-05	1	43
s__Rikenella_sp.	96	7.83477e-07	0.7	3
s__Parabacteroides_acidifaciens	656	5.35376e-06	1	23
s__Parabacteroides_sp._AF18-52	268	2.18721e-06	0.8	8
s__Parabacteroides_sp._AF39-10AC	32	2.61159e-07	0.3	2
s__Tannerella_sp._6_1_58FAA_CT1	3088	2.52019e-05	1	20
s__Bacteroidales_bacterium_CF	1154	9.41805e-06	1	20
s__Carboxylicivirga_sp._M1479	20	1.63224e-07	0.6	3
s__Marinilabilia_salmonicolor	250	2.04031e-06	1	9
s__Draconibacterium_halophilum	30	2.44837e-07	0.5	4
s__Mariniphaga_anaerophila	1054	8.60193e-06	1	8
s__Prolixibacter_sp._SD074	546	4.45603e-06	0.8	4
s__Prolixibacteraceae_bacterium_JC049	4	3.26449e-08	0.1	1
s__Chitinophaga_lutea	8	6.52898e-08	0.1	1
s__Edaphocola_aurantiacus	62	5.05996e-07	0.7	4
s__Flavihumibacter_cheonanensis	8	6.52898e-08	0.1	1
s__Flavihumibacter_fluminis	6	4.89673e-08	0.3	1
s__Parabacteroides_merdae	14076	0.000114877	1	264
s__Candidatus_Alistipes_cottocaccae	122	9.95669e-07	0.7	5
s__Candidatus_Alistipes_intestinigallinarum	94	7.67155e-07	0.4	7
s__Candidatus_Alistipes_merdavium	2422	1.97665e-05	1	50
s__Gallalistipes_aquisgranensis	572	4.66822e-06	1	24
s__Candidatus_Coprenecus_merdipullorum	670	5.46802e-06	1	15
s__Tidjanibacter_massiliensis	50	4.08061e-07	0.7	5
s__Salinivirga_cyanobacteriivorans	14	1.14257e-07	0.2	1
s__Parabacteroides_gordonii	1278	1.043e-05	1	30
s__Parabacteroides_sp._2_1_7	162	1.32212e-06	1	11
s__Parabacteroides_sp._AM44-16	80	6.52898e-07	0.8	3
s__Parabacteroides_sp._AM08-6	156	1.27315e-06	1	14
s__Parabacteroides_sp._D13	90	7.3451e-07	1	3
s__Parabacteroides_sp._AM27-42	4	3.26449e-08	0.2	1
s__Parabacteroides_sp._D26	6	4.89673e-08	0.1	1
s__Parabacteroides_sp._An277	722	5.8924e-06	1	20
s__Tannerellaceae_bacterium	1930	1.57512e-05	1	73
s__Parabacteroides_sp._ZJ-118	1470	1.1997e-05	1	43
s__Tannerella_sp._AM09-19	92	7.50833e-07	0.8	5
s__Candidatus_Ordinivivax_streblomastigis	4686	3.82435e-05	1	40
s__Perlabentimonas_gracilis	138	1.12625e-06	0.6	4
s__Bacteroidales_bacterium	46285080	0.377743	1	963133
s__Bacteroidales_bacterium_45-6	238	1.94237e-06	1	11
s__Candidatus_Onthomorpha_intestinigallinarum	826	6.74117e-06	1	20
s__Bacteroidales_bacterium_Barb7	4782	3.9027e-05	1	72
s__Natronoflexus_pectinivorans	46	3.75416e-07	0.7	3
s__Tangfeifania_diversioriginum	212	1.73018e-06	0.9	7
s__Bacteroidales_bacterium_Barb4	3438	2.80583e-05	1	35
s__Bacteroidia_bacterium	10856	8.85982e-05	1	412
s__Bacteroidales_bacterium_MSK.15.36	8	6.52898e-08	0.3	1
s__Chitinophaga_parva	16	1.3058e-07	0.3	2
s__Labilibaculum_euxinus	44	3.59094e-07	0.5	5
s__Chitinophaga_sp._R8	26	2.12192e-07	0.2	1
s__Geofilum_rhodophaeum	446	3.63991e-06	0.9	5
s__Saccharicrinis_carchari	120	9.79347e-07	0.9	4
s__Flavihumibacter_profundi	36	2.93804e-07	0.6	3
s__Maribellus_luteus	1092	8.91206e-06	0.8	4
s__Maribellus_sediminis	90	7.3451e-07	0.8	4
s__Mariniphaga_sediminis	50	4.08061e-07	0.2	1
s__Niabella_sp.	6	4.89673e-08	0.2	2
s__Prolixibacter_sp._NT017	46	3.75416e-07	0.9	4
s__Sediminibacterium_sp._FEMGT703S	88	7.18188e-07	0.7	5
s__Chitinophaga_sancti	8	6.52898e-08	0.1	1
s__Edaphocola_flava	12	9.79347e-08	0.2	1
s__Nafulsella_turpanensis	114	9.30379e-07	0.6	3
s__Filimonas_lacunae	4	3.26449e-08	0.1	1
s__Flavipsychrobacter_sp.	286	2.33411e-06	1	10
s__Flavisolibacter_sp.	68	5.54963e-07	0.8	4
s__Parafilimonas_terrae	62	5.05996e-07	0.8	2
s__Pseudocnuella_soli	20	1.63224e-07	0.4	1
s__Sediminibacterium_sp._C3	40	3.26449e-07	0.7	1
s__Chitinophagaceae_bacterium	4354	3.5534e-05	1	160
s__Bernardetiaceae_bacterium	130	1.06096e-06	0.9	6
s__Cesiribacter_sp._SM1	14	1.14257e-07	0.4	1
s__Alistipes_sp._An31A	1892	1.5441e-05	1	38
s__Alistipes_sp._An116	128	1.04464e-06	0.8	11
s__Alistipes_sp._Marseille-P5061	86	7.01865e-07	0.8	6
s__Candidatus_Avirikenella_pullistercoris	108	8.81412e-07	0.7	14
s__Parabacteroides_sp._AF19-14	452	3.68887e-06	0.9	19
s__Parabacteroides_sp._BX2	12	9.79347e-08	0.3	1
s__Parabacteroides_sp._CAG:409	324	2.64424e-06	1	17
s__Tannerella_sp.	608	4.96202e-06	1	20
s__Candidatus_Azobacteroides_sp.	3434	2.80256e-05	1	73
s__Candidatus_Cryptobacteroides_intestinipullorum	316	2.57895e-06	1	13
s__Bacteroidales_bacterium_Barb6	1854	1.51309e-05	1	27
s__Bacteroidales_bacterium_WCE2004	183796	0.0015	1	2392
s__unclassified_o__Bacteroidales	36290	0.000296171	1	435
s__Ancylomarina_subtilis	54	4.40706e-07	0.6	3
s__Labilibaculum_filiforme	306	2.49733e-06	1	4
s__Labilibaculum_manganireducens	76	6.20253e-07	0.8	1
s__Alistipes_sp._56_11	98	7.998e-07	1	1
s__Alkaliflexus_imshenetskii	200	1.63224e-06	0.7	2
s__Alkalitalea_saponilacus	36	2.93804e-07	0.6	2
s__Maribellus_comscasis	58	4.73351e-07	0.9	4
s__Sunxiuqinia_indica	66	5.38641e-07	0.4	4
s__Chitinophaga_costaii	14	1.14257e-07	0.1	1
s__Chitinophaga_niastensis	30	2.44837e-07	0.5	1
s__Chitinophaga_sp.	20	1.63224e-07	0.2	2
s__Chitinophaga_sp._Cy-1792	14	1.14257e-07	0.3	1
s__Niastella_yeongjuensis	94	7.67155e-07	0.8	2
s__Taibaiella_sp.	312	2.5463e-06	1	11
s__Candidatus_Alistipes_avicola	188	1.53431e-06	0.6	4
s__Candidatus_Rikenella_faecigallinarum	56	4.57028e-07	0.1	2
s__Candidatus_Alistipes_stercorigallinarum	280	2.28514e-06	0.9	5
s__Rikenella_microfusus	704	5.7455e-06	1	10
s__Parabacteroides_bouchesdurhonensis	156	1.27315e-06	0.8	4
s__Tidjanibacter_sp.	5948	4.8543e-05	1	143
s__Tannerella_sp._CAG:51	14	1.14257e-07	0.5	2
s__unclassified_f__Rikenellaceae	16	1.3058e-07	0.2	1
s__Parabacteroides_chinchillae	256	2.08927e-06	0.9	10
s__Candidatus_Symbiothrix_dinenymphae	1006	8.21019e-06	1	31
s__Parabacteroides_distasonis	28486	0.000232481	1	763
s__Marinifilum_flexuosum	66	5.38641e-07	0.2	4
s__Parabacteroides_johnsonii_CAG:246	3126	2.5512e-05	1	27
s__Alkaliflexus_sp._Ai-910	14	1.14257e-07	0.1	1
s__Parabacteroides_sp._CH2-D42-20	236	1.92605e-06	1	16
s__Thermophagus_xiamenensis	20	1.63224e-07	0.2	2
s__Parabacteroides_sp._HGS0025	236	1.92605e-06	1	9
s__Candidatus_Limisoma_gallistercoris	596	4.86409e-06	1	14
s__Bacteroidales_bacterium_52_46	616	5.02731e-06	1	20
s__Bacteroidales_bacterium_KA00344	554	4.52132e-06	1	22
s__Mariniphaga_sp.	94	7.67155e-07	0.8	7
s__Agriterribacter_humi	6	4.89673e-08	0.2	1
s__Chitinophaga_filiformis	78	6.36575e-07	0.9	4
s__Chitinophaga_solisilvae	58	4.73351e-07	0.8	1
s__Chitinophaga_niabensis	78	6.36575e-07	0.4	1
s__Chitinophaga_sp._CF418	28	2.28514e-07	0.4	1
s__Chitinophaga_pinensis	44	3.59094e-07	0.7	2
s__Chitinophaga_sp._HK235	8	6.52898e-08	0.2	1
s__Chitinophaga_qingshengii	58	4.73351e-07	0.8	3
s__Chitinophaga_sp._S165	56	4.57028e-07	0.7	3
s__Chitinophaga_sp._XS-30	10	8.16122e-08	0.1	1
s__Ferruginibacter_sp._HRS2-29	10	8.16122e-08	0.3	1
s__Hydrotalea_sp._AMD	120	9.79347e-07	0.7	5
s__Limnovirga_soli	126	1.02831e-06	0.7	6
s__Parasegetibacter_sp._NRK_P23	10	8.16122e-08	0.3	1
s__Niabella_aurantiaca	298	2.43204e-06	0.9	4
s__Chitinophagaceae_bacterium_IBVUCB1	582	4.74983e-06	1	10
s__Thermoflavifilum_thermophilum	2	1.63224e-08	0.1	1
s__Bernardetia_litoralis	60	4.89673e-07	0.8	2
s__Candidatus_Parabacteroides_faecavium	350	2.85643e-06	1	13
s__Candidatus_Parabacteroides_intestinipullorum	362	2.95436e-06	1	12
s__Parabacteroides_johnsonii	4650	3.79497e-05	1	160
s__Parabacteroides_massiliensis	300	2.44837e-06	1	11
s__Parabacteroides_sp.	27332	0.000223063	1	740
s__Candidatus_Limisoma_intestinavium	372	3.03598e-06	0.9	6
s__Ancylomarina_salipaludis	252	2.05663e-06	0.9	7
s__Carboxylicivirga_sediminis	12	9.79347e-08	0.2	1
s__Geofilum_rubicundum	60	4.89673e-07	0.8	5
s__Chitinophaga_hostae	34	2.77482e-07	0.6	3
s__Chitinophaga_sedimenti	36	2.93804e-07	0.5	2
s__Flavihumibacter_solisilvae	18	1.46902e-07	0.1	1
s__Flavisolibacter_ginsengisoli	64	5.22318e-07	0.6	2
s__Lacibacter_luteus	12	9.79347e-08	0.3	1
s__Panacibacter_ginsenosidivorans	6	4.89673e-08	0.2	2
s__Chitinophagales_bacterium	1442	1.17685e-05	1	48
s__Chitinophagia_bacterium	334	2.72585e-06	0.9	15
s__Tunicatimonas_sp._TK19036	6	4.89673e-08	0.1	1
s__Cesiribacter_andamanensis	2400	1.95869e-05	1	13
s__Alistipes_sp._58_9_plus	36	2.93804e-07	0.7	5
s__Alistipes_sp._An54	254	2.07295e-06	1	7
s__Alistipes_sp._CAG:514	1792	1.46249e-05	1	70
s__Alistipes_sp._Z76	294	2.3994e-06	1	14
s__Alistipes_sp._cv1	74	6.03931e-07	0.7	4
s__Candidatus_Alistipes_excrementavium	24	1.95869e-07	0.3	2
s__Candidatus_Alistipes_faecavium	696	5.68021e-06	1	9
s__Candidatus_Alistipes_merdigallinarum	168	1.37109e-06	0.6	2
s__unclassified_g__Alistipes	3392	2.76829e-05	1	63
s__Parabacteroides_chartae	978	7.98168e-06	1	17
s__Parabacteroides_sp._52	6	4.89673e-08	0.1	1
s__Parabacteroides_sp._AF14-59	10	8.16122e-08	0.2	2
s__Parabacteroides_sp._N37	2510	2.04847e-05	1	10
s__Tannerella_sp._AF04-6	326	2.66056e-06	1	4
s__Bacteroidales_bacterium_SW299	254	2.07295e-06	1	11
s__Labilibaculum_antarcticum	82	6.6922e-07	0.6	4
s__Maribellus_maritimus	46	3.75416e-07	0.7	2
s__Puteibacter_caeruleilacunae	52	4.24384e-07	0.5	4
s__Prolixibacteraceae_bacterium	2774	2.26392e-05	1	94
s__Bacteroidia_bacterium_43-41	398	3.24817e-06	0.9	15
s__Chitinophaga_sp._CF118	4	3.26449e-08	0.1	1
s__Cnuella_takakiae	14	1.14257e-07	0.5	2
s__Ferruginibacter_lapsinanis	40	3.26449e-07	0.5	2
s__Filimonas_effusa	462	3.77049e-06	1	6
s__Gynurincola_endophyticus	82	6.6922e-07	0.9	2
s__Niabella_ginsenosidivorans	390	3.18288e-06	0.9	8
s__Niastella_sp.	4	3.26449e-08	0.1	1
s__Parabacteroides_sp._20_3	142	1.15889e-06	0.7	9
s__Parabacteroides_sp._AD58	224	1.82811e-06	0.9	12
s__Parabacteroides_sp._AF17-28	716	5.84344e-06	0.9	16
s__Parabacteroides_sp._AF17-3	246	2.00766e-06	0.9	9
s__Parabacteroides_sp._AM17-47	706	5.76182e-06	1	17
s__Parabacteroides_sp._D25	10	8.16122e-08	0.1	1
s__Parabacteroides_sp._Marseille-P3160	376	3.06862e-06	1	16
s__Parabacteroides_sp._Y3-G-102	54	4.40706e-07	0.8	2
s__Tannerella_sp._oral_taxon_808	308	2.51366e-06	1	13
s__Bacteroidales_bacterium_AH-315-I05	30	2.44837e-07	0.5	2
s__Bacteroidales_bacterium_KA00251	286	2.33411e-06	0.8	4
s__Marinifilum_sp._N1E240	32	2.61159e-07	0.3	3
s__Anaerophaga_thermohalophila	1688	1.37761e-05	1	12
s__Carboxylicivirga_marina	30	2.44837e-07	0.1	1
s__Flavisolibacter_longurius	6	4.89673e-08	0.1	1
s__Niabella_yanshanensis	16	1.3058e-07	0.5	1
s__Segetibacter_koreensis	14	1.14257e-07	0.2	2
s__Hugenholtzia_roseola	2	1.63224e-08	0.1	1
s__Alistipes_sp._CAG:435	1842	1.5033e-05	1	66
s__Candidatus_Alistipes_excrementipullorum	12	9.79347e-08	0.2	2
s__Candidatus_Alistipes_intestinipullorum	76	6.20253e-07	0.8	6
s__Candidatus_Coprenecus_pullicola	364	2.97069e-06	0.9	12
s__Mucinivorans_hirudinis	810	6.61059e-06	1	19
s__Salinivirgaceae_bacterium	81556	0.000665597	1	3769
s__Parabacteroides_pacaensis	1318	1.07565e-05	1	40
s__Parabacteroides_sp._CAG:2	1800	1.46902e-05	1	13
s__Parabacteroides_sp._merdae-related_45_40	2	1.63224e-08	0.1	1
s__Ancylomarina_longa	88	7.18188e-07	0.8	4
s__Marinifilaceae_bacterium	26	2.12192e-07	0.4	2
s__Draconibacterium_orientale	232	1.8934e-06	0.1	1
s__Maribellus_sp._CM-23	58	4.73351e-07	0.2	2
s__unclassified_o__Marinilabiliales	6	4.89673e-08	0.1	1
s__Arachidicoccus_ginsenosidivorans	204	1.66489e-06	1	3
s__Chitinophaga_japonensis	128	1.04464e-06	1	4
s__Chitinophaga_silvatica	18	1.46902e-07	0.3	1
s__Chitinophaga_silvisoli	46	3.75416e-07	0.7	3
s__unclassified_g__Chitinophaga	12	9.79347e-08	0.2	1
s__Lacibacter_cauensis	64	5.22318e-07	0.6	2
s__Longitalea_luteola	134	1.0936e-06	0.8	5
s__Niabella_sp._W65	50	4.08061e-07	0.8	4
s__Taibaiella_chishuiensis	428	3.493e-06	0.7	3
s__Alistipes_sp._CAG:831	1832	1.49514e-05	1	39
s__Alistipes_sp._CHKCI003	2954	2.41083e-05	1	29
s__Candidatus_Alistipes_pullistercoris	182	1.48534e-06	0.2	2
s__Candidatus_Coprenecus_pullistercoris	438	3.57462e-06	1	13
s__Parabacteroides_goldsteinii	5604	4.57355e-05	1	167
s__Bacteroidales_bacterium_55_9	30	2.44837e-07	0.4	1
s__Bacteroidales_bacterium_Barb6XT	900	7.3451e-06	1	32
s__Bacteroidales_bacterium_WCE2008	47218	0.000385357	1	451
s__Marinilabilia_rubra	54	4.40706e-07	0.2	2
s__Mangrovibacterium_lignilyticum	286	2.33411e-06	0.9	4
s__Marinilabiliales_bacterium	942	7.68787e-06	1	30
s__Chitinophaga_eiseniae	108	8.81412e-07	0.9	3
s__Chitinophaga_polysaccharea	158	1.28947e-06	0.6	5
s__Chitinophaga_sp._YR573	58	4.73351e-07	0.8	3
s__Dinghuibacter_sp.	8	6.52898e-08	0.1	1
s__Ferruginibacter_albus	30	2.44837e-07	0.6	2
s__Filimonas_zeae	10	8.16122e-08	0.1	1
s__Flavihumibacter_rivuli	4	3.26449e-08	0.1	1
s__Flavihumibacter_sediminis	12	9.79347e-08	0.3	3
s__Flavihumibacter_soli	106	8.6509e-07	0.7	5
s__Flavihumibacter_sp._RY-1	18	1.46902e-07	0.5	1
s__Flavisolibacter_tropicus	38	3.10126e-07	0.6	1
s__Niabella_hibiscisoli	120	9.79347e-07	0.5	2
s__Niastella_populi	34	2.77482e-07	0.7	2
s__Taibaiella_soli	16	1.3058e-07	0.4	1
s__Parabacteroides_sp._AF21-43	2	1.63224e-08	0.1	1
s__Parabacteroides_sp._FAFU027	168	1.37109e-06	1	9
s__Williamwhitmania_taraxaci	8	6.52898e-08	0.2	1
s__Candidatus_Avimuribaculum_pullicola	1052	8.58561e-06	1	39
s__Candidatus_Cryptobacteroides_excrementigallinarum	2748	2.2427e-05	1	73
s__Candidatus_Cryptobacteroides_merdipullorum	178	1.4527e-06	1	18
s__Labilibaculum_sp.	534	4.35809e-06	1	5
s__Carboxylicivirga_linearis	172	1.40373e-06	0.7	6
s__Saccharicrinis_fermentans	30	2.44837e-07	0.3	2
s__Marinilabiliaceae_bacterium	3870	3.15839e-05	1	121
s__Marinilabiliaceae_bacterium_JC017	352	2.87275e-06	0.9	5
s__Aquipluma_nitroreducens	292	2.38308e-06	0.9	7
s__Mangrovibacterium_diazotrophicum	154	1.25683e-06	0.8	3
s__Prolixibacter_denitrificans	246	2.00766e-06	0.7	1
s__Chitinophaga_flava	4	3.26449e-08	0.1	1
s__Filimonas_sp.	226	1.84444e-06	1	6
s__Hydrobacter_penzbergensis	20	1.63224e-07	0.1	1
s__Longitalea_arenae	138	1.12625e-06	1	4
s__Niastella_koreensis	4	3.26449e-08	0.2	1
s__Paracnuella_aquatica	14	1.14257e-07	0.3	1
s__Paraflavitalea_devenefica	418	3.41139e-06	0.9	13
s__Sediminibacterium_sp.	90	7.3451e-07	0.8	5
s__Taibaiella_koreensis	100	8.16122e-07	0.6	3
s__Taibaiella_lutea	6	4.89673e-08	0.1	1
s__Alistipes_sp._CAG:29	1584	1.29274e-05	1	12
s__Alistipes_sp._CAG:53	476	3.88474e-06	1	14
s__Alistipes_sp._DSM_112343	76	6.20253e-07	1	7
s__Alistipes_sp._NSJ-20	28	2.28514e-07	0.2	2
s__Candidatus_Alistipes_faecigallinarum	108	8.81412e-07	1	1
s__Millionella_massiliensis	40	3.26449e-07	0.5	5
s__Rikenellaceae_bacterium	75190	0.000613642	1	2461
[truncated: 14,098 more rows]
