# Supplementary material for: Integrated multi-omics reveals the impact of ruminal keystone bacteria and microbial metabolites on average daily gain in Xuzhou cattle
Source: Microbiol Spectr. 2025 Jun 30;13(8):e00769-25. doi: 10.1128/spectrum.00769-25 (PMC12323375; doi:10.1128/spectrum.00769-25)
Supplement: Table S9 — Composition of metabolic pathways based on the first-level and second-level functions in the KEGG. [file spectrum.00769-25-s0004.xlsx]

## Sheet: Sheet1
Table S9: Composition of metabolic pathways based on the first-level and second-level functions in the KEGG
ko	Definition	Second Level KEGG function	First Level KEGG function	Gene Counts
ko01110	Biosynthesis of secondary metabolites	Global and overview maps	Metabolism	6201252
ko01240	Biosynthesis of cofactors	Global and overview maps	Metabolism	2221850
ko01232	Nucleotide metabolism	Global and overview maps	Metabolism	1039868
ko01230	Biosynthesis of amino acids	Global and overview maps	Metabolism	2253788
ko01210	2-Oxocarboxylic acid metabolism	Global and overview maps	Metabolism	377160
ko01220	Degradation of aromatic compounds	Global and overview maps	Metabolism	50602
ko01100	Metabolic pathways	Global and overview maps	Metabolism	14704870
ko01212	Fatty acid metabolism	Global and overview maps	Metabolism	514660
ko01200	Carbon metabolism	Global and overview maps	Metabolism	1814468
ko01250	Biosynthesis of nucleotide sugars	Global and overview maps	Metabolism	1228698
ko01120	Microbial metabolism in diverse environments	Global and overview maps	Metabolism	2913616
ko00040	Pentose and glucuronate interconversions	Carbohydrate metabolism	Metabolism	354736
ko00052	Galactose metabolism	Carbohydrate metabolism	Metabolism	822222
ko00010	Glycolysis / Gluconeogenesis	Carbohydrate metabolism	Metabolism	1033044
ko00051	Fructose and mannose metabolism	Carbohydrate metabolism	Metabolism	515456
ko00020	Citrate cycle (TCA cycle)	Carbohydrate metabolism	Metabolism	465810
ko00030	Pentose phosphate pathway	Carbohydrate metabolism	Metabolism	469348
ko00053	Ascorbate and aldarate metabolism	Carbohydrate metabolism	Metabolism	137822
ko00620	Pyruvate metabolism	Carbohydrate metabolism	Metabolism	795862
ko00500	Starch and sucrose metabolism	Carbohydrate metabolism	Metabolism	1246664
ko00562	Inositol phosphate metabolism	Carbohydrate metabolism	Metabolism	95624
ko00660	C5-Branched dibasic acid metabolism	Carbohydrate metabolism	Metabolism	78668
ko00650	Butanoate metabolism	Carbohydrate metabolism	Metabolism	456524
ko00640	Propanoate metabolism	Carbohydrate metabolism	Metabolism	263234
ko00630	Glyoxylate and dicarboxylate metabolism	Carbohydrate metabolism	Metabolism	472596
ko00520	Amino sugar and nucleotide sugar metabolism	Carbohydrate metabolism	Metabolism	1352900
ko00190	Oxidative phosphorylation	Energy metabolism	Metabolism	502322
ko00910	Nitrogen metabolism	Energy metabolism	Metabolism	280580
ko00710	Carbon fixation in photosynthetic organisms	Energy metabolism	Metabolism	454070
ko00720	Carbon fixation pathways in prokaryotes	Energy metabolism	Metabolism	716540
ko00195	Photosynthesis	Energy metabolism	Metabolism	202284
ko00920	Sulfur metabolism	Energy metabolism	Metabolism	170720
ko00680	Methane metabolism	Energy metabolism	Metabolism	468452
ko00121	Secondary bile acid biosynthesis	Lipid metabolism	Metabolism	1552
ko00565	Ether lipid metabolism	Lipid metabolism	Metabolism	15690
ko00071	Fatty acid degradation	Lipid metabolism	Metabolism	244124
ko00140	Steroid hormone biosynthesis	Lipid metabolism	Metabolism	11598
ko00062	Fatty acid elongation	Lipid metabolism	Metabolism	4806
ko00100	Steroid biosynthesis	Lipid metabolism	Metabolism	2826
ko00564	Glycerophospholipid metabolism	Lipid metabolism	Metabolism	362166
ko01040	Biosynthesis of unsaturated fatty acids	Lipid metabolism	Metabolism	5338
ko00591	Linoleic acid metabolism	Lipid metabolism	Metabolism	1816
ko00592	alpha-Linolenic acid metabolism	Lipid metabolism	Metabolism	2334
ko00120	Primary bile acid biosynthesis	Lipid metabolism	Metabolism	1376
ko00561	Glycerolipid metabolism	Lipid metabolism	Metabolism	263252
ko00590	Arachidonic acid metabolism	Lipid metabolism	Metabolism	8262
ko00061	Fatty acid biosynthesis	Lipid metabolism	Metabolism	491322
ko00600	Sphingolipid metabolism	Lipid metabolism	Metabolism	485782
ko00230	Purine metabolism	Nucleotide metabolism	Metabolism	1321652
ko00240	Pyrimidine metabolism	Nucleotide metabolism	Metabolism	972518
ko00300	Lysine biosynthesis	Amino acid metabolism	Metabolism	421074
ko00380	Tryptophan metabolism	Amino acid metabolism	Metabolism	68804
ko00260	Glycine, serine and threonine metabolism	Amino acid metabolism	Metabolism	595540
ko00310	Lysine degradation	Amino acid metabolism	Metabolism	132520
ko00330	Arginine and proline metabolism	Amino acid metabolism	Metabolism	291312
ko00270	Cysteine and methionine metabolism	Amino acid metabolism	Metabolism	750008
ko00350	Tyrosine metabolism	Amino acid metabolism	Metabolism	83710
ko00400	Phenylalanine, tyrosine and tryptophan biosynthesis	Amino acid metabolism	Metabolism	403838
ko00250	Alanine, aspartate and glutamate metabolism	Amino acid metabolism	Metabolism	732106
ko00290	Valine, leucine and isoleucine biosynthesis	Amino acid metabolism	Metabolism	144310
ko00340	Histidine metabolism	Amino acid metabolism	Metabolism	235014
ko00360	Phenylalanine metabolism	Amino acid metabolism	Metabolism	126310
ko00220	Arginine biosynthesis	Amino acid metabolism	Metabolism	349118
ko00280	Valine, leucine and isoleucine degradation	Amino acid metabolism	Metabolism	200072
ko00440	Phosphonate and phosphinate metabolism	Metabolism of other amino acids	Metabolism	52396
ko00460	Cyanoamino acid metabolism	Metabolism of other amino acids	Metabolism	343038
ko00480	Glutathione metabolism	Metabolism of other amino acids	Metabolism	178182
ko00430	Taurine and hypotaurine metabolism	Metabolism of other amino acids	Metabolism	64710
ko00410	beta-Alanine metabolism	Metabolism of other amino acids	Metabolism	81182
ko00470	D-Amino acid metabolism	Metabolism of other amino acids	Metabolism	269228
ko00450	Selenocompound metabolism	Metabolism of other amino acids	Metabolism	249872
ko00550	Peptidoglycan biosynthesis	Glycan biosynthesis and metabolism	Metabolism	824616
ko00540	Lipopolysaccharide biosynthesis	Glycan biosynthesis and metabolism	Metabolism	412128
ko00542	O-Antigen repeat unit biosynthesis	Glycan biosynthesis and metabolism	Metabolism	24540
ko00563	Glycosylphosphatidylinositol (GPI)-anchor biosynthesis	Glycan biosynthesis and metabolism	Metabolism	2426
ko00513	Various types of N-glycan biosynthesis	Glycan biosynthesis and metabolism	Metabolism	107214
ko00511	Other glycan degradation	Glycan biosynthesis and metabolism	Metabolism	612346
ko00604	Glycosphingolipid biosynthesis - ganglio series	Glycan biosynthesis and metabolism	Metabolism	100602
ko00552	Teichoic acid biosynthesis	Glycan biosynthesis and metabolism	Metabolism	238170
ko00534	Glycosaminoglycan biosynthesis - heparan sulfate / heparin	Glycan biosynthesis and metabolism	Metabolism	284
ko00603	Glycosphingolipid biosynthesis - globo and isoglobo series	Glycan biosynthesis and metabolism	Metabolism	180754
ko00514	Other types of O-glycan biosynthesis	Glycan biosynthesis and metabolism	Metabolism	5386
ko00531	Glycosaminoglycan degradation	Glycan biosynthesis and metabolism	Metabolism	183444
ko00515	Mannose type O-glycan biosynthesis	Glycan biosynthesis and metabolism	Metabolism	4998
ko00510	N-Glycan biosynthesis	Glycan biosynthesis and metabolism	Metabolism	30018
ko00571	Lipoarabinomannan (LAM) biosynthesis	Glycan biosynthesis and metabolism	Metabolism	1970
ko00541	O-Antigen nucleotide sugar biosynthesis	Glycan biosynthesis and metabolism	Metabolism	621622
ko00572	Arabinogalactan biosynthesis - Mycobacterium	Glycan biosynthesis and metabolism	Metabolism	27192
ko00543	Exopolysaccharide biosynthesis	Glycan biosynthesis and metabolism	Metabolism	239346
ko00780	Biotin metabolism	Metabolism of cofactors and vitamins	Metabolism	257592
ko00670	One carbon pool by folate	Metabolism of cofactors and vitamins	Metabolism	335932
ko00730	Thiamine metabolism	Metabolism of cofactors and vitamins	Metabolism	262220
ko00830	Retinol metabolism	Metabolism of cofactors and vitamins	Metabolism	38752
ko00750	Vitamin B6 metabolism	Metabolism of cofactors and vitamins	Metabolism	99726
ko00130	Ubiquinone and other terpenoid-quinone biosynthesis	Metabolism of cofactors and vitamins	Metabolism	105400
ko00860	Porphyrin metabolism	Metabolism of cofactors and vitamins	Metabolism	304888
ko00770	Pantothenate and CoA biosynthesis	Metabolism of cofactors and vitamins	Metabolism	307382
ko00740	Riboflavin metabolism	Metabolism of cofactors and vitamins	Metabolism	164816
ko00785	Lipoic acid metabolism	Metabolism of cofactors and vitamins	Metabolism	30930
ko00760	Nicotinate and nicotinamide metabolism	Metabolism of cofactors and vitamins	Metabolism	440132
ko00790	Folate biosynthesis	Metabolism of cofactors and vitamins	Metabolism	286194
ko00523	Polyketide sugar unit biosynthesis	Metabolism of terpenoids and polyketides	Metabolism	135034
ko01056	Biosynthesis of type II polyketide backbone	Metabolism of terpenoids and polyketides	Metabolism	108
ko00900	Terpenoid backbone biosynthesis	Metabolism of terpenoids and polyketides	Metabolism	344428
ko00908	Zeatin biosynthesis	Metabolism of terpenoids and polyketides	Metabolism	60126
ko01051	Biosynthesis of ansamycins	Metabolism of terpenoids and polyketides	Metabolism	76668
ko01057	Biosynthesis of type II polyketide products	Metabolism of terpenoids and polyketides	Metabolism	70
ko00253	Tetracycline biosynthesis	Metabolism of terpenoids and polyketides	Metabolism	344
ko00281	Geraniol degradation	Metabolism of terpenoids and polyketides	Metabolism	3170
ko01059	Biosynthesis of enediyne antibiotics	Metabolism of terpenoids and polyketides	Metabolism	916
ko00909	Sesquiterpenoid and triterpenoid biosynthesis	Metabolism of terpenoids and polyketides	Metabolism	2000
ko01052	Type I polyketide structures	Metabolism of terpenoids and polyketides	Metabolism	12
ko00905	Brassinosteroid biosynthesis	Metabolism of terpenoids and polyketides	Metabolism	152
ko01055	Biosynthesis of vancomycin group antibiotics	Metabolism of terpenoids and polyketides	Metabolism	31784
ko00902	Monoterpenoid biosynthesis	Metabolism of terpenoids and polyketides	Metabolism	6
ko01053	Biosynthesis of siderophore group nonribosomal peptides	Metabolism of terpenoids and polyketides	Metabolism	11054
ko01054	Nonribosomal peptide structures	Metabolism of terpenoids and polyketides	Metabolism	7310
ko00903	Limonene and pinene degradation	Metabolism of terpenoids and polyketides	Metabolism	26050
ko00906	Carotenoid biosynthesis	Metabolism of terpenoids and polyketides	Metabolism	2328
ko00981	Insect hormone biosynthesis	Metabolism of terpenoids and polyketides	Metabolism	19564
ko00311	Penicillin and cephalosporin biosynthesis	Biosynthesis of other secondary metabolites	Metabolism	21664
ko00261	Monobactam biosynthesis	Biosynthesis of other secondary metabolites	Metabolism	150778
ko00401	Novobiocin biosynthesis	Biosynthesis of other secondary metabolites	Metabolism	78944
ko00998	Biosynthesis of various antibiotics	Biosynthesis of other secondary metabolites	Metabolism	52578
ko00521	Streptomycin biosynthesis	Biosynthesis of other secondary metabolites	Metabolism	260722
ko00999	Biosynthesis of various plant secondary metabolites	Biosynthesis of other secondary metabolites	Metabolism	309938
ko00997	Biosynthesis of various other secondary metabolites	Biosynthesis of other secondary metabolites	Metabolism	1392
ko00232	Caffeine metabolism	Biosynthesis of other secondary metabolites	Metabolism	36
ko00333	Prodigiosin biosynthesis	Biosynthesis of other secondary metabolites	Metabolism	88706
ko00254	Aflatoxin biosynthesis	Biosynthesis of other secondary metabolites	Metabolism	8
ko00332	Carbapenem biosynthesis	Biosynthesis of other secondary metabolites	Metabolism	26336
ko00950	Isoquinoline alkaloid biosynthesis	Biosynthesis of other secondary metabolites	Metabolism	46672
ko00944	Flavone and flavonol biosynthesis	Biosynthesis of other secondary metabolites	Metabolism	14496
ko00940	Phenylpropanoid biosynthesis	Biosynthesis of other secondary metabolites	Metabolism	12204
ko00525	Acarbose and validamycin biosynthesis	Biosynthesis of other secondary metabolites	Metabolism	57996
ko00945	Stilbenoid, diarylheptanoid and gingerol biosynthesis	Biosynthesis of other secondary metabolites	Metabolism	11408
ko00941	Flavonoid biosynthesis	Biosynthesis of other secondary metabolites	Metabolism	11408
ko00966	Glucosinolate biosynthesis	Biosynthesis of other secondary metabolites	Metabolism	39606
ko00405	Phenazine biosynthesis	Biosynthesis of other secondary metabolites	Metabolism	21342
ko00960	Tropane, piperidine and pyridine alkaloid biosynthesis	Biosynthesis of other secondary metabolites	Metabolism	71016
ko00524	Neomycin, kanamycin and gentamicin biosynthesis	Biosynthesis of other secondary metabolites	Metabolism	64506
ko00633	Nitrotoluene degradation	Xenobiotics biodegradation and metabolism	Metabolism	5420
ko00791	Atrazine degradation	Xenobiotics biodegradation and metabolism	Metabolism	204
ko00362	Benzoate degradation	Xenobiotics biodegradation and metabolism	Metabolism	92110
ko00364	Fluorobenzoate degradation	Xenobiotics biodegradation and metabolism	Metabolism	126
ko00982	Drug metabolism - cytochrome P450	Xenobiotics biodegradation and metabolism	Metabolism	2248
ko00622	Xylene degradation	Xenobiotics biodegradation and metabolism	Metabolism	11324
ko00627	Aminobenzoate degradation	Xenobiotics biodegradation and metabolism	Metabolism	16624
ko00984	Steroid degradation	Xenobiotics biodegradation and metabolism	Metabolism	1430
ko00365	Furfural degradation	Xenobiotics biodegradation and metabolism	Metabolism	10
ko00930	Caprolactam degradation	Xenobiotics biodegradation and metabolism	Metabolism	14026
ko00980	Metabolism of xenobiotics by cytochrome P450	Xenobiotics biodegradation and metabolism	Metabolism	3416
ko00361	Chlorocyclohexane and chlorobenzene degradation	Xenobiotics biodegradation and metabolism	Metabolism	12442
ko00642	Ethylbenzene degradation	Xenobiotics biodegradation and metabolism	Metabolism	152
ko00623	Toluene degradation	Xenobiotics biodegradation and metabolism	Metabolism	522
ko00625	Chloroalkane and chloroalkene degradation	Xenobiotics biodegradation and metabolism	Metabolism	52082
ko00643	Styrene degradation	Xenobiotics biodegradation and metabolism	Metabolism	4258
ko00626	Naphthalene degradation	Xenobiotics biodegradation and metabolism	Metabolism	10332
ko00983	Drug metabolism - other enzymes	Xenobiotics biodegradation and metabolism	Metabolism	297946
ko00621	Dioxin degradation	Xenobiotics biodegradation and metabolism	Metabolism	10810
ko03022	Basal transcription factors	Transcription	Genetic Information Processing	18510
ko03020	RNA polymerase	Transcription	Genetic Information Processing	303412
ko03040	Spliceosome	Transcription	Genetic Information Processing	60070
ko03015	mRNA surveillance pathway	Translation	Genetic Information Processing	39908
ko00970	Aminoacyl-tRNA biosynthesis	Translation	Genetic Information Processing	1204472
ko03008	Ribosome biogenesis in eukaryotes	Translation	Genetic Information Processing	70360
ko03013	Nucleocytoplasmic transport	Translation	Genetic Information Processing	29926
ko03010	Ribosome	Translation	Genetic Information Processing	1006650
ko03050	Proteasome	Folding, sorting and degradation	Genetic Information Processing	18020
ko04122	Sulfur relay system	Folding, sorting and degradation	Genetic Information Processing	95324
ko04130	SNARE interactions in vesicular transport	Folding, sorting and degradation	Genetic Information Processing	4324
ko04120	Ubiquitin mediated proteolysis	Folding, sorting and degradation	Genetic Information Processing	47438
ko03018	RNA degradation	Folding, sorting and degradation	Genetic Information Processing	639626
ko04141	Protein processing in endoplasmic reticulum	Folding, sorting and degradation	Genetic Information Processing	194562
ko03060	Protein export	Folding, sorting and degradation	Genetic Information Processing	542176
ko03460	Fanconi anemia pathway	Replication and repair	Genetic Information Processing	9110
ko03030	DNA replication	Replication and repair	Genetic Information Processing	773464
ko03440	Homologous recombination	Replication and repair	Genetic Information Processing	1095036
ko03420	Nucleotide excision repair	Replication and repair	Genetic Information Processing	600444
ko03410	Base excision repair	Replication and repair	Genetic Information Processing	303586
ko03430	Mismatch repair	Replication and repair	Genetic Information Processing	929474
ko03450	Non-homologous end-joining	Replication and repair	Genetic Information Processing	3896
ko03250	Viral life cycle - HIV-1	Information processing in viruses	Genetic Information Processing	17090
ko03266	Virion - Herpesvirus	Information processing in viruses	Genetic Information Processing	2708
ko03260	Virion - Human immunodeficiency virus	Information processing in viruses	Genetic Information Processing	26
ko03264	Virion - Flavivirus	Information processing in viruses	Genetic Information Processing	26
ko03070	Bacterial secretion system	Membrane transport	Environmental Information Processing	619710
ko02060	Phosphotransferase system (PTS)	Membrane transport	Environmental Information Processing	39456
ko02010	ABC transporters	Membrane transport	Environmental Information Processing	1423286
ko04013	MAPK signaling pathway - fly	Signal transduction	Environmental Information Processing	38906
ko04075	Plant hormone signal transduction	Signal transduction	Environmental Information Processing	456
ko04151	PI3K-Akt signaling pathway	Signal transduction	Environmental Information Processing	169232
ko04071	Sphingolipid signaling pathway	Signal transduction	Environmental Information Processing	52518
ko04020	Calcium signaling pathway	Signal transduction	Environmental Information Processing	84554
ko04630	JAK-STAT signaling pathway	Signal transduction	Environmental Information Processing	7336
ko04022	cGMP-PKG signaling pathway	Signal transduction	Environmental Information Processing	86558
ko04024	cAMP signaling pathway	Signal transduction	Environmental Information Processing	88606
ko02020	Two-component system	Signal transduction	Environmental Information Processing	1312976
ko04072	Phospholipase D signaling pathway	Signal transduction	Environmental Information Processing	28342
ko04310	Wnt signaling pathway	Signal transduction	Environmental Information Processing	42108
ko04390	Hippo signaling pathway	Signal transduction	Environmental Information Processing	31220
ko04011	MAPK signaling pathway - yeast	Signal transduction	Environmental Information Processing	40478
ko04068	FoxO signaling pathway	Signal transduction	Environmental Information Processing	110694
ko04015	Rap1 signaling pathway	Signal transduction	Environmental Information Processing	20892
ko04016	MAPK signaling pathway - plant	Signal transduction	Environmental Information Processing	21766
ko04371	Apelin signaling pathway	Signal transduction	Environmental Information Processing	80768
ko04010	MAPK signaling pathway	Signal transduction	Environmental Information Processing	70364
ko04012	ErbB signaling pathway	Signal transduction	Environmental Information Processing	14546
ko04150	mTOR signaling pathway	Signal transduction	Environmental Information Processing	78282
ko04341	Hedgehog signaling pathway - fly	Signal transduction	Environmental Information Processing	37298
ko04350	TGF-beta signaling pathway	Signal transduction	Environmental Information Processing	14668
ko04070	Phosphatidylinositol signaling system	Signal transduction	Environmental Information Processing	110258
ko04330	Notch signaling pathway	Signal transduction	Environmental Information Processing	1978
ko04391	Hippo signaling pathway - fly	Signal transduction	Environmental Information Processing	26034
ko04668	TNF signaling pathway	Signal transduction	Environmental Information Processing	9866
ko04014	Ras signaling pathway	Signal transduction	Environmental Information Processing	48732
ko04064	NF-kappa B signaling pathway	Signal transduction	Environmental Information Processing	6384
ko04066	HIF-1 signaling pathway	Signal transduction	Environmental Information Processing	151494
ko04152	AMPK signaling pathway	Signal transduction	Environmental Information Processing	117192
ko04340	Hedgehog signaling pathway	Signal transduction	Environmental Information Processing	36120
ko04370	VEGF signaling pathway	Signal transduction	Environmental Information Processing	13026
ko04392	Hippo signaling pathway - multiple species	Signal transduction	Environmental Information Processing	25658
ko04514	Cell adhesion molecules	Signaling molecules and interaction	Environmental Information Processing	198
ko04512	ECM-receptor interaction	Signaling molecules and interaction	Environmental Information Processing	182
ko04080	Neuroactive ligand-receptor interaction	Signaling molecules and interaction	Environmental Information Processing	1416
ko04136	Autophagy - other	Transport and catabolism	Cellular Processes	30578
ko04145	Phagosome	Transport and catabolism	Cellular Processes	37340
ko04140	Autophagy - animal	Transport and catabolism	Cellular Processes	137848
ko04142	Lysosome	Transport and catabolism	Cellular Processes	371324
ko04144	Endocytosis	Transport and catabolism	Cellular Processes	143014
ko04139	Mitophagy - yeast	Transport and catabolism	Cellular Processes	24110
ko04146	Peroxisome	Transport and catabolism	Cellular Processes	249968
ko04138	Autophagy - yeast	Transport and catabolism	Cellular Processes	84606
ko04137	Mitophagy - animal	Transport and catabolism	Cellular Processes	19710
ko04110	Cell cycle	Cell growth and death	Cellular Processes	46858
ko04111	Cell cycle - yeast	Cell growth and death	Cellular Processes	38812
ko04210	Apoptosis	Cell growth and death	Cellular Processes	68258
ko04218	Cellular senescence	Cell growth and death	Cellular Processes	58018
ko04112	Cell cycle - Caulobacter	Cell growth and death	Cellular Processes	544572
ko04214	Apoptosis - fly	Cell growth and death	Cellular Processes	10360
ko04216	Ferroptosis	Cell growth and death	Cellular Processes	221706
ko04113	Meiosis - yeast	Cell growth and death	Cellular Processes	73952
ko04215	Apoptosis - multiple species	Cell growth and death	Cellular Processes	660
ko04114	Oocyte meiosis	Cell growth and death	Cellular Processes	83704
ko04115	p53 signaling pathway	Cell growth and death	Cellular Processes	13712
ko04217	Necroptosis	Cell growth and death	Cellular Processes	235746
ko04550	Signaling pathways regulating pluripotency of stem cells	Cellular community - eukaryotes	Cellular Processes	9782
ko04510	Focal adhesion	Cellular community - eukaryotes	Cellular Processes	30450
ko04520	Adherens junction	Cellular community - eukaryotes	Cellular Processes	6594
ko04540	Gap junction	Cellular community - eukaryotes	Cellular Processes	61830
ko04530	Tight junction	Cellular community - eukaryotes	Cellular Processes	91294
ko02024	Quorum sensing	Cellular community - prokaryotes	Cellular Processes	1254184
ko02026	Biofilm formation - Escherichia coli	Cellular community - prokaryotes	Cellular Processes	243168
ko02025	Biofilm formation - Pseudomonas aeruginosa	Cellular community - prokaryotes	Cellular Processes	122348
ko05111	Biofilm formation - Vibrio cholerae	Cellular community - prokaryotes	Cellular Processes	175828
ko02040	Flagellar assembly	Cell motility	Cellular Processes	185012
ko04810	Regulation of actin cytoskeleton	Cell motility	Cellular Processes	34256
ko02030	Bacterial chemotaxis	Cell motility	Cellular Processes	101832
ko04620	Toll-like receptor signaling pathway	Immune system	Organismal Systems	9256
ko04640	Hematopoietic cell lineage	Immune system	Organismal Systems	12
ko04670	Leukocyte transendothelial migration	Immune system	Organismal Systems	4612
ko04611	Platelet activation	Immune system	Organismal Systems	62980
ko04612	Antigen processing and presentation	Immune system	Organismal Systems	120128
ko04613	Neutrophil extracellular trap formation	Immune system	Organismal Systems	18870
ko04660	T cell receptor signaling pathway	Immune system	Organismal Systems	17800
ko04657	IL-17 signaling pathway	Immune system	Organismal Systems	75434
ko04658	Th1 and Th2 cell differentiation	Immune system	Organismal Systems	6426
ko04664	Fc epsilon RI signaling pathway	Immune system	Organismal Systems	13310
ko04666	Fc gamma R-mediated phagocytosis	Immune system	Organismal Systems	30116
ko04662	B cell receptor signaling pathway	Immune system	Organismal Systems	13744
ko04625	C-type lectin receptor signaling pathway	Immune system	Organismal Systems	23332
ko04062	Chemokine signaling pathway	Immune system	Organismal Systems	29780
ko04610	Complement and coagulation cascades	Immune system	Organismal Systems	476
ko04622	RIG-I-like receptor signaling pathway	Immune system	Organismal Systems	4900
ko04650	Natural killer cell mediated cytotoxicity	Immune system	Organismal Systems	11788
ko04621	NOD-like receptor signaling pathway	Immune system	Organismal Systems	124870
ko04623	Cytosolic DNA-sensing pathway	Immune system	Organismal Systems	3708
ko04624	Toll and Imd signaling pathway	Immune system	Organismal Systems	4828
ko04659	Th17 cell differentiation	Immune system	Organismal Systems	73342
ko04928	Parathyroid hormone synthesis, secretion and action	Endocrine system	Organismal Systems	35878
ko04915	Estrogen signaling pathway	Endocrine system	Organismal Systems	140218
ko04918	Thyroid hormone synthesis	Endocrine system	Organismal Systems	84264
ko04614	Renin-angiotensin system	Endocrine system	Organismal Systems	21350
ko04922	Glucagon signaling pathway	Endocrine system	Organismal Systems	196816
ko04923	Regulation of lipolysis in adipocytes	Endocrine system	Organismal Systems	50814
ko04929	GnRH secretion	Endocrine system	Organismal Systems	16804
ko03320	PPAR signaling pathway	Endocrine system	Organismal Systems	225902
ko04916	Melanogenesis	Endocrine system	Organismal Systems	32548
ko04911	Insulin secretion	Endocrine system	Organismal Systems	26964
ko04910	Insulin signaling pathway	Endocrine system	Organismal Systems	189894
ko04917	Prolactin signaling pathway	Endocrine system	Organismal Systems	13682
ko04925	Aldosterone synthesis and secretion	Endocrine system	Organismal Systems	74132
ko04926	Relaxin signaling pathway	Endocrine system	Organismal Systems	27144
ko04919	Thyroid hormone signaling pathway	Endocrine system	Organismal Systems	60864
ko04924	Renin secretion	Endocrine system	Organismal Systems	51706
ko04935	Growth hormone synthesis, secretion and action	Endocrine system	Organismal Systems	38550
ko04912	GnRH signaling pathway	Endocrine system	Organismal Systems	44698
ko04920	Adipocytokine signaling pathway	Endocrine system	Organismal Systems	233050
ko04927	Cortisol synthesis and secretion	Endocrine system	Organismal Systems	25374
ko04913	Ovarian steroidogenesis	Endocrine system	Organismal Systems	17390
ko04914	Progesterone-mediated oocyte maturation	Endocrine system	Organismal Systems	110838
ko04921	Oxytocin signaling pathway	Endocrine system	Organismal Systems	93686
ko04260	Cardiac muscle contraction	Circulatory system	Organismal Systems	8316
ko04261	Adrenergic signaling in cardiomyocytes	Circulatory system	Organismal Systems	79322
ko04270	Vascular smooth muscle contraction	Circulatory system	Organismal Systems	70870
ko04972	Pancreatic secretion	Digestive system	Organismal Systems	116270
ko04971	Gastric acid secretion	Digestive system	Organismal Systems	33626
ko04978	Mineral absorption	Digestive system	Organismal Systems	35218
ko04976	Bile secretion	Digestive system	Organismal Systems	38260
ko04979	Cholesterol metabolism	Digestive system	Organismal Systems	4640
ko04977	Vitamin digestion and absorption	Digestive system	Organismal Systems	11032
ko04975	Fat digestion and absorption	Digestive system	Organismal Systems	6154
ko04970	Salivary secretion	Digestive system	Organismal Systems	152464
ko04973	Carbohydrate digestion and absorption	Digestive system	Organismal Systems	78684
ko04974	Protein digestion and absorption	Digestive system	Organismal Systems	94114
ko04964	Proximal tubule bicarbonate reclamation	Excretory system	Organismal Systems	23306
ko04960	Aldosterone-regulated sodium reabsorption	Excretory system	Organismal Systems	12764
ko04961	Endocrine and other factor-regulated calcium reabsorption	Excretory system	Organismal Systems	56860
ko04962	Vasopressin-regulated water reabsorption	Excretory system	Organismal Systems	41364
ko04966	Collecting duct acid secretion	Excretory system	Organismal Systems	12348
ko04720	Long-term potentiation	Nervous system	Organismal Systems	46342
ko04728	Dopaminergic synapse	Nervous system	Organismal Systems	63260
ko04721	Synaptic vesicle cycle	Nervous system	Organismal Systems	20394
ko04730	Long-term depression	Nervous system	Organismal Systems	42874
ko04726	Serotonergic synapse	Nervous system	Organismal Systems	29892
ko04725	Cholinergic synapse	Nervous system	Organismal Systems	34872
ko04723	Retrograde endocannabinoid signaling	Nervous system	Organismal Systems	27918
ko04722	Neurotrophin signaling pathway	Nervous system	Organismal Systems	31286
ko04727	GABAergic synapse	Nervous system	Organismal Systems	121198
ko04724	Glutamatergic synapse	Nervous system	Organismal Systems	133246
ko04744	Phototransduction	Sensory system	Organismal Systems	8988
ko04750	Inflammatory mediator regulation of TRP channels	Sensory system	Organismal Systems	41240
ko04740	Olfactory transduction	Sensory system	Organismal Systems	61886
ko04742	Taste transduction	Sensory system	Organismal Systems	28416
ko04745	Phototransduction - fly	Sensory system	Organismal Systems	10616
ko04320	Dorso-ventral axis formation	Development and regeneration	Organismal Systems	12748
ko04380	Osteoclast differentiation	Development and regeneration	Organismal Systems	12720
ko04361	Axon regeneration	Development and regeneration	Organismal Systems	72796
ko04360	Axon guidance	Development and regeneration	Organismal Systems	16340
ko04212	Longevity regulating pathway - worm	Aging	Organismal Systems	188234
ko04211	Longevity regulating pathway	Aging	Organismal Systems	87220
ko04213	Longevity regulating pathway - multiple species	Aging	Organismal Systems	200534
ko04713	Circadian entrainment	Environmental adaptation	Organismal Systems	63364
ko04711	Circadian rhythm - fly	Environmental adaptation	Organismal Systems	4466
ko04712	Circadian rhythm - plant	Environmental adaptation	Organismal Systems	3344
ko04626	Plant-pathogen interaction	Environmental adaptation	Organismal Systems	369304
ko04714	Thermogenesis	Environmental adaptation	Organismal Systems	279260
ko04710	Circadian rhythm	Environmental adaptation	Organismal Systems	41840
ko05230	Central carbon metabolism in cancer	Cancer: overview	Human Diseases	94586
ko05207	Chemical carcinogenesis - receptor activation	Cancer: overview	Human Diseases	105886
ko05231	Choline metabolism in cancer	Cancer: overview	Human Diseases	40092
ko05203	Viral carcinogenesis	Cancer: overview	Human Diseases	71768
ko05206	MicroRNAs in cancer	Cancer: overview	Human Diseases	158384
ko05202	Transcriptional misregulation in cancer	Cancer: overview	Human Diseases	5548
ko05235	PD-L1 expression and PD-1 checkpoint pathway in cancer	Cancer: overview	Human Diseases	23662
ko05205	Proteoglycans in cancer	Cancer: overview	Human Diseases	81118
ko05208	Chemical carcinogenesis - reactive oxygen species	Cancer: overview	Human Diseases	54452
ko05200	Pathways in cancer	Cancer: overview	Human Diseases	148238
ko05204	Chemical carcinogenesis - DNA adducts	Cancer: overview	Human Diseases	2218
ko05212	Pancreatic cancer	Cancer: specific types	Human Diseases	19058
ko05223	Non-small cell lung cancer	Cancer: specific types	Human Diseases	22306
ko05222	Small cell lung cancer	Cancer: specific types	Human Diseases	16254
ko05226	Gastric cancer	Cancer: specific types	Human Diseases	36568
ko05217	Basal cell carcinoma	Cancer: specific types	Human Diseases	1818
ko05220	Chronic myeloid leukemia	Cancer: specific types	Human Diseases	10488
ko05216	Thyroid cancer	Cancer: specific types	Human Diseases	4972
ko05221	Acute myeloid leukemia	Cancer: specific types	Human Diseases	13224
ko05210	Colorectal cancer	Cancer: specific types	Human Diseases	16250
ko05224	Breast cancer	Cancer: specific types	Human Diseases	26000
ko05211	Renal cell carcinoma	Cancer: specific types	Human Diseases	14704
ko05225	Hepatocellular carcinoma	Cancer: specific types	Human Diseases	37684
ko05213	Endometrial cancer	Cancer: specific types	Human Diseases	18984
ko05218	Melanoma	Cancer: specific types	Human Diseases	13796
ko05219	Bladder cancer	Cancer: specific types	Human Diseases	5656
ko05214	Glioma	Cancer: specific types	Human Diseases	36470
ko05215	Prostate cancer	Cancer: specific types	Human Diseases	91002
ko05321	Inflammatory bowel disease	Immune disease	Human Diseases	126
ko05340	Primary immunodeficiency	Immune disease	Human Diseases	28252
ko05323	Rheumatoid arthritis	Immune disease	Human Diseases	13896
ko05322	Systemic lupus erythematosus	Immune disease	Human Diseases	7052
ko05022	Pathways of neurodegeneration - multiple diseases	Neurodegenerative disease	Human Diseases	234050
ko05017	Spinocerebellar ataxia	Neurodegenerative disease	Human Diseases	71268
ko05020	Prion disease	Neurodegenerative disease	Human Diseases	109940
ko05016	Huntington disease	Neurodegenerative disease	Human Diseases	181490
ko05010	Alzheimer disease	Neurodegenerative disease	Human Diseases	141484
ko05014	Amyotrophic lateral sclerosis	Neurodegenerative disease	Human Diseases	206578
ko05012	Parkinson disease	Neurodegenerative disease	Human Diseases	101770
ko05030	Cocaine addiction	Substance dependence	Human Diseases	17566
ko05031	Amphetamine addiction	Substance dependence	Human Diseases	40396
ko05034	Alcoholism	Substance dependence	Human Diseases	46086
ko05032	Morphine addiction	Substance dependence	Human Diseases	29888
ko05033	Nicotine addiction	Substance dependence	Human Diseases	210
ko05414	Dilated cardiomyopathy	Cardiovascular disease	Human Diseases	21404
ko05410	Hypertrophic cardiomyopathy	Cardiovascular disease	Human Diseases	35504
ko05418	Fluid shear stress and atherosclerosis	Cardiovascular disease	Human Diseases	152700
ko05412	Arrhythmogenic right ventricular cardiomyopathy	Cardiovascular disease	Human Diseases	3522
ko05416	Viral myocarditis	Cardiovascular disease	Human Diseases	1516
ko05415	Diabetic cardiomyopathy	Cardiovascular disease	Human Diseases	104092
ko05417	Lipid and atherosclerosis	Cardiovascular disease	Human Diseases	206606
ko04931	Insulin resistance	Endocrine and metabolic disease	Human Diseases	168412
ko04932	Non-alcoholic fatty liver disease	Endocrine and metabolic disease	Human Diseases	40196
ko04936	Alcoholic liver disease	Endocrine and metabolic disease	Human Diseases	59332
ko04930	Type II diabetes mellitus	Endocrine and metabolic disease	Human Diseases	28838
ko04934	Cushing syndrome	Endocrine and metabolic disease	Human Diseases	44244
ko04933	AGE-RAGE signaling pathway in diabetic complications	Endocrine and metabolic disease	Human Diseases	10566
ko04940	Type I diabetes mellitus	Endocrine and metabolic disease	Human Diseases	42828
ko05133	Pertussis	Infectious disease: bacterial	Human Diseases	127686
ko05120	Epithelial cell signaling in Helicobacter pylori infection	Infectious disease: bacterial	Human Diseases	64698
ko05131	Shigellosis	Infectious disease: bacterial	Human Diseases	64388
ko05134	Legionellosis	Infectious disease: bacterial	Human Diseases	177382
ko05150	Staphylococcus aureus infection	Infectious disease: bacterial	Human Diseases	16770
ko05100	Bacterial invasion of epithelial cells	Infectious disease: bacterial	Human Diseases	20000
ko05132	Salmonella infection	Infectious disease: bacterial	Human Diseases	206034
ko05110	Vibrio cholerae infection	Infectious disease: bacterial	Human Diseases	36882
ko05152	Tuberculosis	Infectious disease: bacterial	Human Diseases	156986
ko05135	Yersinia infection	Infectious disease: bacterial	Human Diseases	25158
ko05130	Pathogenic Escherichia coli infection	Infectious disease: bacterial	Human Diseases	85138
ko05162	Measles	Infectious disease: viral	Human Diseases	53040
ko05164	Influenza A	Infectious disease: viral	Human Diseases	25324
ko05167	Kaposi sarcoma-associated herpesvirus infection	Infectious disease: viral	Human Diseases	37734
ko05161	Hepatitis B	Infectious disease: viral	Human Diseases	20970
ko05170	Human immunodeficiency virus 1 infection	Infectious disease: viral	Human Diseases	48600
ko05168	Herpes simplex virus 1 infection	Infectious disease: viral	Human Diseases	27188
ko05163	Human cytomegalovirus infection	Infectious disease: viral	Human Diseases	49568
ko05165	Human papillomavirus infection	Infectious disease: viral	Human Diseases	94678
ko05166	Human T-cell leukemia virus 1 infection	Infectious disease: viral	Human Diseases	52906
ko05171	Coronavirus disease - COVID-19	Infectious disease: viral	Human Diseases	64636
ko05160	Hepatitis C	Infectious disease: viral	Human Diseases	35990
ko05169	Epstein-Barr virus infection	Infectious disease: viral	Human Diseases	26692
ko05140	Leishmaniasis	Infectious disease: parasitic	Human Diseases	7298
ko05144	Malaria	Infectious disease: parasitic	Human Diseases	68
ko05142	Chagas disease	Infectious disease: parasitic	Human Diseases	24114
ko05146	Amoebiasis	Infectious disease: parasitic	Human Diseases	41180
ko05145	Toxoplasmosis	Infectious disease: parasitic	Human Diseases	135968
ko05143	African trypanosomiasis	Infectious disease: parasitic	Human Diseases	14072
ko01503	Cationic antimicrobial peptide (CAMP) resistance	Drug resistance: antimicrobial	Human Diseases	334804
ko01502	Vancomycin resistance	Drug resistance: antimicrobial	Human Diseases	274524
ko01501	beta-Lactam resistance	Drug resistance: antimicrobial	Human Diseases	508796
ko01522	Endocrine resistance	Drug resistance: antineoplastic	Human Diseases	30794
ko01521	EGFR tyrosine kinase inhibitor resistance	Drug resistance: antineoplastic	Human Diseases	24212
ko01523	Antifolate resistance	Drug resistance: antineoplastic	Human Diseases	121292
ko01524	Platinum drug resistance	Drug resistance: antineoplastic	Human Diseases	23760
