# Supplementary material for: Integrated multi-omics reveals the impact of ruminal keystone bacteria and microbial metabolites on average daily gain in Xuzhou cattle
Source: Microbiol Spectr. 2025 Jun 30;13(8):e00769-25. doi: 10.1128/spectrum.00769-25 (PMC12323375; doi:10.1128/spectrum.00769-25)
Supplement: Table S10 — Composition of CAZymes. [file spectrum.00769-25-s0005.xlsx]

## Sheet: Sheet1
Table S10: Composition of CAZymes
Family	Class	Class_Description	Total_reads	Gene_Count	Percent
AA6	AA	Auxiliary Activities	74862	1337	0.007
AA5	AA	Auxiliary Activities	16632	474	0.0025
AA3_1	AA	Auxiliary Activities	5114	431	0.0023
AA3	AA	Auxiliary Activities	14108	274	0.0014
AA7	AA	Auxiliary Activities	4494	152	0.0008
AA3_2	AA	Auxiliary Activities	1428	91	0.0005
AA4	AA	Auxiliary Activities	3458	69	0.0004
AA8	AA	Auxiliary Activities	542	41	0.0002
AA5_2	AA	Auxiliary Activities	748	21	0.0001
AA15	AA	Auxiliary Activities	214	7	0
AA1	AA	Auxiliary Activities	32	4	0
AA11	AA	Auxiliary Activities	126	4	0
AA3_4	AA	Auxiliary Activities	46	4	0
AA16	AA	Auxiliary Activities	22	2	0
AA1_2	AA	Auxiliary Activities	4	2	0
AA2	AA	Auxiliary Activities	12	2	0
AA3_3	AA	Auxiliary Activities	40	2	0
AA9	AA	Auxiliary Activities	56	2	0
AA12	AA	Auxiliary Activities	20	1	0
AA1_3	AA	Auxiliary Activities	22	1	0
AA5_1	AA	Auxiliary Activities	4	1	0
CE1	CE	Carbohydrate Esterases	222320	5354	0.0282
CE10	CE	Carbohydrate Esterases	205076	4723	0.0248
CE4	CE	Carbohydrate Esterases	64214	1710	0.009
CE7	CE	Carbohydrate Esterases	53492	1564	0.0082
CE9	CE	Carbohydrate Esterases	31372	1524	0.008
CE3	CE	Carbohydrate Esterases	56642	1401	0.0074
CE8	CE	Carbohydrate Esterases	36490	994	0.0052
CE12	CE	Carbohydrate Esterases	38298	992	0.0052
CE15	CE	Carbohydrate Esterases	20174	856	0.0045
CE2	CE	Carbohydrate Esterases	30998	812	0.0043
CE11	CE	Carbohydrate Esterases	24138	548	0.0029
CE6	CE	Carbohydrate Esterases	14644	489	0.0026
CE14	CE	Carbohydrate Esterases	13052	383	0.002
CE13	CE	Carbohydrate Esterases	3108	57	0.0003
CE5	CE	Carbohydrate Esterases	80	4	0
CBM32	CBM	Carbohydrate-Binding Modules	41936	1721	0.009
CBM67	CBM	Carbohydrate-Binding Modules	28068	1147	0.006
CBM50	CBM	Carbohydrate-Binding Modules	12522	889	0.0047
CBM6	CBM	Carbohydrate-Binding Modules	16874	832	0.0044
CBM56	CBM	Carbohydrate-Binding Modules	18046	826	0.0043
CBM48	CBM	Carbohydrate-Binding Modules	18968	820	0.0043
CBM9	CBM	Carbohydrate-Binding Modules	13442	571	0.003
CBM20	CBM	Carbohydrate-Binding Modules	11244	453	0.0024
CBM35	CBM	Carbohydrate-Binding Modules	8960	450	0.0024
CBM4	CBM	Carbohydrate-Binding Modules	9620	436	0.0023
CBM16	CBM	Carbohydrate-Binding Modules	10286	390	0.0021
CBM26	CBM	Carbohydrate-Binding Modules	7780	353	0.0019
CBM61	CBM	Carbohydrate-Binding Modules	6830	353	0.0019
CBM13	CBM	Carbohydrate-Binding Modules	7612	327	0.0017
CBM40	CBM	Carbohydrate-Binding Modules	6836	266	0.0014
CBM37	CBM	Carbohydrate-Binding Modules	4184	262	0.0014
CBM66	CBM	Carbohydrate-Binding Modules	6242	218	0.0011
CBM22	CBM	Carbohydrate-Binding Modules	4200	181	0.001
CBM44	CBM	Carbohydrate-Binding Modules	2346	164	0.0009
CBM51	CBM	Carbohydrate-Binding Modules	2912	157	0.0008
CBM62	CBM	Carbohydrate-Binding Modules	2676	152	0.0008
CBM2	CBM	Carbohydrate-Binding Modules	1782	109	0.0006
CBM34	CBM	Carbohydrate-Binding Modules	2336	109	0.0006
CBM38	CBM	Carbohydrate-Binding Modules	4258	91	0.0005
CBM57	CBM	Carbohydrate-Binding Modules	2796	91	0.0005
CBM23	CBM	Carbohydrate-Binding Modules	1564	63	0.0003
CBM30	CBM	Carbohydrate-Binding Modules	1252	63	0.0003
CBM72	CBM	Carbohydrate-Binding Modules	1684	56	0.0003
CBM41	CBM	Carbohydrate-Binding Modules	1034	49	0.0003
CBM77	CBM	Carbohydrate-Binding Modules	836	47	0.0002
CBM69	CBM	Carbohydrate-Binding Modules	958	38	0.0002
CBM3	CBM	Carbohydrate-Binding Modules	460	34	0.0002
CBM70	CBM	Carbohydrate-Binding Modules	740	32	0.0002
CBM11	CBM	Carbohydrate-Binding Modules	570	25	0.0001
CBM36	CBM	Carbohydrate-Binding Modules	674	24	0.0001
CBM58	CBM	Carbohydrate-Binding Modules	332	24	0.0001
CBM45	CBM	Carbohydrate-Binding Modules	592	22	0.0001
CBM63	CBM	Carbohydrate-Binding Modules	296	20	0.0001
CBM74	CBM	Carbohydrate-Binding Modules	588	19	0.0001
CBM79	CBM	Carbohydrate-Binding Modules	640	19	0.0001
CBM84	CBM	Carbohydrate-Binding Modules	418	19	0.0001
CBM47	CBM	Carbohydrate-Binding Modules	292	15	0.0001
CBM25	CBM	Carbohydrate-Binding Modules	210	13	0.0001
CBM54	CBM	Carbohydrate-Binding Modules	392	11	0.0001
CBM46	CBM	Carbohydrate-Binding Modules	174	10	0.0001
CBM5	CBM	Carbohydrate-Binding Modules	118	9	0
CBM75	CBM	Carbohydrate-Binding Modules	132	7	0
CBM78	CBM	Carbohydrate-Binding Modules	80	6	0
CBM8	CBM	Carbohydrate-Binding Modules	114	6	0
CBM12	CBM	Carbohydrate-Binding Modules	28	5	0
CBM14	CBM	Carbohydrate-Binding Modules	34	5	0
CBM27	CBM	Carbohydrate-Binding Modules	40	4	0
CBM59	CBM	Carbohydrate-Binding Modules	52	4	0
CBM65	CBM	Carbohydrate-Binding Modules	154	4	0
CBM53	CBM	Carbohydrate-Binding Modules	52	3	0
CBM68	CBM	Carbohydrate-Binding Modules	40	3	0
CBM80	CBM	Carbohydrate-Binding Modules	26	3	0
CBM18	CBM	Carbohydrate-Binding Modules	44	2	0
CBM21	CBM	Carbohydrate-Binding Modules	64	2	0
CBM31	CBM	Carbohydrate-Binding Modules	22	2	0
CBM39	CBM	Carbohydrate-Binding Modules	38	2	0
CBM49	CBM	Carbohydrate-Binding Modules	12	2	0
CBM52	CBM	Carbohydrate-Binding Modules	22	2	0
CBM15	CBM	Carbohydrate-Binding Modules	4	1	0
CBM17	CBM	Carbohydrate-Binding Modules	40	1	0
CBM24	CBM	Carbohydrate-Binding Modules	6	1	0
CBM29	CBM	Carbohydrate-Binding Modules	4	1	0
CBM42	CBM	Carbohydrate-Binding Modules	22	1	0
CBM55	CBM	Carbohydrate-Binding Modules	6	1	0
CBM60	CBM	Carbohydrate-Binding Modules	16	1	0
CBM76	CBM	Carbohydrate-Binding Modules	24	1	0
SLH	SLH	Cellulosome Modules	2632	247	0.0013
GH2	GH	Glycoside Hydrolases	362278	10911	0.0574
GH3	GH	Glycoside Hydrolases	118834	3671	0.0193
GH97	GH	Glycoside Hydrolases	130618	3465	0.0182
GH78	GH	Glycoside Hydrolases	90014	3296	0.0173
GH106	GH	Glycoside Hydrolases	75372	2845	0.015
GH31	GH	Glycoside Hydrolases	86094	2702	0.0142
GH92	GH	Glycoside Hydrolases	91878	2437	0.0128
GH20	GH	Glycoside Hydrolases	93594	2254	0.0119
GH28	GH	Glycoside Hydrolases	76794	2205	0.0116
GH109	GH	Glycoside Hydrolases	61334	2197	0.0116
GH29	GH	Glycoside Hydrolases	78162	2154	0.0113
GH95	GH	Glycoside Hydrolases	67738	2080	0.0109
GH94	GH	Glycoside Hydrolases	50062	1921	0.0101
GH36	GH	Glycoside Hydrolases	48576	1776	0.0093
GH10	GH	Glycoside Hydrolases	49886	1720	0.009
GH77	GH	Glycoside Hydrolases	61964	1694	0.0089
GH51	GH	Glycoside Hydrolases	47694	1680	0.0088
GH163	GH	Glycoside Hydrolases	27736	1268	0.0067
GH16	GH	Glycoside Hydrolases	58982	1247	0.0066
GH115	GH	Glycoside Hydrolases	41790	1225	0.0064
GH33	GH	Glycoside Hydrolases	55176	1202	0.0063
GH9	GH	Glycoside Hydrolases	33650	1192	0.0063
GH25	GH	Glycoside Hydrolases	40786	1126	0.0059
GH127	GH	Glycoside Hydrolases	34546	1118	0.0059
GH23	GH	Glycoside Hydrolases	59614	1096	0.0058
GH53	GH	Glycoside Hydrolases	38262	1071	0.0056
GH105	GH	Glycoside Hydrolases	35182	1046	0.0055
GH5_4	GH	Glycoside Hydrolases	34644	1009	0.0053
GH39	GH	Glycoside Hydrolases	23576	1006	0.0053
GH13	GH	Glycoside Hydrolases	48450	932	0.0049
GH32	GH	Glycoside Hydrolases	37428	930	0.0049
GH26	GH	Glycoside Hydrolases	34922	848	0.0045
GH119	GH	Glycoside Hydrolases	19896	813	0.0043
GH43_10	GH	Glycoside Hydrolases	26610	772	0.0041
GH89	GH	Glycoside Hydrolases	29548	772	0.0041
GH27	GH	Glycoside Hydrolases	20048	735	0.0039
GH146	GH	Glycoside Hydrolases	19098	717	0.0038
GH73	GH	Glycoside Hydrolases	38820	690	0.0036
GH141	GH	Glycoside Hydrolases	19146	662	0.0035
GH130	GH	Glycoside Hydrolases	24464	626	0.0033
GH13_38	GH	Glycoside Hydrolases	27196	601	0.0032
GH43_35	GH	Glycoside Hydrolases	19504	600	0.0032
GH18	GH	Glycoside Hydrolases	21636	585	0.0031
GH67	GH	Glycoside Hydrolases	16628	582	0.0031
GH13_36	GH	Glycoside Hydrolases	16858	578	0.003
GH50	GH	Glycoside Hydrolases	10886	572	0.003
GH74	GH	Glycoside Hydrolases	19876	563	0.003
GH133	GH	Glycoside Hydrolases	24602	557	0.0029
GH13_14	GH	Glycoside Hydrolases	18832	556	0.0029
GH123	GH	Glycoside Hydrolases	13750	518	0.0027
GH35	GH	Glycoside Hydrolases	18196	490	0.0026
GH13_8	GH	Glycoside Hydrolases	22732	480	0.0025
GH57	GH	Glycoside Hydrolases	22298	478	0.0025
GH5	GH	Glycoside Hydrolases	21648	455	0.0024
GH8	GH	Glycoside Hydrolases	10990	453	0.0024
GH43_29	GH	Glycoside Hydrolases	13158	425	0.0022
GH13_6	GH	Glycoside Hydrolases	17508	411	0.0022
GH42	GH	Glycoside Hydrolases	10640	405	0.0021
GH13_9	GH	Glycoside Hydrolases	12414	402	0.0021
GH76	GH	Glycoside Hydrolases	13830	344	0.0018
GH13_20	GH	Glycoside Hydrolases	11580	342	0.0018
GH99	GH	Glycoside Hydrolases	12576	318	0.0017
GH43_4	GH	Glycoside Hydrolases	10392	303	0.0016
GH129	GH	Glycoside Hydrolases	7968	301	0.0016
GH148	GH	Glycoside Hydrolases	6604	298	0.0016
GH88	GH	Glycoside Hydrolases	7536	295	0.0016
GH24	GH	Glycoside Hydrolases	8174	276	0.0015
GH110	GH	Glycoside Hydrolases	6180	272	0.0014
GH43_2	GH	Glycoside Hydrolases	9946	271	0.0014
GH125	GH	Glycoside Hydrolases	9972	270	0.0014
GH38	GH	Glycoside Hydrolases	6310	265	0.0014
GH1	GH	Glycoside Hydrolases	8192	260	0.0014
GH5_7	GH	Glycoside Hydrolases	11078	250	0.0013
GH55	GH	Glycoside Hydrolases	3442	239	0.0013
GH43_34	GH	Glycoside Hydrolases	8886	235	0.0012
GH5_2	GH	Glycoside Hydrolases	6374	235	0.0012
GH5_37	GH	Glycoside Hydrolases	4976	229	0.0012
GH154	GH	Glycoside Hydrolases	5964	223	0.0012
GH156	GH	Glycoside Hydrolases	5142	221	0.0012
GH43_16	GH	Glycoside Hydrolases	5230	221	0.0012
GH13_31	GH	Glycoside Hydrolases	6362	219	0.0012
GH13_39	GH	Glycoside Hydrolases	5750	219	0.0012
GH43_19	GH	Glycoside Hydrolases	7988	217	0.0011
GH165	GH	Glycoside Hydrolases	4256	215	0.0011
GH43_1	GH	Glycoside Hydrolases	7386	214	0.0011
GH43_24	GH	Glycoside Hydrolases	8102	212	0.0011
GH139	GH	Glycoside Hydrolases	5598	207	0.0011
GH43_12	GH	Glycoside Hydrolases	9384	206	0.0011
GH140	GH	Glycoside Hydrolases	5784	204	0.0011
GH43_17	GH	Glycoside Hydrolases	5634	204	0.0011
GH13_11	GH	Glycoside Hydrolases	7334	196	0.001
GH4	GH	Glycoside Hydrolases	5204	196	0.001
GH43_5	GH	Glycoside Hydrolases	6774	193	0.001
GH43_7	GH	Glycoside Hydrolases	5544	191	0.001
GH124	GH	Glycoside Hydrolases	2714	184	0.001
GH142	GH	Glycoside Hydrolases	4714	184	0.001
GH30_8	GH	Glycoside Hydrolases	4058	183	0.001
GH13_1	GH	Glycoside Hydrolases	4288	180	0.0009
GH138	GH	Glycoside Hydrolases	5826	178	0.0009
GH30_3	GH	Glycoside Hydrolases	4768	176	0.0009
GH63	GH	Glycoside Hydrolases	5904	172	0.0009
GH65	GH	Glycoside Hydrolases	4200	164	0.0009
GH11	GH	Glycoside Hydrolases	3884	160	0.0008
GH144	GH	Glycoside Hydrolases	4144	159	0.0008
GH5_13	GH	Glycoside Hydrolases	3242	159	0.0008
GH43_3	GH	Glycoside Hydrolases	4556	150	0.0008
GH136	GH	Glycoside Hydrolases	5722	145	0.0008
GH13_4	GH	Glycoside Hydrolases	2660	144	0.0008
GH5_38	GH	Glycoside Hydrolases	5492	144	0.0008
GH13_7	GH	Glycoside Hydrolases	4652	143	0.0008
GH5_21	GH	Glycoside Hydrolases	5466	143	0.0008
GH137	GH	Glycoside Hydrolases	3318	131	0.0007
GH43_18	GH	Glycoside Hydrolases	3124	131	0.0007
GH43	GH	Glycoside Hydrolases	5262	126	0.0007
GH43_28	GH	Glycoside Hydrolases	3868	122	0.0006
GH13_3	GH	Glycoside Hydrolases	2584	115	0.0006
GH5_48	GH	Glycoside Hydrolases	1934	115	0.0006
GH5_36	GH	Glycoside Hydrolases	2032	113	0.0006
GH66	GH	Glycoside Hydrolases	3058	111	0.0006
GH143	GH	Glycoside Hydrolases	3664	109	0.0006
GH37	GH	Glycoside Hydrolases	1998	109	0.0006
GH93	GH	Glycoside Hydrolases	2102	106	0.0006
GH113	GH	Glycoside Hydrolases	2662	105	0.0006
GH13_28	GH	Glycoside Hydrolases	2724	105	0.0006
GH149	GH	Glycoside Hydrolases	2836	104	0.0005
GH13_42	GH	Glycoside Hydrolases	4186	103	0.0005
GH43_31	GH	Glycoside Hydrolases	3470	100	0.0005
GH13_10	GH	Glycoside Hydrolases	3292	97	0.0005
GH30_5	GH	Glycoside Hydrolases	2358	96	0.0005
GH43_26	GH	Glycoside Hydrolases	1936	96	0.0005
GH5_1	GH	Glycoside Hydrolases	1732	94	0.0005
GH84	GH	Glycoside Hydrolases	1998	94	0.0005
GH151	GH	Glycoside Hydrolases	2670	93	0.0005
GH128	GH	Glycoside Hydrolases	2368	89	0.0005
GH116	GH	Glycoside Hydrolases	1858	86	0.0005
GH45	GH	Glycoside Hydrolases	1340	86	0.0005
GH30	GH	Glycoside Hydrolases	2662	85	0.0004
GH5_46	GH	Glycoside Hydrolases	5568	85	0.0004
GH13_32	GH	Glycoside Hydrolases	2002	83	0.0004
GH30_4	GH	Glycoside Hydrolases	1834	83	0.0004
GH114	GH	Glycoside Hydrolases	2858	82	0.0004
GH112	GH	Glycoside Hydrolases	1766	81	0.0004
GH121	GH	Glycoside Hydrolases	1926	79	0.0004
GH158	GH	Glycoside Hydrolases	1376	77	0.0004
GH5_26	GH	Glycoside Hydrolases	2078	76	0.0004
GH82	GH	Glycoside Hydrolases	1510	76	0.0004
GH30_1	GH	Glycoside Hydrolases	2110	75	0.0004
GH30_2	GH	Glycoside Hydrolases	1558	73	0.0004
GH5_25	GH	Glycoside Hydrolases	1292	71	0.0004
GH98	GH	Glycoside Hydrolases	1280	69	0.0004
GH147	GH	Glycoside Hydrolases	1996	67	0.0004
GH120	GH	Glycoside Hydrolases	1464	66	0.0003
GH103	GH	Glycoside Hydrolases	1562	64	0.0003
GH5_19	GH	Glycoside Hydrolases	1158	64	0.0003
GH108	GH	Glycoside Hydrolases	1168	62	0.0003
GH161	GH	Glycoside Hydrolases	1394	62	0.0003
GH13_21	GH	Glycoside Hydrolases	958	60	0.0003
GH13_5	GH	Glycoside Hydrolases	1158	57	0.0003
GH13_2	GH	Glycoside Hydrolases	1442	56	0.0003
GH87	GH	Glycoside Hydrolases	988	55	0.0003
GH13_23	GH	Glycoside Hydrolases	990	54	0.0003
GH59	GH	Glycoside Hydrolases	904	52	0.0003
GH43_33	GH	Glycoside Hydrolases	894	49	0.0003
GH43_27	GH	Glycoside Hydrolases	2306	46	0.0002
GH150	GH	Glycoside Hydrolases	1038	44	0.0002
GH13_18	GH	Glycoside Hydrolases	1186	43	0.0002
GH164	GH	Glycoside Hydrolases	1324	43	0.0002
GH43_9	GH	Glycoside Hydrolases	1558	43	0.0002
GH43_20	GH	Glycoside Hydrolases	490	41	0.0002
GH5_54	GH	Glycoside Hydrolases	944	40	0.0002
GH81	GH	Glycoside Hydrolases	900	38	0.0002
GH13_19	GH	Glycoside Hydrolases	6448	35	0.0002
GH5_39	GH	Glycoside Hydrolases	740	35	0.0002
GH44	GH	Glycoside Hydrolases	374	33	0.0002
GH5_27	GH	Glycoside Hydrolases	966	32	0.0002
GH13_13	GH	Glycoside Hydrolases	590	31	0.0002
GH54	GH	Glycoside Hydrolases	738	31	0.0002
GH13_25	GH	Glycoside Hydrolases	626	29	0.0002
GH19	GH	Glycoside Hydrolases	520	29	0.0002
GH145	GH	Glycoside Hydrolases	874	26	0.0001
GH43_11	GH	Glycoside Hydrolases	672	26	0.0001
GH13_29	GH	Glycoside Hydrolases	718	25	0.0001
GH117	GH	Glycoside Hydrolases	622	22	0.0001
GH13_16	GH	Glycoside Hydrolases	390	22	0.0001
GH43_22	GH	Glycoside Hydrolases	398	22	0.0001
GH43_32	GH	Glycoside Hydrolases	486	22	0.0001
GH5_10	GH	Glycoside Hydrolases	280	22	0.0001
GH159	GH	Glycoside Hydrolases	878	21	0.0001
GH126	GH	Glycoside Hydrolases	650	20	0.0001
GH13_24	GH	Glycoside Hydrolases	292	20	0.0001
GH13_41	GH	Glycoside Hydrolases	432	19	0.0001
GH43_37	GH	Glycoside Hydrolases	444	19	0.0001
GH13_15	GH	Glycoside Hydrolases	318	18	0.0001
GH43_8	GH	Glycoside Hydrolases	516	18	0.0001
GH5_8	GH	Glycoside Hydrolases	348	18	0.0001
GH15	GH	Glycoside Hydrolases	276	17	0.0001
GH13_37	GH	Glycoside Hydrolases	966	16	0.0001
GH118	GH	Glycoside Hydrolases	966	15	0.0001
GH85	GH	Glycoside Hydrolases	370	15	0.0001
GH107	GH	Glycoside Hydrolases	294	14	0.0001
GH5_28	GH	Glycoside Hydrolases	778	14	0.0001
GH5_42	GH	Glycoside Hydrolases	222	13	0.0001
GH79	GH	Glycoside Hydrolases	1636	13	0.0001
GH49	GH	Glycoside Hydrolases	292	12	0.0001
GH30_7	GH	Glycoside Hydrolases	106	11	0.0001
GH102	GH	Glycoside Hydrolases	282	10	0.0001
GH5_52	GH	Glycoside Hydrolases	280	10	0.0001
GH64	GH	Glycoside Hydrolases	66	10	0.0001
GH91	GH	Glycoside Hydrolases	154	10	0.0001
GH5_40	GH	Glycoside Hydrolases	158	9	0
GH5_55	GH	Glycoside Hydrolases	74	9	0
GH13_17	GH	Glycoside Hydrolases	296	8	0
GH13_40	GH	Glycoside Hydrolases	154	8	0
GH48	GH	Glycoside Hydrolases	178	8	0
GH43_14	GH	Glycoside Hydrolases	148	7	0
GH5_41	GH	Glycoside Hydrolases	234	7	0
GH71	GH	Glycoside Hydrolases	280	7	0
GH101	GH	Glycoside Hydrolases	310	6	0
GH100	GH	Glycoside Hydrolases	42	5	0
GH13_30	GH	Glycoside Hydrolases	48	5	0
GH17	GH	Glycoside Hydrolases	152	5	0
GH5_45	GH	Glycoside Hydrolases	52	5	0
GH72	GH	Glycoside Hydrolases	48	5	0
GH104	GH	Glycoside Hydrolases	54	4	0
GH5_15	GH	Glycoside Hydrolases	72	4	0
GH5_17	GH	Glycoside Hydrolases	38	4	0
GH5_22	GH	Glycoside Hydrolases	100	4	0
GH5_5	GH	Glycoside Hydrolases	42	4	0
GH160	GH	Glycoside Hydrolases	42	3	0
GH30_9	GH	Glycoside Hydrolases	26	3	0
GH43_13	GH	Glycoside Hydrolases	18	3	0
GH43_15	GH	Glycoside Hydrolases	122	3	0
GH12	GH	Glycoside Hydrolases	26	2	0
GH122	GH	Glycoside Hydrolases	24	2	0
GH132	GH	Glycoside Hydrolases	26	2	0
GH13_27	GH	Glycoside Hydrolases	10	2	0
GH153	GH	Glycoside Hydrolases	102	2	0
GH157	GH	Glycoside Hydrolases	6	2	0
GH43_23	GH	Glycoside Hydrolases	36	2	0
GH46	GH	Glycoside Hydrolases	6	2	0
GH47	GH	Glycoside Hydrolases	46	2	0
GH5_20	GH	Glycoside Hydrolases	20	2	0
GH5_31	GH	Glycoside Hydrolases	10	2	0
GH5_33	GH	Glycoside Hydrolases	6	2	0
GH5_49	GH	Glycoside Hydrolases	14	2	0
GH7	GH	Glycoside Hydrolases	12	2	0
GH83	GH	Glycoside Hydrolases	16	2	0
GH96	GH	Glycoside Hydrolases	14	2	0
GH111	GH	Glycoside Hydrolases	2	1	0
GH135	GH	Glycoside Hydrolases	2	1	0
GH13_12	GH	Glycoside Hydrolases	24	1	0
GH13_26	GH	Glycoside Hydrolases	130	1	0
GH14	GH	Glycoside Hydrolases	4	1	0
GH22	GH	Glycoside Hydrolases	6	1	0
GH43_25	GH	Glycoside Hydrolases	4	1	0
GH43_30	GH	Glycoside Hydrolases	24	1	0
GH43_36	GH	Glycoside Hydrolases	2	1	0
GH56	GH	Glycoside Hydrolases	2	1	0
GH58	GH	Glycoside Hydrolases	20	1	0
GH5_12	GH	Glycoside Hydrolases	40	1	0
GH5_14	GH	Glycoside Hydrolases	4	1	0
GH5_16	GH	Glycoside Hydrolases	6	1	0
GH5_30	GH	Glycoside Hydrolases	6	1	0
GH5_34	GH	Glycoside Hydrolases	16	1	0
GH5_35	GH	Glycoside Hydrolases	4	1	0
GH5_43	GH	Glycoside Hydrolases	18	1	0
GH5_44	GH	Glycoside Hydrolases	4	1	0
GH5_47	GH	Glycoside Hydrolases	6	1	0
GH5_51	GH	Glycoside Hydrolases	2	1	0
GH5_56	GH	Glycoside Hydrolases	10	1	0
GH62	GH	Glycoside Hydrolases	8	1	0
GH70	GH	Glycoside Hydrolases	12	1	0
GT2_Glycos_transf_2	GT	Glycosyl Transferases	641708	14771	0.0777
GT4	GT	Glycosyl Transferases	441160	9509	0.05
GT41	GT	Glycosyl Transferases	340038	7761	0.0408
GT5	GT	Glycosyl Transferases	67498	1727	0.0091
GT35	GT	Glycosyl Transferases	61158	1676	0.0088
GT51	GT	Glycosyl Transferases	42402	1429	0.0075
GT83	GT	Glycosyl Transferases	73776	1350	0.0071
GT19	GT	Glycosyl Transferases	40732	1097	0.0058
GT28	GT	Glycosyl Transferases	37126	993	0.0052
GT8	GT	Glycosyl Transferases	32100	973	0.0051
GT2_Glyco_tranf_2_3	GT	Glycosyl Transferases	44924	837	0.0044
GT9	GT	Glycosyl Transferases	36746	712	0.0037
GT3	GT	Glycosyl Transferases	26198	658	0.0035
GT30	GT	Glycosyl Transferases	29692	556	0.0029
GT32	GT	Glycosyl Transferases	18156	495	0.0026
GT11	GT	Glycosyl Transferases	17160	413	0.0022
GT2_Glyco_trans_2_3	GT	Glycosyl Transferases	11114	409	0.0022
GT26	GT	Glycosyl Transferases	12050	353	0.0019
GT27	GT	Glycosyl Transferases	12108	275	0.0014
GT94	GT	Glycosyl Transferases	12156	260	0.0014
GT13	GT	Glycosyl Transferases	14146	222	0.0012
GT66	GT	Glycosyl Transferases	5978	215	0.0011
GT14	GT	Glycosyl Transferases	7244	197	0.001
GT39	GT	Glycosyl Transferases	5620	191	0.001
GT10	GT	Glycosyl Transferases	6908	185	0.001
GT2_Glyco_tranf_2_4	GT	Glycosyl Transferases	5070	157	0.0008
GT22	GT	Glycosyl Transferases	7656	144	0.0008
GT20	GT	Glycosyl Transferases	5604	131	0.0007
GT92	GT	Glycosyl Transferases	3354	116	0.0006
GT1	GT	Glycosyl Transferases	2902	111	0.0006
GT56	GT	Glycosyl Transferases	5238	110	0.0006
GT23	GT	Glycosyl Transferases	4730	104	0.0005
GT2_Glyco_tranf_2_5	GT	Glycosyl Transferases	2300	88	0.0005
GT2_Glyco_tranf_2_2	GT	Glycosyl Transferases	2412	77	0.0004
GT84	GT	Glycosyl Transferases	1576	76	0.0004
GT76	GT	Glycosyl Transferases	2066	72	0.0004
GT81	GT	Glycosyl Transferases	1096	66	0.0003
GT90	GT	Glycosyl Transferases	2440	63	0.0003
GT25	GT	Glycosyl Transferases	1668	57	0.0003
GT69	GT	Glycosyl Transferases	1876	57	0.0003
GT87	GT	Glycosyl Transferases	3864	54	0.0003
GT46	GT	Glycosyl Transferases	1564	40	0.0002
GT101	GT	Glycosyl Transferases	788	34	0.0002
GT17	GT	Glycosyl Transferases	628	34	0.0002
GT6	GT	Glycosyl Transferases	1608	34	0.0002
GT7	GT	Glycosyl Transferases	664	33	0.0002
GT33	GT	Glycosyl Transferases	1000	30	0.0002
GT89	GT	Glycosyl Transferases	576	30	0.0002
GT45	GT	Glycosyl Transferases	490	29	0.0002
GT73	GT	Glycosyl Transferases	756	29	0.0002
GT107	GT	Glycosyl Transferases	636	28	0.0001
GT21	GT	Glycosyl Transferases	1160	27	0.0001
GT57	GT	Glycosyl Transferases	974	27	0.0001
GT104	GT	Glycosyl Transferases	256	19	0.0001
GT40	GT	Glycosyl Transferases	226	17	0.0001
GT12	GT	Glycosyl Transferases	288	16	0.0001
GT38	GT	Glycosyl Transferases	564	15	0.0001
GT102	GT	Glycosyl Transferases	1342	11	0.0001
GT50	GT	Glycosyl Transferases	302	11	0.0001
GT2_Chitin_synth_2	GT	Glycosyl Transferases	572	10	0.0001
GT82	GT	Glycosyl Transferases	1088	9	0
GT99	GT	Glycosyl Transferases	136	9	0
GT59	GT	Glycosyl Transferases	260	8	0
GT62	GT	Glycosyl Transferases	152	8	0
GT74	GT	Glycosyl Transferases	116	8	0
GT103	GT	Glycosyl Transferases	78	6	0
GT29	GT	Glycosyl Transferases	74	6	0
GT64	GT	Glycosyl Transferases	158	6	0
GT31	GT	Glycosyl Transferases	116	5	0
GT70	GT	Glycosyl Transferases	482	5	0
GT75	GT	Glycosyl Transferases	72	5	0
GT15	GT	Glycosyl Transferases	20	4	0
GT42	GT	Glycosyl Transferases	186	4	0
GT63	GT	Glycosyl Transferases	22	4	0
GT2_Cellulose_synt	GT	Glycosyl Transferases	24	3	0
GT34	GT	Glycosyl Transferases	102	3	0
GT44	GT	Glycosyl Transferases	44	3	0
GT48	GT	Glycosyl Transferases	70	3	0
GT52	GT	Glycosyl Transferases	12	3	0
GT60	GT	Glycosyl Transferases	36	3	0
GT72	GT	Glycosyl Transferases	10	3	0
GT85	GT	Glycosyl Transferases	18	3	0
GT98	GT	Glycosyl Transferases	12	3	0
GT2_Chitin_synth_1	GT	Glycosyl Transferases	138	2	0
GT77	GT	Glycosyl Transferases	12	2	0
GT88	GT	Glycosyl Transferases	54	2	0
GT97	GT	Glycosyl Transferases	32	2	0
GT16	GT	Glycosyl Transferases	2	1	0
GT18	GT	Glycosyl Transferases	8	1	0
GT47	GT	Glycosyl Transferases	6	1	0
GT49	GT	Glycosyl Transferases	2	1	0
GT53	GT	Glycosyl Transferases	2	1	0
GT54	GT	Glycosyl Transferases	28	1	0
GT55	GT	Glycosyl Transferases	2	1	0
GT58	GT	Glycosyl Transferases	22	1	0
GT68	GT	Glycosyl Transferases	20	1	0
GT79	GT	Glycosyl Transferases	8	1	0
GT80	GT	Glycosyl Transferases	32	1	0
GT95	GT	Glycosyl Transferases	2	1	0
GT96	GT	Glycosyl Transferases	4	1	0
PL32	PL	Polysaccharide Lyases	37922	1170	0.0062
PL11_1	PL	Polysaccharide Lyases	19176	618	0.0032
PL22	PL	Polysaccharide Lyases	21980	610	0.0032
PL9	PL	Polysaccharide Lyases	12308	436	0.0023
PL1_2	PL	Polysaccharide Lyases	19000	415	0.0022
PL9_2	PL	Polysaccharide Lyases	7576	381	0.002
PL1	PL	Polysaccharide Lyases	12028	332	0.0017
PL11	PL	Polysaccharide Lyases	7514	328	0.0017
PL10_1	PL	Polysaccharide Lyases	6176	158	0.0008
PL26	PL	Polysaccharide Lyases	5338	156	0.0008
PL9_1	PL	Polysaccharide Lyases	4630	156	0.0008
PL6_1	PL	Polysaccharide Lyases	3920	135	0.0007
PL35	PL	Polysaccharide Lyases	2684	109	0.0006
PL4	PL	Polysaccharide Lyases	2896	101	0.0005
PL6	PL	Polysaccharide Lyases	2578	89	0.0005
PL29	PL	Polysaccharide Lyases	2574	79	0.0004
PL33_1	PL	Polysaccharide Lyases	1980	77	0.0004
PL11_2	PL	Polysaccharide Lyases	1588	74	0.0004
PL12	PL	Polysaccharide Lyases	1496	74	0.0004
PL4_4	PL	Polysaccharide Lyases	3142	64	0.0003
PL27	PL	Polysaccharide Lyases	1990	63	0.0003
PL31	PL	Polysaccharide Lyases	1178	55	0.0003
PL33_2	PL	Polysaccharide Lyases	1446	52	0.0003
PL33	PL	Polysaccharide Lyases	582	32	0.0002
PL37	PL	Polysaccharide Lyases	442	32	0.0002
PL15	PL	Polysaccharide Lyases	876	28	0.0001
PL12_3	PL	Polysaccharide Lyases	680	26	0.0001
PL22_2	PL	Polysaccharide Lyases	812	23	0.0001
PL8	PL	Polysaccharide Lyases	500	23	0.0001
PL9_3	PL	Polysaccharide Lyases	718	23	0.0001
PL17	PL	Polysaccharide Lyases	872	21	0.0001
PL8_3	PL	Polysaccharide Lyases	564	20	0.0001
PL6_2	PL	Polysaccharide Lyases	348	19	0.0001
PL22_1	PL	Polysaccharide Lyases	356	18	0.0001
PL10	PL	Polysaccharide Lyases	430	17	0.0001
PL4_1	PL	Polysaccharide Lyases	250	16	0.0001
PL10_2	PL	Polysaccharide Lyases	874	14	0.0001
PL9_4	PL	Polysaccharide Lyases	222	14	0.0001
PL12_2	PL	Polysaccharide Lyases	252	13	0.0001
PL14_3	PL	Polysaccharide Lyases	164	12	0.0001
PL3_2	PL	Polysaccharide Lyases	562	11	0.0001
PL25	PL	Polysaccharide Lyases	230	10	0.0001
PL30	PL	Polysaccharide Lyases	134	10	0.0001
PL1_6	PL	Polysaccharide Lyases	236	9	0
PL17_2	PL	Polysaccharide Lyases	178	7	0
PL1_7	PL	Polysaccharide Lyases	72	7	0
PL21	PL	Polysaccharide Lyases	46	6	0
PL5	PL	Polysaccharide Lyases	160	6	0
PL7_4	PL	Polysaccharide Lyases	40	6	0
PL1_8	PL	Polysaccharide Lyases	134	5	0
PL6_3	PL	Polysaccharide Lyases	84	5	0
PL8_2	PL	Polysaccharide Lyases	148	5	0
PL2	PL	Polysaccharide Lyases	62	4	0
PL3	PL	Polysaccharide Lyases	98	4	0
PL15_2	PL	Polysaccharide Lyases	38	3	0
PL1_4	PL	Polysaccharide Lyases	218	3	0
PL34	PL	Polysaccharide Lyases	38	3	0
PL36_2	PL	Polysaccharide Lyases	42	3	0
PL3_3	PL	Polysaccharide Lyases	58	3	0
PL4_5	PL	Polysaccharide Lyases	12	3	0
PL5_1	PL	Polysaccharide Lyases	20	3	0
PL7_3	PL	Polysaccharide Lyases	30	3	0
PL14	PL	Polysaccharide Lyases	8	2	0
PL14_5	PL	Polysaccharide Lyases	30	2	0
PL1_11	PL	Polysaccharide Lyases	8	2	0
PL1_5	PL	Polysaccharide Lyases	66	2	0
PL20	PL	Polysaccharide Lyases	12	2	0
PL21_1	PL	Polysaccharide Lyases	12	2	0
PL23	PL	Polysaccharide Lyases	4	2	0
PL3_1	PL	Polysaccharide Lyases	6	2	0
PL3_5	PL	Polysaccharide Lyases	18	2	0
PL4_2	PL	Polysaccharide Lyases	10	2	0
PL8_4	PL	Polysaccharide Lyases	94	2	0
PL12_1	PL	Polysaccharide Lyases	6	1	0
PL14_1	PL	Polysaccharide Lyases	10	1	0
PL15_1	PL	Polysaccharide Lyases	14	1	0
PL17_1	PL	Polysaccharide Lyases	16	1	0
PL18	PL	Polysaccharide Lyases	92	1	0
PL1_13	PL	Polysaccharide Lyases	22	1	0
PL24	PL	Polysaccharide Lyases	2	1	0
PL28	PL	Polysaccharide Lyases	4	1	0
PL2_1	PL	Polysaccharide Lyases	4	1	0
PL36_1	PL	Polysaccharide Lyases	12	1	0
PL4_3	PL	Polysaccharide Lyases	2	1	0
PL7_5	PL	Polysaccharide Lyases	4	1	0
