# Supplementary material for: Integrated multi-omics reveals the impact of ruminal keystone bacteria and microbial metabolites on average daily gain in Xuzhou cattle
Source: Microbiol Spectr. 2025 Jun 30;13(8):e00769-25. doi: 10.1128/spectrum.00769-25 (PMC12323375; doi:10.1128/spectrum.00769-25)
Supplement: Table S11 — Results of rumen metabolome analysis. [file spectrum.00769-25-s0006.xlsx]

## Sheet: Sheet1
Table S11: Results of Rumen metabolome analysis
ID	Name	Formula	Molecular Weight	RT [min]	m/z	mzCloud_Results	mzVault_Results	MassList_Results	Class_I	Class_II	Class_III	Class_IV	XZ_1	XZ_2	XZ_3	XZ_4	XZ_5	XZ_6	XZ_7	XZ_8	XZ_9	XZ_10	QC1	QC2	QC3
Com_2_neg	Stearic acid	C18 H36 O2	284.271	11.265	283.264	Full match	Full match	Full match	Lipids and lipid-like molecules	Fatty Acyls	Fatty acids and conjugates	Long-chain fatty acids	3.85996e+09	9.53683e+08	3.7662e+09	2.94089e+09	2.73167e+09	3.77321e+09	2.90994e+09	1.51199e+09	3.89107e+09	3.50249e+09	4.17148e+09	3.83162e+09	3.80927e+09
Com_6_neg	Dodecanedioic acid	C12 H22 O4	230.151	6.462	229.144	Full match	Full match	No results	Lipids and lipid-like molecules	Fatty Acyls	Fatty acids and conjugates	Medium-chain fatty acids	2.72784e+09	3.7954e+09	2.26922e+09	2.79625e+09	2.72109e+09	2.30206e+09	2.01121e+09	3.20456e+09	1.3812e+09	2.94749e+09	2.58638e+09	2.60521e+09	2.49338e+09
Com_112_neg	Suberic acid	C8 H14 O4	174.089	5.65	173.082	Full match	Full match	Full match	Lipids and lipid-like molecules	Fatty Acyls	Fatty acids and conjugates	Medium-chain fatty acids	1.18712e+08	1.69758e+08	9.15093e+07	1.34714e+08	1.19575e+08	9.18084e+07	8.38255e+07	1.60513e+08	5.57082e+07	1.20204e+08	1.12478e+08	1.10409e+08	1.13741e+08
Com_129_neg	Corchorifatty acid F	C18 H32 O5	328.225	6.326	327.218	Full match	Full match	No results	Lipids and lipid-like molecules	Fatty Acyls	Lineolic acids and derivatives	Lineolic acids and derivatives	1.18035e+08	5.34338e+07	8.36957e+07	1.24848e+08	1.0806e+08	1.25367e+08	9.13032e+07	1.34569e+08	5.34684e+07	9.14858e+07	1.00958e+08	1.07813e+08	1.02491e+08
Com_132_neg	Cholic acid	C24 H40 O5	408.288	7.263	407.28	Full match	Full match	Full match	Lipids and lipid-like molecules	Steroids and steroid derivatives	Bile acids, alcohols and derivatives	Trihydroxy bile acids, alcohols and derivatives	3.80257e+06	9.87926e+06	2.35565e+07	2.95295e+06	1.94573e+07	3.82672e+07	1.26718e+07	9.11725e+06	1.79548e+08	5.14515e+07	3.02656e+07	3.12542e+07	3.40414e+07
Com_201_neg	3-Hydroxybenzoic acid	C7 H6 O3	138.032	5.478	137.025	Full match	Full match	Full match	Benzenoids	Benzene and substituted derivatives	Benzoic acids and derivatives	Hydroxybenzoic acid derivatives	5.94289e+07	1.0289e+08	4.85225e+07	5.7501e+07	7.02681e+07	4.14917e+07	3.91078e+07	6.40627e+07	2.74144e+07	5.9243e+07	5.60951e+07	5.35055e+07	5.59761e+07
Com_401_neg	(+/-)-CP 47,497-C7-Hydroxy metabolite	C21 H34 O3	334.251	9.018	333.243	Full match	Full match	No results	Benzenoids	Benzene and substituted derivatives	Cyclohexylphenols	Cyclohexylphenols	4.90592e+07	1.12914e+07	5.41867e+07	2.90686e+07	3.90591e+07	3.96532e+07	3.60285e+07	1.42241e+07	2.50254e+07	3.76535e+07	3.34162e+07	3.11044e+07	3.29573e+07
Com_411_neg	Adipic acid	C6 H10 O4	146.058	5.238	145.051	Full match	Full match	Full match	Lipids and lipid-like molecules	Fatty Acyls	Fatty acids and conjugates	Medium-chain fatty acids	3.33152e+07	3.9997e+07	2.86367e+07	4.2993e+07	2.99204e+07	3.42906e+07	4.0098e+07	3.53852e+07	2.07397e+07	4.25451e+07	2.89575e+07	2.76446e+07	3.05297e+07
Com_494_neg	Resveratrol	C14 H12 O3	228.079	5.745	227.071	Full match	Full match	No results	Phenylpropanoids and polyketides	Stilbenes	Not available	Stilbenes	3.60446e+07	3.79891e+07	3.49839e+07	3.17227e+07	2.8546e+07	3.37554e+07	3.19968e+07	3.6712e+07	2.65955e+07	4.02955e+07	3.17413e+07	3.21659e+07	3.30525e+07
Com_547_neg	L-Glutamic acid	C5 H9 N O4	147.053	1.569	146.046	Full match	Full match	Full match	Organic acids and derivatives	Carboxylic acids and derivatives	Amino acids, peptides, and analogues	Glutamic acid and derivatives	1.66277e+07	1.97276e+07	1.49876e+07	3.19678e+07	2.59609e+07	2.51635e+07	1.84901e+07	2.37761e+07	1.42734e+07	2.05606e+07	2.31198e+07	2.00752e+07	2.06659e+07
Com_728_neg	Daidzein	C15 H10 O4	254.058	5.825	253.051	Full match	Full match	No results	Phenylpropanoids and polyketides	Isoflavonoids	Isoflav-2-enes	Isoflavones	1.65771e+07	1.0512e+07	2.81703e+07	1.44451e+07	1.40434e+07	1.78352e+07	1.85649e+07	8.66312e+06	2.25503e+07	2.11594e+07	1.71324e+07	1.57799e+07	1.91109e+07
Com_758_neg	Caffeic acid	C9 H8 O4	180.042	4.985	359.078	Full match	Full match	No results	Phenylpropanoids and polyketides	Cinnamic acids and derivatives	Hydroxycinnamic acids and derivatives	Hydroxycinnamic acids	1.4519e+07	2.1016e+07	1.02334e+07	2.21162e+07	9.36598e+06	1.94458e+07	1.09312e+07	1.74382e+07	7.48197e+06	2.15575e+07	1.48305e+07	1.53501e+07	2.46055e+07
Com_784_neg	Homovanillic acid	C9 H10 O4	182.058	5.391	181.051	Full match	Full match	Full match	Benzenoids	Phenols	Methoxyphenols	Methoxyphenols	2.10548e+07	2.48277e+07	1.76734e+07	1.38022e+07	1.77868e+07	1.71286e+07	1.74751e+07	1.57237e+07	1.53847e+07	1.23916e+07	1.63595e+07	1.63379e+07	1.70695e+07
Com_788_neg	D-Ribose-1-phosphate	C5 H11 O8 P	230.019	1.644	229.012	Full match	Full match	Full match	Organic oxygen compounds	Organooxygen compounds	Carbohydrates and carbohydrate conjugates	Pentoses	1.05217e+07	1.04931e+07	1.10665e+07	2.12001e+07	1.9789e+07	1.31371e+07	1.15779e+07	1.9936e+07	1.55816e+07	1.4051e+07	1.3626e+07	1.73372e+07	1.43793e+07
Com_790_neg	O-Desmethylnaproxen	C13 H12 O3	216.079	5.346	215.071	Full match	Full match	Full match	Benzenoids	Naphthalenes	Naphthols and derivatives	Naphthols and derivatives	2.08521e+07	2.47585e+07	1.36534e+07	1.12129e+07	8.60196e+06	1.27765e+07	1.40175e+07	1.1353e+07	8.95852e+06	2.01508e+07	1.36221e+07	1.4244e+07	1.41839e+07
Com_950_neg	4-Oxoproline	C5 H7 N O3	129.043	2.335	128.036	Full match	Full match	Full match	Organic acids and derivatives	Carboxylic acids and derivatives	Amino acids, peptides, and analogues	Proline and derivatives	1.16365e+07	1.88555e+07	7.28243e+06	1.76856e+07	2.03715e+07	1.16017e+07	1.13509e+07	1.9394e+07	7.62184e+06	1.24388e+07	1.34931e+07	1.71545e+07	1.41118e+07
Com_1062_neg	Uric acid	C5 H4 N4 O3	168.028	1.98	167.021	Full match	Full match	Full match	Organoheterocyclic compounds	Imidazopyrimidines	Purines and purine derivatives	Xanthines	6.64557e+06	5.75336e+06	6.11501e+06	8.04714e+06	1.01302e+07	1.60186e+07	5.17284e+06	5.32548e+06	3.92304e+06	7.07182e+06	6.79377e+06	6.62434e+06	6.84535e+06
Com_1177_neg	Taurochenodeoxycholic acid	C26 H45 N O6 S	499.297	7.931	498.29	Full match	Full match	Full match	Lipids and lipid-like molecules	Steroids and steroid derivatives	Bile acids, alcohols and derivatives	Taurinated bile acids and derivatives	351102	365033	2.69663e+06	325066	2.88242e+06	3.20848e+06	940802	1.07047e+06	2.05246e+07	2.62483e+06	2.70332e+06	2.48934e+06	2.25685e+06
Com_1216_neg	Catechin	C15 H14 O6	290.079	5.293	289.072	Full match	Full match	No results	Phenylpropanoids and polyketides	Flavonoids	Flavans	Catechins	1.41892e+07	1.30593e+07	1.03549e+07	7.92124e+06	8.35061e+06	7.79456e+06	1.42892e+07	8.28134e+06	8.62641e+06	1.52205e+07	8.43544e+06	1.12549e+07	1.18275e+07
Com_1305_neg	Tyrosol	C8 H10 O2	138.068	5.394	137.061	Full match	Full match	No results	Benzenoids	Phenols	Tyrosols and derivatives	Tyrosols	1.14954e+07	1.44697e+07	9.08224e+06	1.82352e+06	8.98666e+06	9.08459e+06	1.03994e+07	8.67414e+06	8.50043e+06	8.1363e+06	9.59261e+06	9.69219e+06	9.81617e+06
Com_1410_neg	Vanillin	C8 H8 O3	152.047	5.347	151.04	Full match	Full match	Full match	Benzenoids	Phenols	Methoxyphenols	Methoxyphenols	9.60759e+06	1.20442e+07	8.76873e+06	1.14501e+07	9.92324e+06	8.84869e+06	8.20977e+06	1.17167e+07	9.16431e+06	1.14418e+07	8.77514e+06	9.76783e+06	1.05335e+07
Com_1707_neg	17α-Hydroxypregnenolone	C21 H32 O3	332.235	8.715	331.228	Full match	Full match	Full match	Lipids and lipid-like molecules	Steroids and steroid derivatives	Pregnane steroids	Gluco/mineralocorticoids, progestogins and derivatives	2.22747e+06	416982	1.87156e+06	9.1497e+06	3.42074e+06	2.56038e+06	1.75468e+06	682190	853315	1.39398e+06	2.81667e+06	2.57736e+06	2.55403e+06
Com_1946_neg	Hexadecanedioic acid	C16 H30 O4	286.214	7.732	285.207	Full match	Full match	No results	Lipids and lipid-like molecules	Fatty Acyls	Fatty acids and conjugates	Long-chain fatty acids	6.75346e+06	3.87134e+06	4.46424e+06	2.03941e+06	9.38262e+06	5.99184e+06	3.81232e+06	3.38107e+06	5.53478e+06	4.76413e+06	4.54346e+06	4.73715e+06	5.21221e+06
Com_2044_neg	Mycophenolic acid	C17 H20 O6	320.126	6.063	319.118	Full match	Full match	No results	Organoheterocyclic compounds	Isocoumarans	Isobenzofuranones	Phthalides	1.93671e+06	3.02778e+06	3.44189e+06	5.40334e+06	6.32863e+06	3.35975e+06	2.71202e+06	8.30456e+06	1.60606e+06	2.59936e+06	2.90201e+06	3.35231e+06	3.18587e+06
Com_2246_neg	4-Ethylphenol	C8 H10 O	122.073	5.719	121.066	Full match	Full match	No results	Benzenoids	Phenols	1-hydroxy-2-unsubstituted benzenoids	1-hydroxy-2-unsubstituted benzenoids	5.63073e+06	7.60335e+06	5.26822e+06	3.62247e+06	3.43362e+06	5.83007e+06	5.99788e+06	3.92029e+06	5.71348e+06	5.04941e+06	5.50347e+06	5.7525e+06	5.70155e+06
Com_2252_neg	Flavin mononucleotide (FMN)	C17 H21 N4 O9 P	456.105	5.295	455.098	Full match	Full match	Full match	Nucleosides, nucleotides, and analogues	Flavin nucleotides	Not available	Flavin nucleotides	2.68284e+06	3.09631e+06	4.13298e+06	6.48361e+06	5.57718e+06	3.79706e+06	5.41899e+06	4.39833e+06	4.62319e+06	2.69919e+06	4.13292e+06	2.99517e+06	3.15043e+06
Com_2585_neg	N-Acetylaspartic acid	C6 H9 N O5	175.048	1.596	174.041	Full match	Full match	Full match	Organic acids and derivatives	Carboxylic acids and derivatives	Amino acids, peptides, and analogues	Aspartic acid and derivatives	1.87951e+06	2.97699e+06	2.84139e+06	4.8051e+06	4.23696e+06	5.5085e+06	3.14699e+06	2.20262e+06	7.27707e+06	3.9692e+06	4.70475e+06	3.65802e+06	3.33866e+06
Com_3225_neg	Jasmonic acid	C12 H18 O3	210.125	6.153	209.118	Full match	Full match	No results	Lipids and lipid-like molecules	Fatty Acyls	Lineolic acids and derivatives	Jasmonic acids	1.5742e+06	3.11088e+06	1.77426e+06	3.97039e+06	2.07645e+06	2.22109e+06	1.71365e+06	2.5564e+06	1.52466e+06	1.9008e+06	2.31807e+06	2.46899e+06	2.15466e+06
Com_3428_neg	Fumonisin B2	C34 H59 N O14	705.395	6.191	704.388	Full match	Full match	No results	Organic acids and derivatives	Carboxylic acids and derivatives	Fumonisins	Fumonisins	1.78772e+06	1.68458e+06	3.14907e+06	2.79787e+06	1.5915e+06	3.71172e+06	1.9533e+06	2.60983e+06	1.18751e+06	2.29285e+06	2.49163e+06	1.74741e+06	2.41036e+06
Com_3481_neg	N-Acetylvaline	C7 H13 N O3	159.09	4.996	158.082	Full match	Full match	Full match	Organic acids and derivatives	Carboxylic acids and derivatives	Amino acids, peptides, and analogues	N-acyl-alpha amino acids	1.47364e+06	2.06169e+06	1.65479e+06	2.24342e+06	1.47249e+06	1.72524e+06	1.33791e+06	3.99984e+06	1.17944e+06	2.31994e+06	1.84684e+06	1.97284e+06	2.0537e+06
Com_3540_neg	2'-Deoxyinosine	C10 H12 N4 O4	252.086	4.669	251.079	Full match	Full match	Full match	Nucleosides, nucleotides, and analogues	Purine nucleosides	Purine 2'-deoxyribonucleosides	Purine 2'-deoxyribonucleosides	665748	912585	499959	3.45173e+06	804119	1.83487e+06	368640	677760	639025	1.19507e+06	1.038e+06	1.21663e+06	1.09948e+06
Com_3664_neg	Kynurenic acid	C10 H7 N O3	189.043	5.347	188.035	Full match	Full match	Full match	Organoheterocyclic compounds	Quinolines and derivatives	Quinoline carboxylic acids	Quinoline carboxylic acids	3.59771e+06	3.27021e+06	2.22004e+06	2.79985e+06	3.62838e+06	1.9764e+06	3.0846e+06	3.2618e+06	2.94059e+06	3.6153e+06	2.71197e+06	2.49092e+06	2.62218e+06
Com_3696_neg	N-Tigloylglycine	C7 H11 N O3	157.074	4.881	156.067	Full match	Full match	No results	Organic acids and derivatives	Carboxylic acids and derivatives	Amino acids, peptides, and analogues	N-acyl-alpha amino acids	824756	945656	1.28414e+06	1.64819e+06	1.32769e+06	1.64795e+06	505583	3.6216e+06	676254	1.32953e+06	1.34936e+06	1.45686e+06	1.27946e+06
Com_3971_neg	Flavin adenine dinucleotide (FAD)	C27 H33 N9 O15 P2	785.159	5.217	784.151	Full match	Full match	Full match	Nucleosides, nucleotides, and analogues	Flavin nucleotides	Not available	Flavin nucleotides	2.13475e+06	2.25709e+06	2.55379e+06	2.33786e+06	2.756e+06	2.68332e+06	3.13158e+06	3.09809e+06	3.15219e+06	2.88736e+06	1.97302e+06	3.11822e+06	2.67422e+06
Com_4002_neg	2,5-Dimethylphenol	C8 H10 O	122.073	5.23	121.066	Full match	Full match	No results	Benzenoids	Benzene and substituted derivatives	Xylenes	p-Xylenols	1.2001e+06	1.368e+06	722691	2.77408e+06	1.1368e+06	1.16336e+06	864941	2.05707e+06	369577	1.17495e+06	1.51899e+06	1.32464e+06	1.36823e+06
Com_4189_neg	Xanthosine	C10 H12 N4 O6	284.076	4.763	283.068	Full match	Full match	Full match	Nucleosides, nucleotides, and analogues	Purine nucleosides	Not available	Purine nucleosides	1.00869e+06	881498	1.11852e+06	2.57535e+06	2.22321e+06	2.06181e+06	996449	2.78884e+06	2.05412e+06	1.97389e+06	1.99603e+06	1.98149e+06	1.86401e+06
Com_4216_neg	L-Dopa	C9 H11 N O4	197.069	6.012	196.061	Full match	Full match	Full match	Organic acids and derivatives	Carboxylic acids and derivatives	Amino acids, peptides, and analogues	Tyrosine and derivatives	2.57864e+06	2.29055e+06	1.62021e+06	1.13474e+06	1.5182e+06	1.29128e+06	1.54754e+06	2.86392e+06	981928	1.2861e+06	1.52796e+06	1.59889e+06	1.60501e+06
Com_4282_neg	N-Isovalerylglycine	C7 H13 N O3	159.09	5.307	158.083	Full match	Full match	Full match	Organic acids and derivatives	Carboxylic acids and derivatives	Amino acids, peptides, and analogues	N-acyl-alpha amino acids	2.03667e+06	2.09659e+06	1.08603e+06	1.0843e+06	1.1255e+06	1.47343e+06	862121	1.18037e+06	3.63338e+06	1.40382e+06	1.33238e+06	1.5238e+06	1.33389e+06
Com_4806_neg	N-Acetyl-L-methionine	C7 H13 N O3 S	191.062	5.303	190.055	Full match	Full match	Full match	Organic acids and derivatives	Carboxylic acids and derivatives	Amino acids, peptides, and analogues	Methionine and derivatives	1.00355e+06	928214	767555	1.64473e+06	1.34828e+06	2.02576e+06	1.1221e+06	1.37339e+06	806786	1.2487e+06	1.01874e+06	981715	850148
Com_8_neg	Azelaic acid	C9 H16 O4	188.105	5.827	187.097	Full match	Full match	Full match	Lipids and lipid-like molecules	Fatty Acyls	Fatty acids and conjugates	Medium-chain fatty acids	1.9142e+09	2.53109e+09	1.89084e+09	2.64665e+09	1.9414e+09	1.97206e+09	1.5816e+09	2.76456e+09	1.01063e+09	2.27924e+09	2.03644e+09	2.03688e+09	2.12814e+09
Com_52_neg	Tetradecanedioic acid	C14 H26 O4	258.183	6.901	257.176	Full match	Full match	Full match	Lipids and lipid-like molecules	Fatty Acyls	Fatty acids and conjugates	Long-chain fatty acids	2.24589e+08	3.54438e+08	1.89579e+08	1.80549e+08	2.21037e+08	1.57877e+08	1.6998e+08	1.5636e+08	1.20007e+08	2.08186e+08	1.95469e+08	1.95829e+08	2.02888e+08
Com_53_neg	Glycocholic acid	C26 H43 N O6	465.309	6.782	464.302	Full match	Full match	Full match	Lipids and lipid-like molecules	Steroids and steroid derivatives	Bile acids, alcohols and derivatives	Glycinated bile acids and derivatives	1.65443e+06	2.04466e+06	3.71593e+07	975331	2.33113e+07	9.23398e+07	3.1823e+07	4.11919e+06	4.43843e+08	1.71473e+08	7.29092e+07	6.65283e+07	7.32455e+07
Com_1451_neg	Phenylacetylglycine	C10 H11 N O3	193.074	5.493	192.067	Full match	Full match	Full match	Organic acids and derivatives	Carboxylic acids and derivatives	Amino acids, peptides, and analogues	N-acyl-alpha amino acids	231908	244444	228389	249093	620115	2.00936e+06	177863	884438	1.6242e+07	207519	1.35707e+06	1.51013e+06	1.58036e+06
Com_906_neg	Glycoursodeoxycholic acid	C26 H43 N O5	449.314	7.415	448.307	Full match	Full match	Full match	Lipids and lipid-like molecules	Steroids and steroid derivatives	Bile acids, alcohols and derivatives	Glycinated bile acids and derivatives	189466	417749	2.95422e+06	197632	1.84357e+06	4.93183e+06	1.25138e+06	1.65579e+06	2.76277e+07	4.29442e+06	3.71317e+06	3.67395e+06	3.99546e+06
Com_1897_neg	N-Acetyl-DL-glutamic acid	C7 H11 N O5	189.064	1.581	188.056	Full match	Full match	Full match	Organic acids and derivatives	Carboxylic acids and derivatives	Amino acids, peptides, and analogues	Glutamic acid and derivatives	2.45557e+06	4.2792e+06	5.3028e+06	8.14176e+06	6.13555e+06	5.52402e+06	4.04054e+06	4.65269e+06	5.05392e+06	4.35306e+06	5.77815e+06	5.8152e+06	5.5316e+06
Com_1526_neg	Pantothenic acid	C9 H17 N O5	219.111	5.062	218.103	Full match	Full match	Full match	Organic oxygen compounds	Organooxygen compounds	Alcohols and polyols	Secondary alcohols	6.62917e+06	5.90071e+06	5.11931e+06	1.03979e+07	1.1019e+07	8.70034e+06	6.4909e+06	5.61848e+06	6.02483e+06	6.88014e+06	7.18394e+06	7.13941e+06	7.46326e+06
Com_3424_neg	Glycyl-L-leucine	C8 H16 N2 O3	188.116	5.15	187.109	Full match	Full match	Full match	Organic acids and derivatives	Carboxylic acids and derivatives	Amino acids, peptides, and analogues	Peptides	2.30051e+06	2.00224e+06	1.81804e+06	3.31341e+06	2.70086e+06	3.72059e+06	731311	1.68453e+06	3.11093e+06	3.40482e+06	2.42666e+06	2.43968e+06	3.45007e+06
Com_13_neg	Palmitic acid	C16 H32 O2	256.24	10.391	255.233	Full match	No results	No results	Lipids and lipid-like molecules	Fatty Acyls	Fatty acids and conjugates	Long-chain fatty acids	9.28431e+08	2.38179e+08	1.15545e+09	1.22536e+09	7.40449e+08	1.29516e+09	1.17121e+09	4.57416e+08	1.15142e+09	9.42671e+08	1.00458e+09	8.65423e+08	1.02607e+09
Com_16_neg	Phenylpyruvic acid	C9 H8 O3	164.047	5.54	163.04	No results	No results	Full match	Benzenoids	Benzene and substituted derivatives	Phenylpyruvic acid derivatives	Phenylpyruvic acid derivatives	3.99923e+08	4.9931e+08	6.14089e+08	8.56445e+08	4.28612e+08	7.27851e+08	4.60738e+08	7.15322e+08	2.20587e+08	4.91779e+08	5.30793e+08	5.36532e+08	5.53316e+08
Com_18_neg	Elaidic acid	C18 H34 O2	282.256	10.643	281.248	Full match	No results	No results	Lipids and lipid-like molecules	Fatty Acyls	Fatty acids and conjugates	Long-chain fatty acids	5.37405e+08	1.27722e+08	6.38267e+08	7.9208e+08	4.99106e+08	8.70613e+08	6.49089e+08	2.56575e+08	5.31052e+08	4.38021e+08	5.92917e+08	4.98178e+08	5.65517e+08
Com_37_neg	16-Hydroxyhexadecanoic acid	C16 H32 O3	226.23	9.524	225.222	Invalid mass	Invalid mass	No results	Lipids and lipid-like molecules	Fatty Acyls	Fatty acids and conjugates	Long-chain fatty acids	1.51621e+08	5.621e+07	2.19829e+08	3.4684e+08	1.04312e+08	4.1801e+08	3.2167e+08	9.13882e+07	1.60395e+08	3.12014e+08	2.23411e+08	2.05893e+08	2.28842e+08
Com_49_neg	Caprylic acid	C8 H16 O2	144.115	5.827	143.108	Full match	No results	Full match	Lipids and lipid-like molecules	Fatty Acyls	Fatty acids and conjugates	Medium-chain fatty acids	2.26784e+08	3.08925e+08	2.27331e+08	3.1494e+08	2.39312e+08	2.41795e+08	1.86041e+08	3.40139e+08	1.16068e+08	2.73259e+08	2.44804e+08	2.50813e+08	2.56593e+08
Com_58_neg	Cer-BS (d17:1/18:0)	C35 H69 N O4	567.523	10.211	566.515	No results	Full match	No results	Lipids and lipid-like molecules	Sphingolipids	Ceramides	Ceramides	9.82429e+07	2.26424e+08	1.05138e+08	1.62059e+07	1.24632e+08	9.30783e+07	1.5968e+08	2.13419e+08	3.6703e+08	1.52898e+08	1.19963e+08	1.48024e+08	8.5386e+07
Com_59_neg	Arachidic acid	C20 H40 O2	312.303	11.466	311.295	Full match	No results	Full match	Lipids and lipid-like molecules	Fatty Acyls	Fatty acids and conjugates	Long-chain fatty acids	1.99467e+08	6.58855e+07	2.94971e+08	2.00155e+08	2.21181e+08	1.98865e+08	1.77744e+08	1.30627e+08	1.58356e+08	1.9505e+08	1.88337e+08	1.62561e+08	1.87507e+08
Com_90_neg	Cer-BDS (d18:0/17:0)	C35 H71 N O4	615.544	10.618	614.537	No results	Invalid mass	No results	Lipids and lipid-like molecules	Sphingolipids	Ceramides	Ceramides	1.20787e+08	1.49015e+08	1.20363e+08	1.73491e+07	1.87818e+08	1.59912e+08	1.45874e+08	1.88739e+08	1.68262e+08	8.77524e+07	1.56272e+08	1.66274e+08	8.8213e+07
Com_109_neg	methadone-d9	C21 H18 [2]H9 N O	317.955	1.286	316.948	Invalid mass	No results	No results					1.48945e+08	1.70725e+08	1.008e+08	1.39723e+08	1.72486e+08	1.03566e+08	1.61609e+08	9.66464e+07	1.52643e+08	1.36718e+08	1.3952e+08	1.11907e+08	1.43919e+08
Com_113_neg	20-Hydroxy-(5Z,8Z,11Z,14Z)-eicosatetraenoic acid	C20 H32 O3	320.232	8.42	319.224	Invalid mass	Invalid mass	No results	Lipids and lipid-like molecules	Fatty Acyls	Fatty acids and conjugates	Long-chain fatty acids	1.17746e+08	3.67898e+07	8.7325e+07	9.31239e+07	1.74188e+08	1.0565e+08	1.038e+08	5.56315e+07	1.28448e+08	1.03592e+08	9.97952e+07	8.60536e+07	1.00279e+08
Com_130_neg	Aldosterone	C21 H28 O5	360.197	7.745	359.19	Invalid mass	No results	No results	Lipids and lipid-like molecules	Steroids and steroid derivatives	Hydroxysteroids	21-hydroxysteroids	2.7271e+07	5.86381e+07	8.53478e+07	4.95098e+07	3.94023e+07	1.26084e+08	4.20607e+07	2.58725e+07	2.68841e+07	8.08087e+07	3.37625e+07	6.56091e+07	5.61731e+07
Com_146_neg	(±)8(9)-DiHET	C20 H34 O4	338.243	10.792	337.236	Invalid mass	No results	No results					1.16048e+08	2.43909e+07	8.68985e+07	7.13763e+07	9.85897e+07	1.14227e+08	5.88052e+07	2.86614e+07	6.90804e+07	5.67715e+07	1.13493e+08	5.54344e+07	7.77946e+07
Com_155_neg	FAHFA (18:0/20:2)	C38 H70 O4	590.525	11.266	589.518	No results	Full match	No results	Lipids and lipid-like molecules	Fatty Acyls	Fatty acids and conjugates	Fatty acids	7.52681e+07	2.58813e+07	7.75806e+07	6.43251e+07	8.38985e+07	8.68575e+07	5.78115e+07	5.14934e+07	8.16593e+07	6.60453e+07	1.13799e+08	1.04881e+08	1.02971e+08
Com_162_neg	3-Methyladipic acid	C7 H12 O4	160.074	5.459	159.066	Full match	Not the top hit	Full match	Lipids and lipid-like molecules	Fatty Acyls	Fatty acids and conjugates	Medium-chain fatty acids	7.83904e+07	1.19926e+08	5.10455e+07	6.85889e+07	4.55983e+07	5.37037e+07	4.90699e+07	7.22026e+07	2.89314e+07	9.14055e+07	6.7168e+07	6.63073e+07	6.56215e+07
Com_166_neg	Pentadecanoic acid	C15 H30 O2	242.224	9.959	241.217	Full match	No results	Full match	Lipids and lipid-like molecules	Fatty Acyls	Fatty acids and conjugates	Long-chain fatty acids	8.82245e+07	1.32507e+07	9.99099e+07	9.64112e+07	8.53052e+07	1.03577e+08	9.65107e+07	3.0989e+07	8.99216e+07	7.54397e+07	9.33202e+07	7.64428e+07	9.50538e+07
Com_183_neg	Bisphenol A	C15 H16 O2	228.115	5.865	227.108	Full match	No results	Full match	Benzenoids	Benzene and substituted derivatives	Diphenylmethanes	Bisphenols	8.15426e+07	1.11987e+08	7.97419e+07	6.03181e+07	6.31811e+07	8.55501e+07	7.63335e+07	7.80975e+07	6.38325e+07	8.57313e+07	8.1311e+07	7.31407e+07	8.6013e+07
Com_200_neg	Salicylic acid	C7 H6 O3	138.032	5.955	137.025	Full match	Not the top hit	Full match	Benzenoids	Benzene and substituted derivatives	Benzoic acids and derivatives	Salicylic acids	5.06142e+07	1.03252e+08	1.82102e+07	2.53388e+07	2.47726e+07	2.88044e+07	3.25831e+07	2.83209e+07	2.80719e+07	3.19904e+07	3.89348e+07	3.72458e+07	4.23426e+07
Com_243_neg	Lignoceric acid	C24 H48 O2	414.371	10.378	413.364	Invalid mass	No results	No results	Lipids and lipid-like molecules	Fatty Acyls	Fatty acids and conjugates	Very long-chain fatty acids	5.4274e+07	5.82321e+07	2.94469e+07	7.48721e+07	4.63997e+07	3.84866e+07	8.9426e+07	5.49089e+07	3.29476e+07	4.14375e+07	5.00964e+07	4.1528e+07	6.29267e+07
Com_258_neg	3,8,9-trihydroxy-10-propyl-3,4,5,8,9,10-hexahydro-2H-oxecin-2-one	C12 H20 O5	244.131	5.745	243.123	Full match	No results	No results					5.82826e+07	8.31726e+07	3.62503e+07	5.19549e+07	3.49436e+07	4.05801e+07	4.24667e+07	4.36902e+07	3.35186e+07	3.95271e+07	5.15503e+07	5.13075e+07	3.02568e+07
Com_261_neg	Δ17-6-keto prostaglandin F1α	C20 H32 O6	414.23	11.49	413.222	Invalid mass	No results	No results	Lipids and lipid-like molecules	Fatty Acyls	Eicosanoids	Prostaglandins and related compounds	7.74855e+07	3.7101e+07	6.85648e+07	5.2718e+07	5.45541e+07	4.23543e+07	4.98402e+07	2.48801e+07	5.47892e+07	4.7509e+07	6.32912e+07	5.73274e+07	5.18451e+07
Com_270_neg	13,14-dihydro-15-keto-tetranor Prostaglandin D2	C16 H26 O5	280.165	6.902	279.158	Invalid mass	No results	No results	Organic oxygen compounds	Organooxygen compounds	Alcohols and polyols	Cyclopentanols	5.00757e+07	7.95747e+07	4.0945e+07	3.84685e+07	4.9084e+07	3.45012e+07	3.72107e+07	3.44626e+07	2.91983e+07	4.68589e+07	4.32379e+07	4.25339e+07	4.49869e+07
Com_289_neg	13,14-dihydro Prostaglandin F1α	C20 H38 O5	358.272	7.106	357.265	Full match	No results	No results	Lipids and lipid-like molecules	Fatty Acyls	Eicosanoids	Prostaglandins and related compounds	5.81062e+07	7.29599e+07	5.41364e+07	2.07653e+07	3.47769e+07	4.74765e+07	3.94296e+07	3.11104e+07	2.41517e+07	6.33399e+07	4.23599e+07	4.20265e+07	4.3383e+07
Com_310_neg	Cer-NDS (d19:0/16:0)	C35 H71 N O3	599.549	11.265	580.531	No results	Invalid mass	No results	Lipids and lipid-like molecules	Sphingolipids	Ceramides	Ceramides	5.65894e+07	1.01682e+07	3.37195e+07	9.09435e+06	6.93907e+07	5.45311e+07	2.77308e+07	5.64267e+07	2.20606e+07	2.68345e+07	2.33903e+07	2.61598e+07	3.07345e+07
Com_316_neg	Cer-BDS (d17:0/16:0)	C33 H67 N O4	541.507	11.237	540.499	No results	Full match	No results	Lipids and lipid-like molecules	Sphingolipids	Ceramides	Ceramides	4.13289e+07	1.76145e+07	4.06983e+06	5.68348e+07	4.60629e+07	2.82482e+07	1.4412e+07	1.97912e+07	1.66141e+07	1.06866e+07	4.24518e+07	3.4074e+07	3.18209e+07
Com_319_neg	FAHFA (16:0/18:2)	C34 H62 O4	534.462	10.391	533.455	No results	Full match	No results	Lipids and lipid-like molecules	Fatty Acyls	Fatty acids and conjugates	Fatty acids	5.23186e+07	1.39687e+07	6.22016e+07	5.67754e+07	4.23236e+07	5.4278e+07	5.92789e+07	2.61128e+07	5.73055e+07	5.05187e+07	5.40518e+07	4.03076e+07	5.16176e+07
Com_328_neg	Cer-BS (d17:1/17:0)	C34 H67 N O4	553.508	11.655	552.5	No results	Full match	No results	Lipids and lipid-like molecules	Sphingolipids	Ceramides	Ceramides	4.04843e+07	2.2441e+07	2.84698e+06	5.30306e+07	6.01215e+07	3.9335e+07	6.18859e+07	6.24021e+07	3.86686e+07	2.62173e+07	3.71687e+07	2.92213e+07	3.31552e+07
Com_345_neg	1-(2,4-dihydroxyphenyl)-2-(3,5-dimethoxyphenyl)propan-1-one	C17 H18 O5	302.115	5.542	301.108	Full match	No results	No results					1.99019e+07	2.81291e+07	3.1643e+07	5.22021e+07	2.50855e+07	3.56337e+07	3.62161e+07	3.10514e+07	2.31707e+07	3.02773e+07	3.61051e+07	3.64707e+07	2.54952e+07
Com_356_neg	(+/-)8(9)-DiHET	C20 H34 O4	338.243	10.696	337.236	Invalid mass	No results	No results	Lipids and lipid-like molecules	Fatty Acyls	Eicosanoids	Hydroxyeicosatrienoic acids	5.1441e+07	2.43909e+07	5.50917e+07	4.07976e+07	4.31958e+07	4.00494e+07	5.88052e+07	2.86614e+07	4.84322e+07	3.88099e+07	5.40642e+07	3.40012e+07	3.79754e+07
Com_361_neg	Hematoxylin	C16 H14 O6	320.09	5.698	301.072	Invalid mass	No results	No results	Organoheterocyclic compounds	Benzopyrans	1-benzopyrans	1-benzopyrans	4.33099e+07	4.10417e+07	3.28108e+07	4.94931e+07	5.66219e+07	2.81593e+07	3.68998e+07	5.40916e+07	3.34127e+07	3.66845e+07	2.95565e+07	2.43567e+07	4.64838e+07
Com_362_neg	Cer-BDS (d18:0/16:0)	C34 H69 N O4	601.529	9.331	600.522	No results	Invalid mass	No results	Lipids and lipid-like molecules	Sphingolipids	Ceramides	Ceramides	2.34347e+07	2.58133e+07	2.5367e+07	3.02083e+06	3.72161e+07	2.3641e+07	5.86812e+07	4.40554e+07	5.08345e+07	5.15911e+07	2.74264e+07	3.91305e+07	2.39418e+07
Com_375_neg	15(R)-Prostaglandin E2	C20 H32 O5	352.228	11.846	351.221	Invalid mass	No results	No results	Lipids and lipid-like molecules	Fatty Acyls	Eicosanoids	Prostaglandins and related compounds	2.05221e+07	6.5531e+06	2.96762e+07	2.22128e+07	5.83317e+07	4.3491e+07	2.68022e+07	8.48462e+06	2.75953e+07	4.23739e+07	2.47806e+07	3.29893e+07	2.84941e+07
Com_382_neg	Cer-NDS (d19:0/12:0)	C31 H63 N O3	543.486	11.286	542.479	No results	Invalid mass	No results	Lipids and lipid-like molecules	Sphingolipids	Ceramides	Ceramides	2.63137e+07	1.37953e+07	2.20901e+06	2.56598e+07	5.73393e+07	2.09012e+07	3.0869e+07	1.86231e+07	2.07174e+07	1.32099e+07	2.63312e+07	1.66757e+07	2.56081e+07
Com_396_neg	1-acetyl-3-(2-furylmethylene)tetrahydropyrazine-2,5-dione	C11 H10 N2 O4	234.068	7.544	233.061	Invalid mass	No results	No results					1.21944e+07	5.12705e+06	2.67431e+07	4.52589e+07	4.92667e+07	1.98741e+07	1.55403e+07	2.56134e+07	1.04578e+07	1.63402e+07	2.17414e+07	2.09041e+07	2.22187e+07
Com_419_neg	1-(1,8-dihydroxy-3,6-dimethyl-2-naphthyl)ethan-1-one	C14 H14 O3	230.094	5.477	229.087	Full match	No results	No results					4.24817e+07	4.82474e+07	4.26828e+07	3.81452e+07	3.3023e+07	4.2609e+07	4.35163e+07	3.6714e+07	3.38098e+07	4.79296e+07	3.95944e+07	4.2497e+07	4.00197e+07
Com_455_neg	Phloretin	C15 H14 O5	274.084	5.486	273.077	Full match	No results	No results	Phenylpropanoids and polyketides	Linear 1,3-diarylpropanoids	Chalcones and dihydrochalcones	2'-Hydroxy-dihydrochalcones	3.57797e+07	3.7937e+07	3.7102e+07	3.45591e+07	3.37566e+07	2.93114e+07	3.73367e+07	3.69273e+07	2.46609e+07	3.94478e+07	2.87099e+07	3.2568e+07	4.29712e+07
Com_460_neg	Cer-NS (d16:3/16:0)	C32 H59 N O3	551.455	9.57	550.448	No results	Invalid mass	No results	Lipids and lipid-like molecules	Sphingolipids	Ceramides	Ceramides	2.18391e+07	2.28533e+07	2.14882e+06	2.52754e+07	4.60252e+07	1.48121e+07	2.45328e+07	1.45139e+07	1.45928e+07	6.99793e+06	1.69474e+07	2.54502e+07	1.67917e+07
Com_484_neg	3,3-Dimethylglutaric acid	C7 H12 O4	160.074	5.625	159.067	Full match	Not the top hit	Full match	Lipids and lipid-like molecules	Fatty Acyls	Fatty acids and conjugates	Methyl-branched fatty acids	2.37928e+07	3.02539e+07	2.84796e+07	1.76707e+07	4.30794e+07	1.58848e+07	1.78191e+07	3.12268e+07	1.41114e+07	2.36125e+07	2.30158e+07	2.34416e+07	2.58404e+07
Com_522_neg	Nonanoic acid	C9 H18 O2	158.131	6.02	157.123	No results	No results	Full match	Lipids and lipid-like molecules	Fatty Acyls	Fatty acids and conjugates	Medium-chain fatty acids	2.29901e+07	3.28506e+07	2.17396e+07	3.33848e+07	2.41392e+07	2.23385e+07	1.68018e+07	3.59172e+07	9.94961e+06	2.6274e+07	2.32921e+07	2.39341e+07	2.45778e+07
Com_539_neg	PE (13:0/16:0)	C34 H68 N O8 P	649.469	11.786	648.462	No results	Full match	No results	Lipids and lipid-like molecules	Glycerophospholipids	Glycerophosphoethanolamines	1-alkyl,2-acylglycerophosphoethanolamines	1.68841e+07	1.65539e+07	2.82829e+06	3.21833e+07	3.25864e+07	2.10434e+07	2.34217e+07	1.62715e+07	2.53044e+07	1.26496e+07	1.72305e+07	1.57488e+07	2.43312e+07
Com_541_neg	Cer-AS (d18:2/16:0)	C34 H65 N O4	597.497	11.586	596.49	No results	Invalid mass	No results	Lipids and lipid-like molecules	Sphingolipids	Ceramides	Ceramides	1.85845e+07	1.05101e+07	3.39959e+06	1.81428e+07	3.86052e+07	1.28448e+07	2.25633e+07	1.41695e+07	1.46264e+07	7.84597e+06	1.42651e+07	2.11536e+07	1.52071e+07
Com_558_neg	(±)9-HpODE	C18 H32 O4	312.23	7.029	311.223	Full match	Partial match	Full match					2.13422e+07	1.20151e+07	2.00179e+07	1.63294e+07	2.87514e+07	3.22109e+07	1.4346e+07	1.11664e+07	1.32943e+07	1.72175e+07	1.81534e+07	1.68984e+07	1.75709e+07
Com_587_neg	N'-[4-(trifluoromethyl)benzoyl]-6-quinoxalinecarbohydrazide	C17 H11 F3 N4 O2	360.085	5.33	359.077	Full match	No results	No results					2.13605e+07	2.28413e+07	1.54691e+07	2.92812e+07	2.06764e+07	2.57183e+07	2.07445e+07	3.07271e+07	1.50679e+07	2.51312e+07	2.05534e+07	2.28117e+07	2.10974e+07
Com_593_neg	Methylsuccinic acid	C5 H8 O4	132.042	5.056	131.035	Full match	Partial match	Full match	Lipids and lipid-like molecules	Fatty Acyls	Fatty acids and conjugates	Methyl-branched fatty acids	2.43751e+07	2.67141e+07	1.98589e+07	2.32687e+07	2.4798e+07	2.32144e+07	3.44485e+07	2.52677e+07	3.23922e+07	2.69142e+07	2.49511e+07	2.50205e+07	2.71763e+07
Com_667_neg	3-Methylglutaric acid	C6 H10 O4	146.058	5.345	145.051	Full match	Not the top hit	Full match	Lipids and lipid-like molecules	Fatty Acyls	Fatty acids and conjugates	Methyl-branched fatty acids	2.30409e+07	2.41328e+07	1.7406e+07	2.10085e+07	8.95079e+06	1.80586e+07	1.22718e+07	2.91522e+07	7.78059e+06	1.73724e+07	1.96529e+07	1.70685e+07	1.60683e+07
Com_668_neg	Lauric acid ethyl ester	C14 H28 O2	228.209	9.517	227.202	Full match	No results	Full match	Lipids and lipid-like molecules	Fatty Acyls	Fatty acid esters	Fatty acid esters	1.90742e+07	5.47063e+06	2.35953e+07	2.25118e+07	1.77804e+07	2.62279e+07	2.27651e+07	7.59247e+06	1.79698e+07	1.52766e+07	1.99181e+07	2.00202e+07	1.87327e+07
Com_679_neg	Hydrocinnamic acid	C9 H10 O2	150.068	6.084	149.061	Full match	No results	Full match	Phenylpropanoids and polyketides	Phenylpropanoic acids	Not available	Phenylpropanoic acids	1.89352e+07	8.04754e+06	1.70985e+07	1.61953e+07	1.85037e+07	2.57526e+07	2.16997e+07	1.4382e+07	1.78815e+07	1.74749e+07	2.13389e+07	1.89512e+07	1.82969e+07
Com_688_neg	(1E,4Z,6E)-5-hydroxy-1,7-bis(4-hydroxyphenyl)hepta-1,4,6-trien-3-one	C19 H16 O4	308.102	5.933	307.095	Invalid mass	No results	No results					1.53456e+07	1.18435e+07	3.02168e+07	2.20998e+07	1.96085e+07	2.04355e+07	2.95357e+07	2.42657e+07	2.03374e+07	1.76538e+07	2.3489e+07	1.81172e+07	1.38447e+07
Com_698_neg	Cer-BDS (d19:0/17:0)	C36 H73 N O4	583.554	11.389	582.545	No results	Full match	No results	Lipids and lipid-like molecules	Sphingolipids	Ceramides	Ceramides	1.75298e+07	2.03507e+07	2.21878e+07	1.8855e+06	2.9505e+07	1.15935e+07	1.34902e+07	2.14376e+07	2.98358e+07	1.61343e+07	2.05986e+07	2.09696e+07	1.51999e+07
Com_700_neg	(+/-)12(13)-DiHOME	C18 H34 O4	296.235	8.143	295.228	Invalid mass	No results	No match	Lipids and lipid-like molecules	Fatty Acyls	Fatty acids and conjugates	Long-chain fatty acids	1.61512e+07	5.77096e+06	1.64977e+07	1.47984e+07	2.36461e+07	2.49708e+07	1.25032e+07	9.10528e+06	1.97073e+07	1.08639e+07	1.41978e+07	1.29817e+07	1.63577e+07
Com_722_neg	Salvinorin A	C23 H28 O8	432.171	9.516	431.164	No results	Invalid mass	No results	Lipids and lipid-like molecules	Prenol lipids	Terpene lactones	Diterpene lactones	2.15103e+07	6.97462e+06	2.48061e+07	2.15869e+07	2.08801e+07	2.40319e+07	2.39732e+07	9.95482e+06	2.27032e+07	1.88519e+07	2.13809e+07	1.96696e+07	2.06128e+07
Com_759_neg	FAHFA (18:1/20:3)	C38 H66 O4	586.494	10.636	585.486	No results	Full match	No results	Lipids and lipid-like molecules	Fatty Acyls	Fatty acids and conjugates	Fatty acids	1.2661e+07	1.51197e+06	1.70288e+07	2.21283e+07	1.06678e+07	1.7468e+07	1.54931e+07	5.07286e+06	1.32429e+07	9.78735e+06	1.32179e+07	1.18132e+07	1.57473e+07
Com_827_neg	3,5-Dihydroxybenzoic acid	C7 H6 O4	154.027	5.506	153.019	Full match	Not the top hit	Full match	Benzenoids	Benzene and substituted derivatives	Benzoic acids and derivatives	Hydroxybenzoic acid derivatives	1.55018e+07	2.3813e+07	1.09623e+07	1.01117e+07	9.48506e+06	1.35887e+07	1.49848e+07	1.20851e+07	1.6309e+07	1.65021e+07	1.24461e+07	1.1878e+07	1.28129e+07
Com_829_neg	4-Methyl-2-Oxopentanoic Acid	C6 H10 O3	130.063	5.531	129.056	No results	No results	Full match					1.37224e+07	7.37433e+06	1.52948e+07	1.54144e+07	1.60029e+07	2.07866e+07	9.51866e+06	7.80284e+06	1.69278e+07	2.10762e+07	1.41242e+07	1.43001e+07	1.36426e+07
Com_835_neg	cis-gondoic acid	C20 H38 O2	310.287	11.468	309.28	No results	No results	Full match	Lipids and lipid-like molecules	Fatty Acyls	Fatty acids and conjugates	Long-chain fatty acids	1.50328e+07	3.80167e+06	1.69977e+07	1.88297e+07	1.27845e+07	2.07346e+07	1.65085e+07	7.17847e+06	1.65792e+07	1.10436e+07	1.65262e+07	1.21159e+07	1.63e+07
Com_842_neg	LPC 16:0	C24 H50 N O7 P	541.338	9.355	540.331	No results	Invalid mass	No results	Lipids and lipid-like molecules	Glycerophospholipids	Glycerophosphocholines	Phosphocholines	5.48412e+06	2.18576e+06	5.95833e+06	2.01739e+07	1.537e+07	3.33294e+06	3.54971e+06	1.24432e+07	2.46401e+06	7.58453e+06	7.5125e+06	7.67998e+06	8.47343e+06
Com_869_neg	Dimetghyl 4-Hydroxyisophthalate	C10 H10 O5	210.053	5.351	209.045	No results	No results	Full match					9.55408e+06	1.28357e+07	1.06826e+07	1.96459e+07	9.0398e+06	9.71694e+06	7.92279e+06	1.58892e+07	4.91445e+06	1.21859e+07	1.1976e+07	9.05473e+06	1.1164e+07
Com_883_neg	Undecanoic acid	C11 H22 O2	186.162	6.461	185.155	Full match	No results	No results	Lipids and lipid-like molecules	Fatty Acyls	Fatty acids and conjugates	Medium-chain fatty acids	1.46427e+07	2.25598e+07	1.31233e+07	1.84802e+07	1.46209e+07	1.33623e+07	1.09275e+07	1.86569e+07	6.32297e+06	1.78447e+07	1.61051e+07	1.35944e+07	1.52113e+07
Com_892_neg	Deoxycholic acid	C24 H40 O4	392.293	8.085	391.285	Full match	No results	Full match	Lipids and lipid-like molecules	Steroids and steroid derivatives	Bile acids, alcohols and derivatives	Dihydroxy bile acids, alcohols and derivatives	1.48483e+07	1.53907e+07	8.71818e+06	9.80311e+06	2.27742e+07	1.02242e+07	9.52444e+06	9.14123e+06	2.16942e+07	1.68294e+07	1.4543e+07	1.45241e+07	1.52435e+07
Com_959_neg	3-Hydroxysebacic acid	C10 H18 O5	218.115	5.489	217.108	No results	Full match	No results	Organic acids and derivatives	Hydroxy acids and derivatives	Medium-chain hydroxy acids and derivatives	Medium-chain hydroxy acids and derivatives	1.66867e+07	1.97368e+07	1.03732e+07	1.09213e+07	6.90775e+06	8.84153e+06	9.14661e+06	1.27922e+07	5.31461e+06	1.9894e+07	1.14762e+07	1.20138e+07	1.31163e+07
Com_988_neg	Propylparaben	C10 H12 O3	134.073	5.778	133.066	Invalid mass	No results	No results	Benzenoids	Benzene and substituted derivatives	Benzoic acids and derivatives	p-Hydroxybenzoic acid alkyl esters	9.30842e+06	1.9738e+07	6.84424e+06	7.87912e+06	6.66958e+06	9.21575e+06	7.48206e+06	8.97389e+06	4.21872e+06	8.55491e+06	8.02481e+06	8.00009e+06	8.39918e+06
Com_996_neg	DL-α-Methoxyphenylacetic acid	C9 H10 O3	120.058	5.355	119.05	Invalid mass	Invalid mass	No results	Benzenoids	Benzene and substituted derivatives	Benzylethers	Benzylethers	8.97136e+06	1.12541e+07	8.01586e+06	1.6719e+07	8.457e+06	6.46644e+06	6.46089e+06	1.72511e+07	4.52566e+06	1.05603e+07	1.01143e+07	1.00758e+07	9.70745e+06
Com_1019_neg	LPC 18:2	C26 H50 N O7 P	565.338	9.015	564.331	No results	Invalid mass	No results	Lipids and lipid-like molecules	Glycerophospholipids	Glycerophosphocholines	Phosphocholines	4.7248e+06	1.40258e+06	9.41507e+06	1.31545e+07	1.09371e+07	2.48593e+06	5.1677e+06	1.83587e+07	1.12989e+06	4.51133e+06	7.5974e+06	6.76059e+06	7.56676e+06
Com_1036_neg	Cer-AP (t18:1/16:0)	C34 H67 N O5	569.503	11	568.495	No results	Full match	No results	Lipids and lipid-like molecules	Sphingolipids	Ceramides	Ceramides	8.58834e+06	6.33759e+06	1.09846e+06	8.8341e+06	1.93387e+07	5.383e+06	1.28241e+07	6.83286e+06	7.55792e+06	2.27536e+06	8.28501e+06	6.17112e+06	1.02367e+07
Com_1067_neg	Docosanoic acid	C22 H44 O2	386.34	11.698	385.332	Invalid mass	No results	No results	Lipids and lipid-like molecules	Fatty Acyls	Fatty acids and conjugates	Very long-chain fatty acids	1.50719e+07	5.73814e+06	1.89006e+07	9.97373e+06	8.27198e+06	1.52104e+07	1.3077e+07	4.45965e+06	1.07824e+07	1.66517e+07	1.1007e+07	1.0123e+07	1.23239e+07
Com_1072_neg	Cer-BS (d16:1/17:0)	C33 H65 N O4	539.491	10.975	538.484	No results	Full match	No results	Lipids and lipid-like molecules	Sphingolipids	Ceramides	Ceramides	1.01011e+07	5.62109e+06	154329	1.51452e+07	1.8598e+07	8.27197e+06	1.57071e+07	1.64184e+07	6.92987e+06	5.52188e+06	8.68101e+06	6.90061e+06	6.94812e+06
Com_1084_neg	(R)-3-Hydroxy myristic acid	C14 H28 O3	244.204	8.617	243.196	Full match	Not the top hit	No results	Lipids and lipid-like molecules	Fatty Acyls	Fatty acids and conjugates	Long-chain fatty acids	9.29885e+06	2.70637e+06	1.14858e+07	1.52741e+07	8.86968e+06	1.46241e+07	1.24746e+07	6.52457e+06	9.02681e+06	7.75631e+06	1.00328e+07	9.27083e+06	1.00248e+07
Com_1122_neg	FAHFA (18:1/19:2)	C37 H66 O4	574.494	10.695	573.487	No results	Full match	No results	Lipids and lipid-like molecules	Fatty Acyls	Fatty acids and conjugates	Fatty acids	1.21709e+07	1.84475e+06	1.44541e+07	1.20249e+07	8.47053e+06	1.49499e+07	1.21517e+07	3.77643e+06	1.03665e+07	8.66491e+06	1.12231e+07	9.35133e+06	1.09081e+07
Com_1124_neg	trans-10-Heptadecenoic Acid	C17 H32 O2	268.24	10.646	267.233	Full match	No results	No results	Lipids and lipid-like molecules	Fatty Acyls	Fatty acids and conjugates	Long-chain fatty acids	8.63459e+06	2.32535e+06	1.39183e+07	7.45466e+06	7.7313e+06	1.49151e+07	1.52175e+07	2.64204e+06	8.81299e+06	5.95177e+06	9.42625e+06	8.29596e+06	9.02897e+06
Com_1126_neg	Nicotinate ribonucleoside	C11 H13 N O6	255.074	5.642	254.067	No results	No results	Full match	Organic oxygen compounds	Organooxygen compounds	Carbohydrates and carbohydrate conjugates	Glycosylamines	6.23224e+06	8.8946e+06	1.1197e+07	1.08911e+07	1.57936e+06	1.49022e+07	1.16581e+07	1.5231e+07	4.4818e+06	1.13524e+07	8.78333e+06	9.73206e+06	1.12522e+07
Com_1134_neg	4-oxo-4,5,6,7-tetrahydrobenzo[b]furan-3-carboxylic acid	C9 H8 O4	180.042	5.383	179.035	Full match	No results	No results					9.61049e+06	1.69907e+07	7.00209e+06	1.37579e+07	6.11407e+06	7.75845e+06	1.14031e+07	1.0877e+07	7.3701e+06	9.59875e+06	7.96951e+06	8.29382e+06	1.03428e+07
Com_1180_neg	3-(3-Methoxyphenyl)propionic acid	C10 H12 O3	180.079	5.416	179.071	No results	No results	Full match					8.58824e+06	1.10673e+07	9.95329e+06	9.4362e+06	1.01742e+07	1.02398e+07	8.21582e+06	1.5654e+07	4.75746e+06	1.13404e+07	1.04701e+07	1.07578e+07	1.10534e+07
Com_1182_neg	PE (14:1e/15:0)	C34 H68 N O7 P	633.473	10.24	632.466	No results	Full match	No results	Lipids and lipid-like molecules	Glycerophospholipids	Glycerophosphoethanolamines	1-alkyl,2-acylglycerophosphoethanolamines	2.27252e+06	2.43136e+06	3.29608e+06	403722	5.17211e+06	2.20345e+06	1.2733e+07	5.84132e+06	2.04426e+07	1.56776e+07	3.12643e+06	5.15351e+06	5.95264e+06
Com_1187_neg	D-Mannitol 1-phosphate	C6 H15 O9 P	262.047	5.458	261.04	Invalid mass	No results	No results	Organic oxygen compounds	Organooxygen compounds	Carbohydrates and carbohydrate conjugates	Monosaccharide phosphates	1.37238e+07	8.60017e+06	1.12369e+07	1.13346e+07	4.35467e+06	7.16801e+06	9.2004e+06	1.55391e+07	4.94843e+06	4.46289e+06	9.06811e+06	8.40672e+06	9.5297e+06
Com_1190_neg	4-Methylphenol	C7 H8 O	108.058	5.534	107.05	Full match	No results	Full match	Benzenoids	Phenols	Cresols	Para cresols	9.59008e+06	1.19449e+07	7.88187e+06	2.77911e+06	5.61787e+06	1.00268e+07	1.14823e+07	9.56816e+06	2.02002e+07	1.18458e+07	1.22712e+07	8.83892e+06	1.07985e+07
Com_1223_neg	2-Methoxyestrone	C19 H24 O3	300.173	6.249	299.165	Full match	No results	Full match	Lipids and lipid-like molecules	Steroids and steroid derivatives	Estrane steroids	Estrogens and derivatives	3.08445e+06	1.97574e+06	7.20795e+06	1.10712e+07	1.59891e+07	6.93507e+06	4.39398e+06	3.80197e+06	2.76322e+06	3.25014e+06	5.31263e+06	5.64344e+06	5.58872e+06
Com_1266_neg	N-{6-[(7-chloro-4-quinazolinyl)oxy]-3-pyridinyl}-4-methoxybenzamide	C21 H15 Cl N4 O3	406.09	5.205	405.082	Invalid mass	No results	No results					8.15536e+06	3.84214e+06	1.22994e+07	4.56862e+06	1.05841e+07	1.10978e+07	2.21466e+06	1.43887e+07	8.03153e+06	9.85057e+06	1.97205e+06	3.34945e+06	2.8162e+06
Com_1413_neg	LPC 18:1	C26 H52 N O7 P	567.354	9.578	566.346	No results	Invalid mass	No results	Lipids and lipid-like molecules	Glycerophospholipids	Glycerophosphocholines	Phosphocholines	5.20793e+06	2.18768e+06	7.22628e+06	1.14311e+07	1.08318e+07	4.08553e+06	6.06285e+06	1.27133e+07	1.52543e+06	4.72221e+06	7.31314e+06	6.02681e+06	6.80233e+06
Com_1463_neg	Butylparaben	C11 H14 O3	194.094	5.899	193.087	Full match	No results	No results	Benzenoids	Benzene and substituted derivatives	Benzoic acids and derivatives	p-Hydroxybenzoic acid alkyl esters	7.91524e+06	1.27859e+07	6.95811e+06	1.04412e+07	6.56463e+06	7.08889e+06	5.98316e+06	8.48879e+06	3.90187e+06	6.7063e+06	8.01421e+06	7.7537e+06	8.26243e+06
Com_1474_neg	17alpha-Hydroxyprogesterone	C21 H30 O3	330.22	5.603	329.213	No results	No results	Full match	Lipids and lipid-like molecules	Steroids and steroid derivatives	Pregnane steroids	Gluco/mineralocorticoids, progestogins and derivatives	1.19376e+07	128748	113427	125137	94199.9	1.0573e+06	109750	124409	82200.9	3.25425e+06	124649	110930	108710
Com_1503_neg	Cer-ADS (d15:0/17:0)	C32 H65 N O4	573.497	11.471	572.49	No results	Invalid mass	No results	Lipids and lipid-like molecules	Sphingolipids	Ceramides	Ceramides	6.52001e+06	5.27984e+06	867052	7.2755e+06	1.27199e+07	5.31932e+06	9.40406e+06	6.37059e+06	5.44661e+06	3.41347e+06	6.947e+06	5.32077e+06	6.41864e+06
Com_1570_neg	13-Hpotre(R)	C18 H30 O4	310.214	6.503	309.207	No results	No results	Full match					8.65088e+06	1.06384e+07	8.06557e+06	1.01201e+07	1.0941e+07	8.98013e+06	6.28573e+06	9.05186e+06	7.79492e+06	8.62239e+06	7.68579e+06	9.52594e+06	6.07113e+06
Com_1574_neg	13,14-dihydro Prostaglandin E1	C20 H36 O5	356.256	7.054	355.249	Full match	Partial match	No results	Lipids and lipid-like molecules	Fatty Acyls	Eicosanoids	Prostaglandins and related compounds	6.95146e+06	1.17092e+07	1.00319e+07	7.01522e+06	8.83217e+06	5.91228e+06	4.36999e+06	7.99719e+06	4.57989e+06	9.2837e+06	1.08007e+07	8.01389e+06	7.48163e+06
Com_1588_neg	Equol	C15 H14 O3	242.094	5.865	241.087	No results	Full match	Full match	Phenylpropanoids and polyketides	Isoflavonoids	Isoflavans	Isoflavanols	9.82298e+06	9.9528e+06	8.44425e+06	8.00032e+06	7.22897e+06	8.80925e+06	9.18707e+06	8.75201e+06	7.30288e+06	1.13777e+07	8.4167e+06	8.72757e+06	8.5357e+06
Com_1604_neg	Prostaglandin E1	C20 H34 O5	354.24	6.39	353.233	No results	No results	Full match	Lipids and lipid-like molecules	Fatty Acyls	Eicosanoids	Prostaglandins and related compounds	5.59313e+06	7.07771e+06	3.09615e+06	9.79717e+06	6.54562e+06	4.55886e+06	4.59552e+06	1.1091e+07	4.11109e+06	2.93353e+06	3.42525e+06	6.57886e+06	7.01486e+06
Com_1734_neg	Cer-BDS (d18:0/14:0)	C32 H65 N O4	573.497	10.653	572.489	No results	Invalid mass	No results	Lipids and lipid-like molecules	Sphingolipids	Ceramides	Ceramides	5.99849e+06	2.73272e+06	4.72793e+06	8.99078e+06	4.94231e+06	6.89446e+06	6.22267e+06	3.52556e+06	4.47138e+06	1.29807e+06	5.30838e+06	4.92997e+06	4.97318e+06
Com_1778_neg	Cer-ADS (d16:0/15:0)	C31 H63 N O4	513.476	10.64	558.474	No results	Full match	No results	Lipids and lipid-like molecules	Sphingolipids	Ceramides	Ceramides	3.55907e+06	1.79185e+06	2.81756e+06	5.82018e+06	7.47835e+06	3.94767e+06	1.04788e+07	2.27519e+06	5.8168e+06	3.03051e+06	3.61705e+06	2.89487e+06	5.6439e+06
Com_1796_neg	Spiculisporic Acid	C17 H28 O6	328.189	6.115	327.181	No results	No results	Full match	Organic acids and derivatives	Carboxylic acids and derivatives	Tricarboxylic acids and derivatives	Tricarboxylic acids and derivatives	5.08986e+06	3.23101e+06	4.98909e+06	8.69055e+06	6.43808e+06	5.46122e+06	3.87505e+06	7.96104e+06	2.86003e+06	5.30237e+06	5.13771e+06	5.17007e+06	5.48911e+06
Com_1800_neg	Heptanoic acid	C7 H14 O2	130.099	5.658	129.092	Full match	No results	No results	Lipids and lipid-like molecules	Fatty Acyls	Fatty acids and conjugates	Medium-chain fatty acids	7.11722e+06	1.01482e+07	5.6374e+06	6.7997e+06	6.87263e+06	5.02897e+06	5.64331e+06	7.38968e+06	3.83495e+06	7.00545e+06	6.63899e+06	6.90068e+06	7.03871e+06
Com_1817_neg	Trenbolone acetate	C20 H24 O3	312.173	6.647	311.165	No results	No results	Full match	Lipids and lipid-like molecules	Steroids and steroid derivatives	Steroid esters	Steroid esters	3.0872e+06	1.19821e+06	5.00899e+06	8.57944e+06	8.05233e+06	6.82613e+06	3.33929e+06	2.17215e+06	2.94681e+06	3.28774e+06	4.66685e+06	4.12336e+06	4.69528e+06
Com_1886_neg	THJ2201 N-pentanoic acid metabolite	C23 H20 N2 O3	372.147	6.114	371.14	Full match	No results	No results	Benzenoids	Naphthalenes	Naphthalenecarboxylic acids and derivatives	Naphthalenecarboxylic acids and derivatives	6.52751e+06	3.90609e+06	9.98336e+06	1.76186e+06	4.94863e+06	3.34475e+06	7.55107e+06	1.38938e+06	2.25344e+06	5.05583e+06	4.2603e+06	4.72856e+06	5.05115e+06
Com_1956_neg	3-Isopropylmalic acid	C7 H12 O5	176.069	4.832	175.061	Full match	No results	Full match	Lipids and lipid-like molecules	Fatty Acyls	Fatty acids and conjugates	Hydroxy fatty acids	2.06544e+06	9.06142e+06	1.24155e+06	5.11737e+06	3.71187e+06	2.6615e+06	4.07389e+06	6.52623e+06	1.61172e+06	6.78239e+06	3.9726e+06	5.11076e+06	5.97574e+06
Com_1975_neg	Cer-ADS (d17:0/19:1)	C36 H71 N O4	627.544	11.032	626.537	No results	Invalid mass	No results	Lipids and lipid-like molecules	Sphingolipids	Ceramides	Ceramides	6.51376e+06	6.98532e+06	7.31226e+06	1.01946e+06	2.25776e+06	3.27069e+06	4.56354e+06	7.77576e+06	9.77924e+06	5.381e+06	6.52201e+06	8.4791e+06	5.30378e+06
Com_1976_neg	PE (16:1/16:1)	C37 H70 N O8 P	687.476	9.197	686.469	No results	Invalid mass	No results	Lipids and lipid-like molecules	Glycerophospholipids	Glycerophosphoethanolamines	1-alkyl,2-acylglycerophosphoethanolamines	6.35587e+06	5.78939e+06	5.42634e+06	603184	9.10774e+06	1.19341e+06	2.27443e+06	7.41935e+06	1.126e+07	8.25715e+06	5.67822e+06	6.88332e+06	7.37599e+06
Com_1993_neg	3-Methoxytyramine	C9 H13 N O2	167.095	5.745	166.088	No results	No results	Full match	Benzenoids	Phenols	Methoxyphenols	Methoxyphenols	4.72386e+06	6.25047e+06	5.30822e+06	6.5617e+06	2.11924e+06	7.74799e+06	5.30511e+06	6.99248e+06	3.13093e+06	5.15747e+06	4.71672e+06	5.96525e+06	5.93829e+06
Com_2007_neg	11(Z),14(Z)-Eicosadienoic Acid	C20 H36 O2	308.271	10.837	307.264	Full match	No results	No results	Lipids and lipid-like molecules	Fatty Acyls	Fatty acids and conjugates	Long-chain fatty acids	2.6251e+06	865870	5.2718e+06	5.34401e+06	1.33045e+06	7.69329e+06	3.32875e+06	1.93391e+06	3.05679e+06	2.86248e+06	3.04605e+06	3.36424e+06	4.54675e+06
Com_2015_neg	FAHFA (15:0/17:2)	C32 H58 O4	506.431	9.96	505.424	No results	Full match	No results	Lipids and lipid-like molecules	Fatty Acyls	Fatty acids and conjugates	Fatty acids	5.73078e+06	431049	6.87339e+06	7.05588e+06	4.91633e+06	7.66375e+06	6.01742e+06	1.28355e+06	5.82416e+06	4.46578e+06	5.51061e+06	4.16587e+06	5.67259e+06
Com_2027_neg	3,4-di(benzyloxy)furan-2,5-dicarboxylic acid	C20 H16 O7	368.088	5.372	367.08	Invalid mass	No results	No match					6.33422e+06	5.76392e+06	8.87844e+06	5.65958e+06	6.12334e+06	4.73625e+06	5.55398e+06	7.58632e+06	7.08091e+06	4.65567e+06	7.99506e+06	7.24323e+06	6.83732e+06
Com_2047_neg	19(R)-Hydroxy prostaglandin F2α	C20 H34 O6	352.226	6.32	351.218	Invalid mass	No results	No match	Lipids and lipid-like molecules	Fatty Acyls	Eicosanoids	Prostaglandins and related compounds	4.98483e+06	4.62727e+06	5.22322e+06	6.28427e+06	5.84897e+06	4.89522e+06	6.83692e+06	6.74611e+06	3.30587e+06	3.39066e+06	5.79219e+06	8.15416e+06	6.28991e+06
Com_2048_neg	19(R)-Hydroxy prostaglandin F1α	C20 H36 O6	372.251	6.513	371.243	Full match	No results	No results	Lipids and lipid-like molecules	Fatty Acyls	Eicosanoids	Prostaglandins and related compounds	6.91546e+06	8.58967e+06	8.52857e+06	7.27625e+06	5.91764e+06	6.10181e+06	4.21259e+06	7.09313e+06	3.89619e+06	7.86713e+06	6.6736e+06	7.59929e+06	7.38602e+06
Com_2053_neg	alpha-Ketoglutaric acid	C5 H6 O5	146.022	1.906	145.014	No results	No results	Full match	Organic acids and derivatives	Keto acids and derivatives	Gamma-keto acids and derivatives	Gamma-keto acids and derivatives	3.51042e+06	2.34756e+06	6.89044e+06	4.98333e+06	7.59736e+06	7.48468e+06	3.49811e+06	3.28248e+06	5.72386e+06	6.10899e+06	4.96029e+06	4.95168e+06	5.03599e+06
Com_2056_neg	4-Hydroxy-3-methylbenzoic acid	C8 H8 O3	152.047	5.539	151.04	No results	No results	Full match	Benzenoids	Benzene and substituted derivatives	Benzoic acids and derivatives	Hydroxybenzoic acid derivatives	6.24239e+06	8.55793e+06	4.97183e+06	6.03699e+06	4.31192e+06	4.88416e+06	5.994e+06	4.83628e+06	6.71868e+06	6.41827e+06	7.21144e+06	5.96915e+06	6.11879e+06
Com_2064_neg	PE (12:0/16:0)	C33 H66 N O8 P	635.453	11.266	634.446	No results	Full match	No results	Lipids and lipid-like molecules	Glycerophospholipids	Glycerophosphoethanolamines	1-alkyl,2-acylglycerophosphoethanolamines	4.16489e+06	2.20552e+06	782887	5.60538e+06	8.7641e+06	3.31475e+06	4.87095e+06	1.67887e+06	9.31109e+06	2.36324e+06	4.13618e+06	5.2819e+06	3.2e+06
Com_2067_neg	L-Malate	C4 H6 O5	134.022	1.597	133.014	No results	No results	Full match	Organic acids and derivatives	Hydroxy acids and derivatives	Beta hydroxy acids and derivatives	Beta hydroxy acids and derivatives	7.84153e+06	4.71234e+06	3.99408e+06	6.73143e+06	6.21011e+06	5.95171e+06	4.69126e+06	3.75302e+06	5.44336e+06	7.28265e+06	7.78789e+06	5.54166e+06	5.45415e+06
Com_2082_neg	Cer-BDS (d18:0/31:0)	C49 H99 N O4	825.778	10.406	824.772	No results	Invalid mass	No results	Lipids and lipid-like molecules	Sphingolipids	Ceramides	Ceramides	4.29846e+06	1.09667e+06	4.0472e+06	971033	4.09305e+06	4.24896e+06	3.93794e+06	2.40833e+06	7.15766e+06	8.17094e+06	4.46297e+06	4.44062e+06	7.95469e+06
Com_2091_neg	Prostaglandin D2	C20 H32 O5	334.214	7.39	333.207	Invalid mass	No results	No match	Lipids and lipid-like molecules	Fatty Acyls	Eicosanoids	Prostaglandins and related compounds	3.84928e+06	3.57945e+06	3.37087e+06	3.08126e+06	2.15707e+06	7.30297e+06	3.05711e+06	2.89573e+06	3.43926e+06	2.98923e+06	3.43825e+06	3.47838e+06	3.77589e+06
Com_2117_neg	Cer-ADS (d15:0/16:0)	C31 H63 N O4	559.482	10.696	558.475	No results	Invalid mass	No results	Lipids and lipid-like molecules	Sphingolipids	Ceramides	Ceramides	2.82922e+06	1.58026e+06	1.98172e+06	4.14427e+06	5.84493e+06	2.4371e+06	8.30297e+06	1.9077e+06	4.36204e+06	2.51618e+06	2.78505e+06	2.17713e+06	1.52701e+06
Com_2119_neg	3-Oxo-7alpha,12alpha-hydroxy-5beta-cholanoic acid	C24 H38 O5	406.272	6.57	405.265	No results	No results	Full match	Lipids and lipid-like molecules	Steroids and steroid derivatives	Bile acids, alcohols and derivatives	Dihydroxy bile acids, alcohols and derivatives	3.19831e+06	3.2283e+06	3.59788e+06	1.45277e+06	3.73759e+06	3.66091e+06	2.12974e+06	2.73571e+06	9.39071e+06	7.93e+06	4.26804e+06	4.68758e+06	4.11906e+06
Com_2134_neg	Ursolic acid	C30 H48 O3	456.361	9.656	455.353	Full match	No results	No results	Lipids and lipid-like molecules	Prenol lipids	Triterpenoids	Triterpenoids	2.45702e+06	841009	3.70513e+06	6.92367e+06	7.28269e+06	3.80581e+06	2.09464e+06	2.48294e+06	2.43951e+06	2.55555e+06	3.38782e+06	3.30616e+06	3.23637e+06
Com_2353_neg	Cer-NP (t18:1/15:0)	C33 H65 N O4	585.497	10.385	584.49	No results	Invalid mass	No results	Lipids and lipid-like molecules	Sphingolipids	Ceramides	Ceramides	2.81398e+06	1.1553e+06	660563	6.10789e+06	5.32639e+06	2.95185e+06	3.26937e+06	1.63362e+06	1.77341e+06	1.0979e+06	4.02146e+06	2.91962e+06	2.6348e+06
Com_2429_neg	Corticosterone	C21 H30 O4	382.186	10.404	381.179	Invalid mass	No results	No results	Lipids and lipid-like molecules	Steroids and steroid derivatives	Hydroxysteroids	21-hydroxysteroids	5.61431e+06	2.74254e+06	6.38085e+06	4.39848e+06	4.73561e+06	1.58601e+06	6.26323e+06	3.89279e+06	7.95538e+06	3.75782e+06	6.2688e+06	3.54558e+06	3.39503e+06
Com_2439_neg	2,4,6-Trimethylphenol	C9 H12 O	136.089	5.39	135.082	No results	Full match	No results	Benzenoids	Phenols	Cresols	Para cresols	2.88923e+06	3.93922e+06	4.01315e+06	5.64204e+06	4.33899e+06	3.67991e+06	2.8941e+06	6.54646e+06	1.64575e+06	4.11099e+06	4.06184e+06	3.82845e+06	3.96989e+06
Com_2486_neg	Pyrogallol	C6 H6 O3	126.032	5.125	125.025	Full match	No results	Full match	Benzenoids	Phenols	Benzenetriols and derivatives	5-unsubstituted pyrrogallols	3.66591e+06	3.48654e+06	3.86961e+06	5.67904e+06	4.02479e+06	2.84727e+06	4.2787e+06	3.74414e+06	2.06899e+06	4.04261e+06	3.70496e+06	3.53712e+06	4.76864e+06
Com_2514_neg	Corey Lactone Diol	C8 H12 O4	172.073	5.232	171.066	No results	No results	Full match	Organoheterocyclic compounds	Lactones	Gamma butyrolactones	Gamma butyrolactones	3.05343e+06	3.49308e+06	2.07656e+06	3.06575e+06	2.24772e+06	2.87582e+06	2.43649e+06	6.28709e+06	1.47441e+06	2.94494e+06	2.67351e+06	2.83718e+06	2.7081e+06
Com_2518_neg	Nonadecanoic acid	C19 H38 O2	298.287	11.672	297.28	No results	No results	Full match	Lipids and lipid-like molecules	Fatty Acyls	Fatty acids and conjugates	Long-chain fatty acids	5.72473e+06	1.81958e+06	3.81279e+06	3.4688e+06	3.02386e+06	3.57473e+06	3.08872e+06	1.75831e+06	5.52541e+06	5.45463e+06	5.0183e+06	6.18145e+06	5.81093e+06
Com_2614_neg	2,3-Dihydroxybenzoic acid	C7 H6 O4	154.027	5.067	153.019	Full match	Partial match	Full match	Benzenoids	Benzene and substituted derivatives	Benzoic acids and derivatives	Salicylic acids	5.86526e+06	2.11245e+06	4.26031e+06	3.10872e+06	2.19463e+06	2.25448e+06	2.63371e+06	5.06008e+06	3.32595e+06	3.47691e+06	3.00263e+06	2.59967e+06	2.68323e+06
Com_2617_neg	7-Methylxanthine	C6 H6 N4 O2	166.048	10.553	165.041	Invalid mass	Invalid mass	No match	Organoheterocyclic compounds	Imidazopyrimidines	Purines and purine derivatives	Xanthines	2.55088e+06	1.89173e+06	2.09596e+06	1.92315e+06	2.30376e+06	2.29354e+06	1.97033e+06	2.63272e+06	3.3676e+06	2.81361e+06	4.24265e+06	4.68797e+06	5.91911e+06
Com_2686_neg	N-Acetyl-L-tyrosine	C11 H13 N O4	223.084	5.406	222.077	No results	No results	Full match	Organic acids and derivatives	Carboxylic acids and derivatives	Amino acids, peptides, and analogues	Tyrosine and derivatives	2.9506e+06	3.56753e+06	4.40724e+06	5.11197e+06	3.99125e+06	3.63332e+06	2.91584e+06	5.78083e+06	2.19992e+06	2.87749e+06	3.67858e+06	3.63795e+06	3.87067e+06
Com_2708_neg	Dithranol	C14 H10 O3	226.063	5.551	225.056	No results	No results	Full match	Benzenoids	Anthracenes	Not available	Anthracenes	5.60944e+06	2.47308e+06	4.7976e+06	2.77423e+06	2.75972e+06	3.69781e+06	4.20011e+06	3.52178e+06	3.72878e+06	4.81601e+06	3.96787e+06	4.25175e+06	5.27407e+06
Com_2732_neg	Capric acid	C10 H20 O2	172.146	6.23	153.128	No results	No results	Full match	Lipids and lipid-like molecules	Fatty Acyls	Fatty acids and conjugates	Medium-chain fatty acids	3.46343e+06	5.40204e+06	3.27175e+06	5.04881e+06	4.0563e+06	3.57456e+06	2.72351e+06	5.52268e+06	1.77227e+06	4.12475e+06	4.2059e+06	3.68257e+06	4.23774e+06
Com_2761_neg	Prostaglandin H1	C20 H34 O5	336.23	6.517	335.223	Invalid mass	No results	No match	Lipids and lipid-like molecules	Fatty Acyls	Eicosanoids	Prostaglandins and related compounds	2.5122e+06	3.58318e+06	1.03179e+06	3.56847e+06	2.79986e+06	2.781e+06	2.54631e+06	5.60069e+06	2.43863e+06	594076	3.11384e+06	3.50113e+06	3.76154e+06
Com_2772_neg	N-acetyl-D-glucosamine	C8 H15 N O6	221.09	1.388	220.083	No results	No results	Full match	Organic oxygen compounds	Organooxygen compounds	Carbohydrates and carbohydrate conjugates	Acylaminosugars	1.45045e+06	1.9861e+06	2.55407e+06	4.95063e+06	3.19078e+06	3.71663e+06	1.80921e+06	3.3676e+06	3.15964e+06	1.81361e+06	3.40094e+06	3.20552e+06	2.42087e+06
Com_2786_neg	Mag (18:1)	C21 H40 O4	356.292	9.835	355.285	No results	No results	Full match	Lipids and lipid-like molecules	Fatty Acyls	Lineolic acids and derivatives	Lineolic acids and derivatives	2.24894e+06	350803	5.98508e+06	938048	2.64918e+06	4.71586e+06	1.2433e+06	424386	3.55516e+06	2.77866e+06	2.23223e+06	1.76178e+06	2.36828e+06
Com_2811_neg	Prostaglandin H2	C20 H32 O5	388.21	6.022	387.202	Invalid mass	No results	No results	Lipids and lipid-like molecules	Fatty Acyls	Eicosanoids	Prostaglandins and related compounds	1.39106e+06	1.88816e+06	1.92699e+06	4.87005e+06	1.62633e+06	2.16213e+06	1.01154e+06	3.3613e+06	819402	2.1384e+06	2.13461e+06	1.8407e+06	2.37084e+06
Com_2814_neg	FAHFA (18:1/18:2)	C36 H64 O4	560.478	10.608	559.471	No results	Full match	No results	Lipids and lipid-like molecules	Fatty Acyls	Fatty acids and conjugates	Fatty acids	2.93974e+06	660777	2.96857e+06	4.85149e+06	2.88978e+06	3.49507e+06	3.25308e+06	1.17931e+06	5.84227e+06	3.51423e+06	3.03994e+06	2.22102e+06	4.27249e+06
Com_2827_neg	7-Ketolithocholic acid	C24 H38 O4	390.277	7.662	389.269	No results	No results	Full match	Lipids and lipid-like molecules	Steroids and steroid derivatives	Bile acids, alcohols and derivatives	Bile acids, alcohols and derivatives	3.46707e+06	4.11519e+06	1.68307e+06	2.55326e+06	5.79828e+06	2.80934e+06	2.57472e+06	1.6658e+06	2.88012e+06	5.39989e+06	3.0127e+06	3.25427e+06	3.19611e+06
Com_2862_neg	SM (d14:0/15:0)	C34 H71 N2 O6 P	680.509	10.667	679.502	No results	Invalid mass	No results	Lipids and lipid-like molecules	Sphingolipids	Phosphosphingolipids	Phosphosphingolipids	350302	280658	413079	386438	5.71693e+06	447612	376582	276508	401226	295514	596411	519094	474241
Com_2981_neg	3-(4,5-diphenyl-1H-imidazol-2-yl)pyridine	C20 H15 N3	297.121	4.916	296.114	Invalid mass	No results	No results					492156	701341	1.10886e+06	577348	365099	625144	520005	5.02671e+06	329598	847671	954774	990317	956920
Com_2991_neg	D-Xylonic Acid	C5 H10 O6	166.048	9.947	165.041	No results	No results	Full match	Organic oxygen compounds	Organooxygen compounds	Carbohydrates and carbohydrate conjugates	Sugar acids and derivatives	2.7281e+06	1.58452e+06	1.53334e+06	1.15409e+06	1.76392e+06	1.48851e+06	1.41569e+06	1.39269e+06	2.36797e+06	2.22e+06	3.68504e+06	3.76944e+06	4.94768e+06
Com_3077_neg	LysoPC 12:1	C20 H36 N O7 P	433.221	5.522	432.214	No results	No results	Full match	Lipids and lipid-like molecules	Glycerophospholipids	Glycerophosphocholines	Phosphocholines	1.95237e+06	3.8571e+06	2.95982e+06	3.09702e+06	3.19879e+06	2.67227e+06	1.92302e+06	4.81538e+06	1.51561e+06	2.74359e+06	2.73768e+06	2.55642e+06	2.48904e+06
Com_3128_neg	LPC 15:0	C23 H48 N O7 P	527.322	8.789	526.315	No results	Invalid mass	No results	Lipids and lipid-like molecules	Glycerophospholipids	Glycerophosphocholines	Phosphocholines	956782	230919	992497	2.20212e+06	5.00974e+06	693160	744292	4.26435e+06	403022	529779	1.66441e+06	1.2135e+06	972149
Com_3151_neg	D-Raffinose	C18 H32 O16	504.174	5.858	503.167	Invalid mass	No results	No results	Organic oxygen compounds	Organooxygen compounds	Carbohydrates and carbohydrate conjugates	Oligosaccharides	4.04919e+06	4.70254e+06	3.40538e+06	3.86526e+06	3.60609e+06	3.45593e+06	3.34079e+06	4.30914e+06	2.14357e+06	4.69125e+06	4.05987e+06	3.79644e+06	3.89306e+06
Com_3203_neg	(1E)-1,7-bis(4-hydroxyphenyl)hept-1-en-3-one	C19 H20 O3	296.141	6.602	295.134	Full match	No results	No results					1.23917e+06	418259	2.87405e+06	3.75383e+06	4.83484e+06	1.90351e+06	1.50396e+06	1.77022e+06	1.24389e+06	1.40443e+06	1.93301e+06	2.01127e+06	2.17535e+06
Com_3285_neg	Aflatoxin G2	C17 H14 O7	330.074	5.419	329.067	No results	Full match	No results	Phenylpropanoids and polyketides	Coumarins and derivatives	Furanocoumarins	Difurocoumarolactones	2.70025e+06	3.60416e+06	3.80277e+06	2.9941e+06	3.17835e+06	2.28455e+06	2.73631e+06	4.36684e+06	2.38076e+06	2.85436e+06	2.39577e+06	3.0062e+06	3.62827e+06
Com_3300_neg	5-amino-1-(4-chlorobenzyl)-1H-1,2,3-triazole-4-carboxamide	C10 H10 Cl N5 O	252.063	5.266	251.056	Invalid mass	No results	No results					2.17793e+06	3.89542e+06	2.21593e+06	3.38031e+06	2.27068e+06	3.1704e+06	2.92523e+06	4.07073e+06	2.81952e+06	3.73345e+06	3.28337e+06	4.27581e+06	3.09802e+06
Com_3401_neg	Acetylcarnitine	C9 H17 N O4	203.116	5.07	202.108	No results	No results	Full match	Lipids and lipid-like molecules	Fatty Acyls	Fatty acid esters	Acyl carnitines	1.29698e+06	2.09451e+06	1.24904e+06	3.68286e+06	2.38253e+06	1.72113e+06	1.20749e+06	4.09315e+06	756589	1.68569e+06	1.72586e+06	1.80233e+06	2.2261e+06
Com_3409_neg	2-Hydroxy-2-methylbutanedioic acid	C5 H8 O5	148.037	1.573	147.03	No results	No results	Full match	Lipids and lipid-like molecules	Fatty Acyls	Fatty acids and conjugates	Methyl-branched fatty acids	1.59636e+06	2.17453e+06	2.03127e+06	3.66652e+06	3.20765e+06	3.34068e+06	2.53746e+06	2.26537e+06	4.14188e+06	3.0349e+06	2.74522e+06	2.73243e+06	2.78005e+06
Com_3680_neg	Ofloxacin impurity E	C17 H18 F N3 O4	347.122	5.23	346.115	No results	Invalid mass	No match	Organoheterocyclic compounds	Quinolines and derivatives	Quinoline carboxylic acids	Quinoline carboxylic acids	2.57068e+06	2.59296e+06	2.31773e+06	2.60302e+06	2.12486e+06	3.30679e+06	1.46542e+06	2.74613e+06	2.25342e+06	2.09864e+06	2.29451e+06	2.43478e+06	2.41556e+06
Com_3852_neg	LPC 18:0	C26 H54 N O7 P	569.369	10.197	568.362	No results	Invalid mass	No results	Lipids and lipid-like molecules	Glycerophospholipids	Glycerophosphocholines	Phosphocholines	1.04785e+06	798843	2.09899e+06	2.84498e+06	3.58177e+06	1.71757e+06	772138	2.35387e+06	1.44546e+06	1.86668e+06	2.00218e+06	1.68294e+06	1.87573e+06
Com_3859_neg	S-(5-Adenosy)-L-Homocysteine	C14 H20 N6 O5 S	384.121	6.755	383.113	No results	No results	Full match	Nucleosides, nucleotides, and analogues	5'-deoxyribonucleosides	5'-deoxy-5'-thionucleosides	5'-deoxy-5'-thionucleosides	1.11576e+06	470445	906229	2.45991e+06	3.56253e+06	1.72342e+06	1.06978e+06	1.33077e+06	1.06668e+06	924362	1.16288e+06	1.59195e+06	1.49326e+06
Com_3865_neg	5-Dehydroquinic acid	C7 H10 O6	190.048	5.005	189.041	No results	Full match	No results	Organic acids and derivatives	Hydroxy acids and derivatives	Alpha hydroxy acids and derivatives	Alpha hydroxy acids and derivatives	3.12016e+06	2.83882e+06	1.21272e+06	2.53184e+06	1.47097e+06	3.02095e+06	1.42729e+06	2.79378e+06	824030	2.33142e+06	2.18988e+06	2.28201e+06	2.1675e+06
Com_3890_neg	Cer-EOS (d16:1/12:1-O-15:0)	C43 H81 N O5	691.623	9.888	690.616	No results	Invalid mass	No results					702470	109947	663964	1.16254e+06	3.51358e+06	595349	446681	137651	114831	220525	1.44268e+06	1.07043e+06	1.32582e+06
Com_3927_neg	Syringic acid	C9 H10 O5	198.053	5.185	197.046	No results	Full match	Full match	Benzenoids	Benzene and substituted derivatives	Benzoic acids and derivatives	Gallic acid and derivatives	2.83369e+06	2.65223e+06	1.84877e+06	2.74607e+06	2.364e+06	2.65438e+06	2.38761e+06	3.23948e+06	1.80088e+06	2.33309e+06	2.18953e+06	2.76103e+06	2.75608e+06
Com_4017_neg	Homo-Gamma-Linolenic Acid (C20:3)	C20 H34 O2	306.256	10.352	305.248	No results	No results	Full match	Lipids and lipid-like molecules	Fatty Acyls	Fatty acids and conjugates	Long-chain fatty acids	1.4275e+06	794327	2.14419e+06	1.53777e+06	1.51107e+06	2.36069e+06	1.79759e+06	855520	4.0691e+06	2.03366e+06	1.54592e+06	1.52983e+06	2.07588e+06
Com_4024_neg	Methyl EudesMate	C11 H14 O5	226.084	5.525	225.077	No results	No results	Full match	Benzenoids	Benzene and substituted derivatives	Benzoic acids and derivatives	Gallic acid and derivatives	3.0344e+06	2.35938e+06	2.5692e+06	2.02582e+06	1.34873e+06	2.8135e+06	2.37349e+06	2.43906e+06	1.82407e+06	2.55226e+06	2.68728e+06	2.98124e+06	2.64601e+06
Com_4134_neg	Estriol 17-sulfate	C18 H24 O6 S	368.126	6.955	367.118	Invalid mass	No results	No results	Lipids and lipid-like molecules	Steroids and steroid derivatives	Sulfated steroids	Sulfated steroids	576229	315701	873274	2.23071e+06	3.18036e+06	1.18708e+06	619001	673588	708713	751125	1.01137e+06	862783	1.15391e+06
Com_4164_neg	2-Butoxyacetic acid	C6 H12 O3	132.079	5.268	131.072	Full match	Partial match	Full match	Organic acids and derivatives	Carboxylic acids and derivatives	Carboxylic acids	Carboxylic acids	1.57248e+06	2.48811e+06	1.39664e+06	2.57429e+06	2.06218e+06	2.10642e+06	1.43938e+06	2.9266e+06	1.15912e+06	2.23547e+06	1.84473e+06	2.01192e+06	1.66755e+06
Com_4212_neg	Monobutyl phthalate	C12 H14 O4	222.089	6.024	221.082	No results	No results	Full match	Benzenoids	Benzene and substituted derivatives	Benzoic acids and derivatives	Benzoic acid esters	1.42716e+06	1.34598e+06	1.88705e+06	2.33531e+06	3.06607e+06	1.21748e+06	1.30745e+06	2.69517e+06	1.3183e+06	1.196e+06	1.97416e+06	1.78837e+06	2.0059e+06
Com_4255_neg	Cer-EOS (d14:1/16:2-O-18:0)	C48 H89 N O5	1519.35	11.258	758.668	No results	Invalid mass	No results					1.34304e+06	155780	3.0468e+06	2.47301e+06	1.98941e+06	2.38185e+06	1.54313e+06	1.54941e+06	492460	1.58387e+06	2.22398e+06	1.41395e+06	2.66402e+06
Com_4260_neg	FAHFA (22:0/20:2)	C42 H78 O4	646.589	11.319	645.582	No results	Full match	No results	Lipids and lipid-like molecules	Fatty Acyls	Fatty acids and conjugates	Fatty acids	1.53495e+06	801890	800759	1.72872e+06	2.50204e+06	1.36934e+06	2.78372e+06	1.03674e+06	1.05659e+06	1.97032e+06	2.11493e+06	1.37575e+06	2.77422e+06
Com_4261_neg	2-Hydroxy-3-methylbutanoic acid	C5 H10 O3	118.063	5.201	117.056	No results	No results	Full match	Lipids and lipid-like molecules	Fatty Acyls	Fatty acids and conjugates	Hydroxy fatty acids	2.31962e+06	1.78113e+06	2.11225e+06	1.82016e+06	2.47686e+06	2.54803e+06	2.2456e+06	2.53686e+06	1.79051e+06	2.48368e+06	2.32767e+06	2.05214e+06	2.28935e+06
Com_4276_neg	FAHFA (15:0/22:2)	C37 H68 O4	576.51	11.521	575.503	No results	Full match	No results	Lipids and lipid-like molecules	Fatty Acyls	Fatty acids and conjugates	Fatty acids	1.51256e+06	1.58652e+06	1.50295e+06	120805	2.9818e+06	1.66847e+06	1.92151e+06	2.30863e+06	2.54588e+06	1.10139e+06	1.95226e+06	2.64816e+06	1.38972e+06
Com_4326_neg	Biocytin	C16 H28 N4 O4 S	372.182	9.957	371.175	Full match	No results	No results	Organic acids and derivatives	Carboxylic acids and derivatives	Amino acids, peptides, and analogues	L-alpha-amino acids	2.68411e+06	1.31123e+06	2.69405e+06	2.12217e+06	2.18559e+06	2.38981e+06	2.43682e+06	939223	2.30827e+06	2.02326e+06	2.37023e+06	2.05079e+06	2.18571e+06
Com_4430_neg	Catechol	C6 H6 O2	110.037	5.096	109.03	Full match	No results	Full match	Benzenoids	Phenols	Benzenediols	Catechols	2.54758e+06	2.17776e+06	1.71239e+06	2.09486e+06	2.06718e+06	2.02785e+06	1.92455e+06	2.50436e+06	2.24248e+06	1.6889e+06	2.0159e+06	2.14054e+06	2.56922e+06
Com_4462_neg	Propionyl-L-carnitine	C10 H19 N O4	217.131	5.243	216.124	No results	No results	Full match	Lipids and lipid-like molecules	Fatty Acyls	Fatty acid esters	Acyl carnitines	737312	971460	727527	2.28027e+06	1.82804e+06	947383	634182	2.46891e+06	414245	1.00819e+06	1.12762e+06	1.16714e+06	1.29168e+06
Com_4490_neg	L-(+)-Tartaric acid	C4 H6 O6	150.017	9.947	149.01	Full match	No results	No results	Organic oxygen compounds	Organooxygen compounds	Carbohydrates and carbohydrate conjugates	Sugar acids and derivatives	1.0205e+06	739649	901992	680673	902691	879818	909055	808525	1.00766e+06	1.0436e+06	2.40876e+06	1.76126e+06	2.30007e+06
Com_4560_neg	2-Furoylglycine	C7 H7 N O4	169.038	5.331	168.03	No results	Full match	No results	Organic acids and derivatives	Carboxylic acids and derivatives	Amino acids, peptides, and analogues	N-acyl-alpha amino acids	1.25135e+06	2.01973e+06	1.57763e+06	1.83619e+06	1.18163e+06	1.9408e+06	1.2299e+06	2.45325e+06	711037	1.79979e+06	1.54566e+06	1.39344e+06	1.90194e+06
Com_4605_neg	PE (13:0/15:0)	C33 H66 N O8 P	635.455	10.766	634.448	No results	Full match	No results	Lipids and lipid-like molecules	Glycerophospholipids	Glycerophosphoethanolamines	1-alkyl,2-acylglycerophosphoethanolamines	951311	1.40513e+06	97771	1.78879e+06	2.56824e+06	654839	1.70402e+06	1.19525e+06	1.14975e+06	444001	912512	795109	1.36073e+06
Com_4710_neg	Sulfaquinoxaline	C14 H12 N4 O2 S	300.071	4.868	299.063	Invalid mass	No results	No results	Organoheterocyclic compounds	Diazanaphthalenes	Benzodiazines	Quinoxalines	93183.6	159649	421596	143879	370806	1.03438e+06	191803	147216	3.00631e+06	214906	498591	482567	437825
Com_4845_neg	lithocholic acid	C24 H40 O3	376.298	9.139	375.29	No results	No results	Full match	Lipids and lipid-like molecules	Steroids and steroid derivatives	Bile acids, alcohols and derivatives	Monohydroxy bile acids, alcohols and derivatives	503568	430853	1.09973e+06	1.15696e+06	2.34273e+06	1.62064e+06	864834	574913	526657	964144	906786	905946	929019
Com_4851_neg	Rotenone	C23 H22 O6	394.14	5.43	393.134	No results	Full match	No results	Phenylpropanoids and polyketides	Isoflavonoids	Rotenoids	Rotenones	1.66998e+06	2.01631e+06	1.40375e+06	1.01883e+06	1.6922e+06	1.26835e+06	1.40317e+06	2.18576e+06	1.21308e+06	1.58348e+06	1.61362e+06	1.38207e+06	1.42666e+06
Com_4888_neg	Soyasaponin I	C48 H78 O18	942.52	6.983	941.512	Full match	No results	No results	Lipids and lipid-like molecules	Prenol lipids	Terpene glycosides	Triterpene saponins	1.81753e+06	716461	1.99978e+06	1.62673e+06	2.29842e+06	1.46699e+06	1.32191e+06	766227	1.06331e+06	1.21366e+06	1.479e+06	1.18027e+06	1.46078e+06
Com_4923_neg	2-Isopropylmalate	C7 H12 O5	176.069	5.115	175.061	No results	No results	Full match	Lipids and lipid-like molecules	Fatty Acyls	Fatty acids and conjugates	Hydroxy fatty acids	1.77784e+06	1.95032e+06	1.01406e+06	1.88011e+06	1.72261e+06	1.14008e+06	1.26296e+06	926164	575773	1.37475e+06	1.43335e+06	1.47532e+06	1.50336e+06
Com_4976_neg	5-Methyltetrahydrofolic acid	C20 H25 N7 O6	459.186	5.133	458.178	Full match	No results	Full match	Organoheterocyclic compounds	Pteridines and derivatives	Pterins and derivatives	Tetrahydrofolic acids	64941.2	80648.7	65678.8	121340	2.2076e+06	99064.7	77288.5	152729	51414.2	78354.8	321996	254765	278090
Com_5133_neg	Inosine 5'-Monophosphate	C10 H13 N4 O8 P	348.047	5.256	347.039	No results	No results	Full match	Nucleosides, nucleotides, and analogues	Purine nucleotides	Purine ribonucleotides	Purine ribonucleoside monophosphates	986776	1.20777e+06	840825	1.22178e+06	934093	745648	876639	1.93332e+06	712346	1.12033e+06	897640	1.13069e+06	1.08897e+06
Com_5138_neg	Aflatoxin G1	C17 H12 O7	328.056	5.353	327.049	No results	Invalid mass	No results	Phenylpropanoids and polyketides	Coumarins and derivatives	Furanocoumarins	Difurocoumarolactones	1.86384e+06	2.0057e+06	1.25562e+06	931621	957050	1.08576e+06	1.56778e+06	1.12666e+06	973546	1.17562e+06	1.33073e+06	1.21356e+06	1.34976e+06
Com_5154_neg	S-Adenosyl-L-methionine	C15 H22 N6 O5 S	398.137	7.133	397.129	No results	No results	Full match	Nucleosides, nucleotides, and analogues	5'-deoxyribonucleosides	5'-deoxy-5'-thionucleosides	5'-deoxy-5'-thionucleosides	621223	254256	768036	1.44742e+06	2.04899e+06	1.01327e+06	596605	426047	372801	1.05686e+06	691789	801931	751269
Com_5172_neg	Calcitriol	C27 H44 O3	416.329	9.86	415.322	Full match	No results	No results	Lipids and lipid-like molecules	Steroids and steroid derivatives	Vitamin D and derivatives	Vitamin D and derivatives	1.2876e+06	899770	976212	1.08205e+06	893565	1.11761e+06	2.00138e+06	556986	706128	833568	1.72558e+06	1.35187e+06	1.87824e+06
Com_5301_neg	L-Leucyl-L-Alanine	C9 H18 N2 O3	202.132	5.141	201.125	No results	No results	Full match	Organic acids and derivatives	Carboxylic acids and derivatives	Amino acids, peptides, and analogues	Peptides	1.16638e+06	586147	1.12509e+06	1.5961e+06	1.69127e+06	1.64057e+06	838854	803694	1.97925e+06	810179	1.21734e+06	1.1348e+06	1.17447e+06
Com_5318_neg	Adrenic acid	C22 H36 O2	332.271	10.628	331.264	Full match	No results	No results	Lipids and lipid-like molecules	Fatty Acyls	Fatty acids and conjugates	Very long-chain fatty acids	199639	167434	465021	156601	496418	623719	383077	312166	2.34096e+06	666221	757365	744572	608469
Com_5322_neg	4-(4-nitrophenylazo)aniline	C12 H10 N4 O2	242.079	4.828	241.072	Invalid mass	Invalid mass	No results					972616	1.85777e+06	665092	1.47432e+06	860326	781499	1.27003e+06	1.26272e+06	799034	1.19666e+06	980036	1.14613e+06	1.1294e+06
Com_5501_neg	(3R)-4,4-Dimethyl-2-oxotetrahydro-3-furanyl beta-D-glucopyranoside	C12 H20 O8	338.124	6.907	337.117	Invalid mass	No results	No results					907570	1.71513e+06	558888	439931	585265	465259	597795	509481	579278	814465	705618	517599	483956
Com_5519_neg	Tyrosylalanine	C12 H16 N2 O4	252.111	5.195	251.103	Full match	No results	No results	Organic acids and derivatives	Carboxylic acids and derivatives	Amino acids, peptides, and analogues	Dipeptides	1.03901e+06	844103	1.12112e+06	1.46121e+06	1.54819e+06	1.47748e+06	1.12798e+06	1.41849e+06	2.03179e+06	869114	1.32039e+06	1.18758e+06	1.18066e+06
Com_5558_neg	LPE 12:0	C17 H36 N O7 P	397.223	7.572	396.215	No results	Full match	No results	Lipids and lipid-like molecules	Glycerophospholipids	Glycerophosphoethanolamines	1-acyl-sn-glycero-3-phosphoethanolamines	485046	128351	622313	549028	1.72372e+06	252580	274089	1.13645e+06	116263	213079	416551	441843	422952
Com_5560_neg	Hippuric acid	C9 H9 N O3	179.058	5.382	178.051	No results	No results	Full match	Benzenoids	Benzene and substituted derivatives	Benzoic acids and derivatives	Hippuric acids	121477	198559	256465	160677	392432	359670	127388	432619	2.10873e+06	173174	431816	307642	371957
Com_5589_neg	PE (16:0/18:3)	C39 H72 N O8 P	713.499	10.297	712.492	No results	Full match	No results	Lipids and lipid-like molecules	Glycerophospholipids	Glycerophosphoethanolamines	1-alkyl,2-acylglycerophosphoethanolamines	330526	360928	394743	342204	233404	327587	449607	207035	664813	1.60738e+06	363774	781150	607329
Com_5620_neg	10-Hydroxydecanoic acid	C10 H20 O3	188.142	6.29	375.277	No results	No results	Full match	Organic acids and derivatives	Hydroxy acids and derivatives	Medium-chain hydroxy acids and derivatives	Medium-chain hydroxy acids and derivatives	1.53385e+06	1.30487e+06	946115	1.25537e+06	938401	1.20826e+06	908455	1.31433e+06	843266	1.02364e+06	1.29482e+06	1.04125e+06	1.22786e+06
Com_5673_neg	Estriol	C18 H24 O3	288.169	4.958	287.161	Invalid mass	No results	No results	Lipids and lipid-like molecules	Steroids and steroid derivatives	Estrane steroids	Estrogens and derivatives	481669	609916	546929	1.35875e+06	643851	1.16913e+06	541533	1.02395e+06	313788	715196	713813	623389	656674
Com_5797_neg	beta-Estradiol 17-Acetate	C20 H26 O3	314.188	6.896	313.181	No results	No results	Full match					241866	187701	895819	1.28093e+06	1.32692e+06	1.17005e+06	631678	632043	507885	584251	805579	709807	645079
Com_5874_neg	Glycerol 1-hexadecanoate	C19 H38 O4	330.277	9.149	329.27	No results	No results	Full match	Lipids and lipid-like molecules	Glycerolipids	Monoradylglycerols	1-monoacylglycerols	876289	196357	1.44202e+06	792631	774325	1.15144e+06	1.46307e+06	530563	1.56063e+06	693451	600713	687597	1.03894e+06
Com_6221_neg	Porphobilinogen	C10 H14 N2 O4	226.095	4.978	225.088	No results	No results	Full match	Organic nitrogen compounds	Organonitrogen compounds	Amines	Aralkylamines	626571	996348	646146	1.0362e+06	600620	973820	706329	1.13385e+06	633516	945510	714515	893585	803147
Com_6250_neg	Methandrostenolone	C20 H28 O2	300.209	9.068	299.202	No results	No results	Full match	Lipids and lipid-like molecules	Steroids and steroid derivatives	Androstane steroids	Androgens and derivatives	1.1259e+06	682058	792176	663245	502011	239043	414824	461565	337490	396209	522491	510468	617263
Com_6255_neg	L-Tryptophan	C11 H12 N2 O2	204.09	5.21	203.083	No results	No results	Full match	Organoheterocyclic compounds	Indoles and derivatives	Indolyl carboxylic acids and derivatives	Indolyl carboxylic acids and derivatives	805079	744933	562410	911219	1.03335e+06	1.04287e+06	872523	665895	1.13134e+06	863894	880457	849164	799769
Com_6295_neg	3-Hydroxymandelic acid	C8 H8 O4	168.043	5.167	167.036	Full match	Not the top hit	Full match	Benzenoids	Phenols	1-hydroxy-4-unsubstituted benzenoids	1-hydroxy-4-unsubstituted benzenoids	836510	849446	551891	809739	1.03114e+06	761168	644976	1.12093e+06	285843	807907	852626	782692	726641
Com_6479_neg	Adrenosterone	C19 H24 O3	300.174	8.556	299.167	No results	No results	Full match	Lipids and lipid-like molecules	Steroids and steroid derivatives	Androstane steroids	Androgens and derivatives	49413.8	36060.7	145799	79958.3	57527.6	750611	669502	38398	677227	571019	975890	585427	615884
Com_6650_neg	all-cis-4,7,10,13,16-Docosapentaenoic acid	C22 H34 O2	330.252	6.598	329.245	No results	Invalid mass	No results	Lipids and lipid-like molecules	Fatty Acyls	Fatty acids and conjugates	Very long-chain fatty acids	451999	397287	362325	265578	276293	201459	209965	229751	297767	216638	879465	653148	637366
Com_6657_neg	L-Glutathione oxidized	C20 H32 N6 O12 S2	612.145	4.785	611.138	Invalid mass	No results	No results	Organic acids and derivatives	Carboxylic acids and derivatives	Amino acids, peptides, and analogues	Peptides	515165	403905	362352	735179	428768	469376	395159	919955	285924	462311	447409	530233	436694
Com_6774_neg	2-Methylbutyroylcarnitine	C12 H23 N O4	245.163	4.955	244.156	No results	No results	Full match	Lipids and lipid-like molecules	Fatty Acyls	Fatty acid esters	Acyl carnitines	30923.5	404794	65905.3	273759	32343.1	772200	199573	85250.9	77736.1	46626.5	201889	169839	194027
Com_6964_neg	N-Acetyl-L-carnosine	C11 H16 N4 O4	268.121	6.867	267.114	Invalid mass	No results	No results					117528	96647	383629	181724	215067	272914	92383.9	77091.8	957134	132689	223443	189794	339281
Com_7254_neg	Prostaglandin A1 ethyl ester	C22 H36 O4	346.25	9.239	345.243	Invalid mass	No results	No results	Lipids and lipid-like molecules	Fatty Acyls	Eicosanoids	Prostaglandins and related compounds	138670	91009.6	93132.1	425949	141589	273821	183069	94236.4	116619	99682.1	139928	150309	176265
Com_66_neg	Isorhapontigenin	C15 H14 O4	258.089	5.737	257.082	Full match	No results	No results	Phenylpropanoids and polyketides	Stilbenes	Not available	Stilbenes	2.26355e+08	2.14399e+08	2.24646e+08	1.93764e+08	1.71189e+08	2.26489e+08	2.1628e+08	1.951e+08	1.71069e+08	2.44464e+08	1.98884e+08	2.0821e+08	2.1e+08
Com_637_neg	LPE 18:1	C23 H46 N O7 P	479.301	9.561	478.294	No results	Full match	Full match	Lipids and lipid-like molecules	Glycerophospholipids	Glycerophosphoethanolamines	1-acyl-sn-glycero-3-phosphoethanolamines	1.67928e+07	6.47542e+06	1.41317e+07	2.7281e+07	2.56371e+07	1.03131e+07	1.36763e+07	2.28318e+07	6.10605e+06	1.27879e+07	1.49725e+07	1.36481e+07	1.52426e+07
Com_193_neg	LPE 15:0	C20 H42 N O7 P	439.27	8.777	438.262	No results	Full match	No results	Lipids and lipid-like molecules	Glycerophospholipids	Glycerophosphoethanolamines	1-acyl-sn-glycero-3-phosphoethanolamines	8.87137e+07	2.58209e+07	7.84878e+07	9.27932e+07	9.74697e+07	4.84692e+07	4.50804e+07	5.77633e+07	2.94848e+07	5.51594e+07	5.69187e+07	4.20116e+07	5.77911e+07
Com_876_neg	LPE 14:0	C19 H40 N O7 P	425.254	8.45	424.247	No results	Full match	Full match	Lipids and lipid-like molecules	Glycerophospholipids	Glycerophosphoethanolamines	1-acyl-sn-glycero-3-phosphoethanolamines	1.79275e+07	3.90306e+06	1.91221e+07	1.62583e+07	2.34337e+07	9.3395e+06	8.91531e+06	1.28287e+07	6.30403e+06	9.81682e+06	9.6817e+06	1.11023e+07	1.14661e+07
Com_1476_neg	alpha-Benzylsuccinic acid	C11 H12 O4	208.073	5.563	253.072	No results	No results	Full match	Phenylpropanoids and polyketides	Phenylpropanoic acids	Not available	Phenylpropanoic acids	8.46127e+06	9.05272e+06	4.53582e+06	1.06933e+07	7.35642e+06	5.35915e+06	4.52286e+06	1.21381e+07	5.03249e+06	7.54799e+06	7.53919e+06	7.74009e+06	9.44871e+06
Com_899_neg	LPE 18:2	C23 H44 N O7 P	477.286	9.009	476.278	No results	Full match	Full match	Lipids and lipid-like molecules	Glycerophospholipids	Glycerophosphoethanolamines	1-acyl-sn-glycero-3-phosphoethanolamines	8.26913e+06	2.56876e+06	1.28696e+07	1.88696e+07	1.76422e+07	5.09888e+06	5.40382e+06	1.56178e+07	2.11254e+06	4.93833e+06	9.03651e+06	8.5603e+06	9.12752e+06
Com_3580_neg	12-Oxo phytodienoic acid	C18 H28 O3	292.204	7.784	291.197	Full match	Invalid mass	No results	Lipids and lipid-like molecules	Fatty Acyls	Eicosanoids	Prostaglandins and related compounds	1.80147e+06	763357	2.15202e+06	3.26575e+06	3.57162e+06	3.46684e+06	2.3875e+06	844324	2.02849e+06	1.62066e+06	2.2152e+06	1.90669e+06	2.18642e+06
Com_4040_neg	Biotin	C10 H16 N2 O3 S	244.094	5.3	243.087	Invalid mass	No results	No results	Organoheterocyclic compounds	Biotin and derivatives	Not available	Biotin and derivatives	1.84599e+06	2.67542e+06	1.4553e+06	2.74826e+06	1.31701e+06	1.55709e+06	1.29884e+06	2.55151e+06	700309	2.01782e+06	1.5805e+06	1.61568e+06	1.85696e+06
Com_180_neg	Lysope 16:0	C21 H44 N O7 P	453.286	9.339	452.278	No results	No results	Full match	Lipids and lipid-like molecules	Glycerophospholipids	Glycerophosphoethanolamines	1-(1Z-alkenyl)-glycero-3-phosphoethanolamines	5.09563e+07	1.90756e+07	5.37707e+07	9.62429e+07	7.38603e+07	3.0367e+07	3.3422e+07	5.42216e+07	2.321e+07	4.18829e+07	4.62811e+07	4.02113e+07	4.37605e+07
Com_1034_neg	7-Hydroxy-3,4-dihydrocarbostyril	C9 H9 N O2	163.064	5.332	162.056	No results	No results	Full match	Organoheterocyclic compounds	Quinolines and derivatives	Quinolones and derivatives	Hydroquinolones	1.36144e+07	1.88337e+07	1.80751e+07	1.06215e+07	1.24319e+07	9.99608e+06	8.63429e+06	1.38777e+07	1.03056e+07	1.16657e+07	1.10371e+07	1.20628e+07	1.20317e+07
Com_444_neg	Methyldopa	C10 H13 N O4	211.084	5.742	210.077	No results	No results	Full match	Phenylpropanoids and polyketides	Phenylpropanoic acids	Not available	Phenylpropanoic acids	3.7064e+07	4.11444e+07	3.69559e+07	3.9659e+07	2.22123e+07	2.5544e+07	3.45412e+07	2.45577e+07	2.29944e+07	4.18326e+07	3.52935e+07	3.58445e+07	3.87953e+07
Com_2623_neg	Gamma-Glu-Leu	C11 H20 N2 O5	260.137	5.16	259.13	No results	No results	Full match	Organic acids and derivatives	Carboxylic acids and derivatives	Amino acids, peptides, and analogues	Dipeptides	2.90338e+06	2.50684e+06	2.19571e+06	4.79095e+06	3.39144e+06	5.42884e+06	2.31195e+06	2.12192e+06	3.68292e+06	3.13679e+06	3.37753e+06	3.39548e+06	3.23379e+06
Com_717_neg	Traumatic acid	C12 H20 O4	228.136	5.546	227.129	No results	No results	Full match	Lipids and lipid-like molecules	Fatty Acyls	Fatty acids and conjugates	Medium-chain fatty acids	1.59457e+07	1.01953e+07	1.2922e+07	1.98917e+07	1.72068e+07	1.20526e+07	2.68056e+06	2.66485e+07	7.62205e+06	1.43191e+07	1.89684e+07	1.65711e+07	1.47685e+07
Com_2902_neg	Vitamin B2	C17 H20 N4 O6	376.139	9.516	375.132	No results	No results	Full match	Organoheterocyclic compounds	Pteridines and derivatives	Alloxazines and isoalloxazines	Flavins	4.20777e+06	1.33083e+06	5.08335e+06	4.57751e+06	4.3199e+06	4.76059e+06	4.84225e+06	1.48249e+06	4.42336e+06	3.73102e+06	3.85744e+06	3.93514e+06	4.07012e+06
Com_5137_neg	Feruloyl Putrescine	C14 H20 N2 O3	264.147	5.349	263.14	No results	No results	Full match	Phenylpropanoids and polyketides	Cinnamic acids and derivatives	Hydroxycinnamic acids and derivatives	Coumaric acids and derivatives	1.01559e+06	563348	1.21781e+06	1.71571e+06	1.86642e+06	1.30971e+06	826991	992079	1.388e+06	664527	1.04668e+06	1.1777e+06	1.02826e+06
Com_1_pos	Oleamide	C18 H35 N O	281.271	9.868	282.279	Full match	Full match	No results	Lipids and lipid-like molecules	Fatty Acyls	Fatty amides	Fatty amides	4.15868e+10	5.17102e+10	4.3833e+10	3.59316e+10	3.98794e+10	3.10662e+10	3.45072e+10	3.5769e+10	3.64591e+10	3.10428e+10	5.69378e+10	5.51448e+10	5.86627e+10
Com_5_pos	Hexadecanamide	C16 H33 N O	255.256	9.649	256.263	Full match	Full match	No results	Lipids and lipid-like molecules	Fatty Acyls	Fatty amides	Fatty amides	4.19059e+09	5.54258e+09	3.69019e+09	2.8914e+09	3.61418e+09	2.29082e+09	2.68929e+09	3.20122e+09	3.30404e+09	3.06865e+09	5.32979e+09	4.97543e+09	5.35736e+09
Com_13_pos	Stearamide	C18 H37 N O	283.287	10.499	284.295	Full match	Full match	No results	Organic acids and derivatives	Carboximidic acids and derivatives	Carboximidic acids	Carboximidic acids	1.64819e+09	2.37327e+09	1.56215e+09	1.44121e+09	1.36917e+09	8.12016e+08	9.87239e+08	1.24793e+09	1.33745e+09	1.39733e+09	1.85797e+09	1.65043e+09	1.72585e+09
Com_241_pos	Spermidine	C7 H19 N3	145.158	1.148	146.165	Full match	Full match	Full match	Organic nitrogen compounds	Organonitrogen compounds	Amines	Dialkylamines	9.09413e+07	9.13063e+07	8.96908e+07	1.3377e+08	9.9017e+07	5.69376e+07	7.50485e+07	1.76552e+08	6.06993e+07	8.35954e+07	7.16269e+07	6.85773e+07	6.75967e+07
Com_255_pos	Choline	C5 H13 N O	103.1	1.324	104.107	Full match	Full match	No results	Organic nitrogen compounds	Organonitrogen compounds	Quaternary ammonium salts	Cholines	6.71371e+07	1.0184e+08	5.60708e+07	1.88694e+08	1.03315e+08	7.65511e+07	7.91944e+07	1.47013e+08	4.40844e+07	8.45715e+07	6.72306e+07	7.15043e+07	7.39786e+07
Com_287_pos	Docosanamide	C22 H45 N O	339.35	9.404	340.357	Full match	Full match	No results	Lipids and lipid-like molecules	Fatty Acyls	Fatty amides	Fatty amides	1.00657e+08	8.21953e+07	1.1561e+08	1.3134e+08	1.1014e+08	9.65982e+07	1.44745e+08	9.33678e+07	1.13329e+08	1.06656e+08	8.94958e+07	4.627e+07	7.6251e+07
Com_309_pos	Glycerophospho-N-palmitoyl ethanolamine	C21 H44 N O7 P	453.285	9.345	454.292	Full match	Full match	Full match	Lipids and lipid-like molecules	Glycerophospholipids	Glycerophosphoethanolamines	Glycero-3-phospho-N-acyl-ethanolamines	6.72226e+07	3.70556e+07	8.1277e+07	1.48833e+08	1.10613e+08	4.07616e+07	4.99228e+07	7.73889e+07	2.71822e+07	6.3869e+07	4.58629e+07	3.78356e+07	5.01451e+07
Com_396_pos	2-Amino-1,3-octadecanediol	C18 H39 N O2	301.298	6.938	302.305	Full match	Full match	Full match	Organic nitrogen compounds	Organonitrogen compounds	Amines	1,2-aminoalcohols	7.59929e+07	9.20615e+07	6.30562e+07	5.40121e+07	7.08359e+07	4.29421e+07	5.51774e+07	7.53745e+07	6.08957e+07	7.06675e+07	7.51769e+07	7.35522e+07	7.63961e+07
Com_415_pos	D-(+)-Proline	C5 H9 N O2	115.064	1.51	116.071	Full match	Full match	Full match	Organic acids and derivatives	Carboxylic acids and derivatives	Amino acids, peptides, and analogues	Proline and derivatives	3.17823e+07	1.79252e+07	3.94789e+07	1.12313e+08	7.04792e+07	7.53473e+07	4.52009e+07	5.28076e+07	3.43427e+07	4.99956e+07	3.29377e+07	3.73547e+07	1.7966e+07
Com_454_pos	L-Tyrosine	C9 H11 N O3	181.074	2.498	182.081	Full match	Full match	Full match	Organic acids and derivatives	Carboxylic acids and derivatives	Amino acids, peptides, and analogues	Tyrosine and derivatives	4.40525e+07	6.7112e+07	3.71209e+07	1.0431e+08	5.74575e+07	3.84687e+07	3.25184e+07	7.16249e+07	4.18455e+07	6.95144e+07	3.96837e+07	4.02302e+07	4.23555e+07
Com_674_pos	Indole-3-acetic acid	C10 H9 N O2	175.063	5.735	176.071	Full match	Full match	Full match	Organoheterocyclic compounds	Indoles and derivatives	Indolyl carboxylic acids and derivatives	Indole-3-acetic acid derivatives	3.72825e+07	3.29221e+07	2.64493e+07	2.94731e+07	3.56698e+07	2.88204e+07	3.38769e+07	3.36586e+07	6.78526e+07	3.41834e+07	2.40693e+07	2.38634e+07	2.63614e+07
Com_715_pos	Indole-3-acrylic acid	C11 H9 N O2	187.064	5.221	188.071	Full match	Full match	Full match	Organoheterocyclic compounds	Indoles and derivatives	Indoles	Indoles	3.4635e+07	4.35937e+07	3.16248e+07	5.80995e+07	4.84372e+07	5.2952e+07	3.53489e+07	3.79366e+07	4.22397e+07	5.01479e+07	3.30116e+07	2.9248e+07	3.28316e+07
Com_857_pos	Adenosine	C10 H13 N5 O4	267.096	3.131	268.104	Full match	Full match	Full match	Nucleosides, nucleotides, and analogues	Purine nucleosides	Not available	Purine nucleosides	1.64949e+07	2.90703e+07	1.89082e+07	5.36968e+07	2.24971e+07	1.58642e+07	4.05542e+07	3.75355e+07	1.07817e+07	3.91176e+07	1.88917e+07	1.83141e+07	1.92637e+07
Com_1001_pos	Acetylcholine	C7 H15 N O2	145.111	1.4	146.118	Full match	Full match	No results	Organic nitrogen compounds	Organonitrogen compounds	Quaternary ammonium salts	Acyl cholines	1.71856e+07	1.97889e+07	2.13912e+07	3.46574e+07	2.34209e+07	3.68482e+07	1.94951e+07	3.05597e+07	2.71602e+07	3.19752e+07	1.71892e+07	1.94992e+07	1.86193e+07
Com_1048_pos	L-Pyroglutamic acid	C5 H7 N O3	129.043	2.276	130.05	Full match	Full match	Full match	Organic acids and derivatives	Carboxylic acids and derivatives	Amino acids, peptides, and analogues	Alpha amino acids and derivatives	1.62569e+07	2.96792e+07	1.80628e+07	4.35888e+07	3.81596e+07	2.40239e+07	2.14021e+07	3.42215e+07	1.66079e+07	2.19164e+07	1.64346e+07	1.83488e+07	2.00056e+07
Com_1096_pos	Creatine	C4 H9 N3 O2	131.07	1.389	132.077	Full match	Full match	Full match	Organic acids and derivatives	Carboxylic acids and derivatives	Amino acids, peptides, and analogues	Alpha amino acids and derivatives	1.46088e+06	6.89746e+06	3.6788e+06	7.56021e+06	3.03791e+07	1.2237e+07	2.74239e+06	1.86732e+07	4.10736e+07	2.79628e+06	8.38528e+06	8.41352e+06	8.87384e+06
Com_1373_pos	tert-Butyl N-[1-(aminocarbonyl)-3-methylbutyl]carbamate	C11 H22 N2 O3	230.163	5.208	231.17	Full match	Full match	No results	Organic acids and derivatives	Carboxylic acids and derivatives	Amino acids, peptides, and analogues	Leucine and derivatives	1.51907e+07	8.77222e+06	1.28677e+07	2.85337e+07	3.02882e+07	2.15018e+07	1.037e+07	9.0278e+06	1.65168e+07	9.39116e+06	1.03672e+07	1.22965e+07	1.02745e+07
Com_1549_pos	Spermine	C10 H26 N4	202.216	1.163	203.223	Full match	Full match	Full match	Organic nitrogen compounds	Organonitrogen compounds	Amines	Dialkylamines	2.80444e+06	3.42682e+06	2.93956e+06	4.8271e+06	2.57294e+06	1.13253e+06	858177	2.3677e+07	1.20642e+06	3.78213e+06	2.32084e+06	1.43158e+06	2.31481e+06
Com_1593_pos	4-Methyl-5-thiazoleethanol	C6 H9 N O S	143.041	4.816	144.048	Full match	Full match	No results	Organoheterocyclic compounds	Azoles	Thiazoles	4,5-disubstituted thiazoles	3.5115e+06	2.23013e+06	4.32228e+06	2.57971e+07	5.08989e+06	2.97177e+06	2.05715e+06	2.22389e+06	2.7241e+06	3.98331e+06	4.03576e+06	3.3274e+06	3.84136e+06
Com_1598_pos	Pipecolic acid	C6 H11 N O2	129.079	1.145	130.087	Full match	Full match	Full match	Organic acids and derivatives	Carboxylic acids and derivatives	Amino acids, peptides, and analogues	Alpha amino acids	9.86703e+06	1.07257e+07	9.21737e+06	2.5773e+07	1.44388e+07	1.98752e+07	9.97841e+06	1.45357e+07	1.12371e+07	1.68436e+07	9.73261e+06	9.69711e+06	1.08438e+07
Com_2538_pos	8,8-dimethyl-2H,8H-pyrano[3,2-g]chromen-2-one	C14 H12 O3	228.079	5.487	229.086	Full match	Full match	No results					9.15159e+06	1.51189e+07	1.09523e+07	1.16524e+07	7.83105e+06	9.82009e+06	9.65989e+06	9.37053e+06	6.56235e+06	1.20642e+07	6.88765e+06	6.85606e+06	7.14554e+06
Com_6663_pos	5,6-dimethyl-4-oxo-4H-pyran-2-carboxylic acid	C8 H8 O4	168.043	5.133	169.05	Full match	Full match	Full match					1.84034e+06	2.33498e+06	1.74804e+06	2.66109e+06	2.3016e+06	1.84653e+06	1.35745e+06	1.82185e+06	1.24218e+06	1.68135e+06	1.00933e+06	1.30847e+06	1.5608e+06
Com_8128_pos	methyl 4-methyl-2-oxo-2H-pyran-6-carboxylate	C8 H8 O4	168.043	5.263	169.05	Full match	Full match	Full match					41620.9	256072	47651.8	58634.6	51423.5	41351.3	38348.4	51361	1.21446e+06	44057.8	34731.5	32969.7	32083.2
Com_52_pos	Hypoxanthine	C5 H4 N4 O	136.039	2.018	137.046	Full match	Full match	Full match	Organoheterocyclic compounds	Imidazopyrimidines	Purines and purine derivatives	Hypoxanthines	3.07196e+08	4.98709e+08	4.01012e+08	8.34912e+08	6.05233e+08	3.56078e+08	3.91411e+08	6.76963e+08	4.73143e+08	4.36355e+08	3.37992e+08	3.64916e+08	3.56281e+08
Com_215_pos	L-Phenylalanine	C9 H11 N O2	165.079	4.972	166.086	Full match	Full match	Full match	Organic acids and derivatives	Carboxylic acids and derivatives	Amino acids, peptides, and analogues	Phenylalanine and derivatives	1.09748e+08	1.45994e+08	8.96659e+07	2.08551e+08	1.35899e+08	1.72977e+08	1.00521e+08	1.37814e+08	1.25818e+08	2.0419e+08	1.02166e+08	9.621e+07	1.01902e+08
Com_310_pos	Adenine	C5 H5 N5	135.055	1.528	136.062	Full match	Full match	Full match	Organoheterocyclic compounds	Imidazopyrimidines	Purines and purine derivatives	6-aminopurines	3.49037e+07	4.17654e+07	4.00391e+07	7.02121e+07	2.44673e+07	2.767e+07	1.30236e+08	4.60003e+07	2.17522e+07	8.49443e+07	3.69213e+07	3.89387e+07	4.18678e+07
Com_421_pos	Xanthine	C5 H4 N4 O2	152.034	2.184	153.041	Full match	Full match	Full match	Organoheterocyclic compounds	Imidazopyrimidines	Purines and purine derivatives	Xanthines	4.40579e+07	4.21327e+07	3.46862e+07	1.11515e+08	5.66863e+07	5.69567e+07	3.62163e+07	4.84743e+07	3.7106e+07	6.38139e+07	3.80161e+07	3.36561e+07	3.59567e+07
Com_691_pos	Leucylproline	C11 H20 N2 O3	228.148	5.18	229.155	Full match	Full match	Full match	Organic acids and derivatives	Carboxylic acids and derivatives	Amino acids, peptides, and analogues	Dipeptides	3.89201e+07	4.71437e+07	3.12142e+07	6.69414e+07	3.17838e+07	4.27562e+07	3.93787e+07	2.68171e+07	2.49816e+07	4.30481e+07	3.13191e+07	3.0411e+07	3.13436e+07
Com_11_pos	5,6-dimethoxy-2-(2-methoxyphenyl)-4H-chromen-4-one	C18 H16 O5	294.089	5.626	295.096	Invalid mass	No results	No results					1.86372e+09	3.23962e+09	2.13312e+09	2.80869e+09	1.7192e+09	2.44517e+09	1.95178e+09	2.31171e+09	1.2403e+09	2.44975e+09	1.61312e+09	1.47205e+09	1.71481e+09
Com_20_pos	6-(3-hydroxybutan-2-yl)-5-(hydroxymethyl)-4-methoxy-2H-pyran-2-one	C11 H16 O5	210.087	5.836	211.094	Invalid mass	No results	No results					9.66049e+08	1.6123e+09	1.06072e+09	1.58262e+09	1.14993e+09	1.09791e+09	8.55963e+08	1.48717e+09	5.76265e+08	1.23355e+09	8.11267e+08	7.79953e+08	8.30931e+08
Com_32_pos	LSD-d3	C20 H22 [2]H3 N3 O	304.238	10.645	305.245	Invalid mass	No results	No results					6.10375e+08	2.06555e+08	7.15062e+08	8.28064e+08	6.45476e+08	9.9907e+08	7.70277e+08	4.08243e+08	6.62025e+08	6.25163e+08	5.57624e+08	4.72165e+08	5.38057e+08
Com_53_pos	Docosahexaenoic acid	C22 H32 O2	306.253	11.269	307.261	Invalid mass	No results	No results	Lipids and lipid-like molecules	Fatty Acyls	Fatty acids and conjugates	Very long-chain fatty acids	5.79944e+08	1.52635e+08	2.34328e+08	3.21836e+08	2.01679e+08	5.4688e+08	5.20454e+08	4.00873e+08	6.15649e+08	6.47604e+08	5.16482e+08	4.63789e+08	4.6562e+08
Com_66_pos	4-Hydroxyindole	C8 H7 N O	133.053	5.654	134.06	Full match	Not the top hit	Full match	Organoheterocyclic compounds	Indoles and derivatives	Hydroxyindoles	Hydroxyindoles	3.62539e+08	4.6171e+08	4.36888e+08	5.7746e+08	4.69312e+08	5.08213e+08	4.32142e+08	4.86394e+08	2.97344e+08	4.06307e+08	3.1541e+08	3.06844e+08	3.26405e+08
Com_88_pos	Linoleoyl Ethanolamide	C20 H37 N O2	301.298	7.554	302.305	Invalid mass	No results	No match	Organic nitrogen compounds	Organonitrogen compounds	Amines	N-acylethanolamines	1.38551e+08	6.65672e+07	4.18839e+08	4.47249e+08	1.74667e+08	3.31161e+08	4.14956e+08	1.68129e+08	4.49762e+08	3.01611e+08	1.89933e+08	1.95183e+08	2.05641e+08
Com_90_pos	2-[5-(2-hydroxypropyl)oxolan-2-yl]propanoic acid	C10 H18 O4	224.102	6.029	225.11	Invalid mass	No results	No results					2.54179e+08	4.72046e+08	2.43725e+08	4.19075e+08	2.6902e+08	2.60214e+08	1.90756e+08	4.13315e+08	1.04202e+08	3.21121e+08	2.12839e+08	2.03079e+08	2.04885e+08
Com_96_pos	2-phenyl-2,4,6,7-tetrahydrothiino[4,3-c]pyrazol-3-ol	C12 H12 N2 O S	232.068	5.834	233.076	Invalid mass	No results	No results					2.39982e+08	3.83244e+08	2.64668e+08	3.77985e+08	2.80803e+08	2.92193e+08	2.49733e+08	3.76259e+08	1.77835e+08	2.96411e+08	2.0199e+08	2.02194e+08	2.14538e+08
Com_146_pos	16(R)-HETE	C20 H32 O3	342.214	8.43	343.221	Invalid mass	No results	No results	Lipids and lipid-like molecules	Fatty Acyls	Eicosanoids	Hydroxyeicosatetraenoic acids	1.82853e+08	7.91624e+07	1.5812e+08	1.71506e+08	2.91161e+08	1.98354e+08	1.71551e+08	1.00256e+08	1.75828e+08	1.72957e+08	1.23785e+08	1.17111e+08	1.27538e+08
Com_153_pos	PE (17:0/17:1)	C39 H76 N O8 P	350.252	11.482	718.538	No results	Invalid mass	No results	Lipids and lipid-like molecules	Glycerophospholipids	Glycerophosphoethanolamines	1-alkyl,2-acylglycerophosphoethanolamines	6.67826e+07	2.40446e+07	1.6542e+07	1.68769e+07	1.01344e+07	2.38931e+08	1.02699e+08	6.45465e+07	7.86434e+07	4.24897e+07	6.37075e+07	7.5392e+07	4.69586e+07
Com_160_pos	Cer-NDS (d18:0/14:0)	C32 H65 N O3	511.496	8.66	512.504	No results	Full match	No results	Lipids and lipid-like molecules	Sphingolipids	Ceramides	Ceramides	1.25545e+08	2.5235e+08	1.67498e+08	1.21549e+07	2.1126e+08	8.75158e+07	1.25597e+08	2.44942e+08	2.03132e+08	1.10868e+08	1.22625e+08	1.5087e+08	7.06405e+07
Com_166_pos	Nicotinic Acid	C6 H5 N O2	123.032	2.017	124.039	No results	No results	Full match	Organoheterocyclic compounds	Pyridines and derivatives	Pyridinecarboxylic acids and derivatives	Pyridinecarboxylic acids	6.20581e+07	9.71805e+07	2.56514e+08	2.41253e+08	5.13098e+07	1.85682e+08	6.70428e+07	1.11857e+08	2.0921e+08	2.24243e+08	6.41572e+07	6.33112e+07	6.54275e+07
Com_194_pos	octadec-9-ynoic acid	C18 H32 O2	297.267	8.238	298.274	Invalid mass	No match	No results					8.44328e+07	1.03945e+08	8.85045e+07	7.12554e+07	7.89293e+07	5.98572e+07	6.81765e+07	6.39041e+07	6.71184e+07	5.59688e+07	1.5574e+08	1.55865e+08	1.57078e+08
Com_199_pos	(12Z)-9,10,11-trihydroxyoctadec-12-enoic acid	C18 H34 O5	312.23	6.884	313.237	Invalid mass	No results	No match					9.7553e+07	8.49715e+07	1.11808e+08	1.01263e+08	2.03414e+08	1.99869e+08	9.30758e+07	7.52498e+07	6.17314e+07	1.39517e+08	8.35543e+07	8.52645e+07	8.01144e+07
Com_236_pos	2-hydroxy-6-[(8Z,11Z)-pentadeca-8,11,14-trien-1-yl]benzoic acid	C22 H30 O3	302.222	10.089	303.229	Invalid mass	No results	No results					1.06127e+08	6.18001e+07	1.19896e+08	2.03351e+08	1.15827e+08	1.50392e+08	1.20284e+08	7.42738e+07	8.17154e+07	1.04045e+08	9.19007e+07	8.58199e+07	8.83392e+07
Com_259_pos	4-oxododecanedioic acid	C12 H20 O5	244.131	5.573	245.137	Full match	No results	No results					1.33789e+08	1.05172e+08	1.22087e+08	1.5518e+08	1.05485e+08	5.73934e+07	9.79521e+07	1.51418e+08	4.23993e+07	1.16448e+08	6.32603e+07	8.5425e+07	9.42781e+07
Com_266_pos	4-methoxy-9-(2-methylbut-3-en-2-yl)-7H-furo[3,2-g]chromen-7-one	C17 H16 O4	284.104	5.608	285.111	Full match	No results	No results					1.27008e+08	1.71779e+08	1.35326e+08	1.77074e+08	1.17011e+08	1.35222e+08	1.11489e+08	1.55748e+08	7.69236e+07	1.49734e+08	9.59586e+07	1.01338e+08	1.04345e+08
Com_340_pos	PE (15:0/15:0)	C35 H70 N O8 P	663.484	10.387	664.491	No results	Full match	No results	Lipids and lipid-like molecules	Glycerophospholipids	Glycerophosphoethanolamines	1-alkyl,2-acylglycerophosphoethanolamines	6.76659e+07	1.45131e+08	7.46877e+07	4.36126e+06	7.6561e+07	5.19259e+07	5.61885e+07	5.63706e+07	7.43649e+07	7.58785e+07	5.16712e+07	6.11399e+07	3.90301e+07
Com_359_pos	PE (16:0/16:0)	C37 H74 N O8 P	691.515	10.393	692.522	No results	Full match	No results	Lipids and lipid-like molecules	Glycerophospholipids	Glycerophosphoethanolamines	1-alkyl,2-acylglycerophosphoethanolamines	8.81627e+07	9.18944e+07	1.01404e+08	7.20393e+07	2.37139e+07	1.03772e+08	7.61968e+07	6.445e+07	1.00086e+08	5.62723e+07	6.83523e+07	5.85509e+07	5.1243e+07
Com_362_pos	Oleoyl ethanolamide	C20 H39 N O2	307.287	10.132	308.294	Invalid mass	No results	No results	Organic nitrogen compounds	Organonitrogen compounds	Amines	N-acylethanolamines	5.77594e+07	7.78204e+07	6.33761e+07	4.5201e+07	5.33392e+07	4.81021e+07	4.80183e+07	4.58755e+07	4.88115e+07	4.47541e+07	8.12191e+07	7.3866e+07	7.781e+07
Com_420_pos	Pyrithioxin	C16 H20 N2 O4 S2	368.087	5.515	369.095	No results	No results	Full match	Organoheterocyclic compounds	Pyridines and derivatives	Methylpyridines	Methylpyridines	5.62456e+07	7.93171e+07	9.40768e+07	1.04272e+08	6.65558e+07	9.04886e+07	6.44692e+07	9.67029e+07	4.01996e+07	6.93069e+07	5.70509e+07	4.9441e+07	5.22766e+07
Com_459_pos	Methionine sulfoxide	C5 H11 N O3 S	165.046	1.966	166.053	No results	No results	Full match	Organic acids and derivatives	Carboxylic acids and derivatives	Amino acids, peptides, and analogues	Alpha amino acids	4.44179e+07	6.01609e+07	4.14959e+07	1.03304e+08	5.42102e+07	6.41295e+07	3.98545e+07	5.13674e+07	4.4925e+07	6.64796e+07	4.33631e+07	4.11467e+07	3.70073e+07
Com_506_pos	LNH	C16 H26 N6 O5	382.196	5.837	383.203	Full match	Invalid mass	No results					4.53997e+07	8.09474e+07	5.31703e+07	9.0211e+07	4.98555e+07	5.81059e+07	3.6464e+07	8.29335e+07	6.07481e+06	6.32454e+07	3.75476e+07	3.85995e+07	4.13645e+07
Com_573_pos	(±)13-HpODE	C18 H32 O4	294.217	9.531	295.224	Invalid mass	Invalid mass	No results					2.59886e+07	1.07105e+07	3.12956e+07	6.26365e+07	1.89563e+07	6.71907e+07	4.71339e+07	1.46451e+07	2.15543e+07	4.99304e+07	2.55307e+07	2.46722e+07	2.55638e+07
Com_585_pos	Cer-NS (d18:2/16:1)	C34 H63 N O3	533.478	11.726	534.485	No results	Invalid mass	No results	Lipids and lipid-like molecules	Sphingolipids	Ceramides	Ceramides	4.43662e+07	2.79797e+06	993770	2.43454e+07	2.43861e+07	2.30348e+07	7.14672e+07	4.6377e+07	2.04921e+07	1.70432e+07	2.92996e+07	1.57132e+07	1.72736e+07
Com_588_pos	cyclohexyl{4-[4-nitro-2-(1H-pyrrol-1-yl)phenyl]piperazino}methanone	C21 H26 N4 O3	364.186	6.039	365.193	Invalid mass	No results	No results					3.95125e+07	6.37056e+07	4.75679e+07	7.84931e+07	4.91561e+07	6.06785e+07	3.18596e+07	7.10448e+07	2.01619e+07	5.89824e+07	3.34372e+07	3.6666e+07	3.63049e+07
Com_589_pos	Styrene	C8 H8	104.063	5.126	105.07	No results	No results	Full match	Benzenoids	Benzene and substituted derivatives	Styrenes	Styrenes	4.83523e+07	5.93899e+07	3.89554e+07	6.9238e+07	4.1193e+07	6.51715e+07	5.01501e+07	4.50947e+07	1.06182e+07	2.255e+07	3.10894e+07	3.1444e+07	3.51384e+07
Com_594_pos	N-(4-butyl-2-methylphenyl)-N'-[4-(4-methylpiperazino)phenyl]urea	C23 H32 N4 O	380.254	7.119	381.261	Invalid mass	No results	No results					4.69465e+07	8.46815e+07	4.86941e+07	2.23366e+07	3.31496e+07	3.61104e+07	3.48975e+07	3.09027e+07	1.85528e+07	6.02249e+07	2.89374e+07	2.97211e+07	2.92585e+07
Com_608_pos	PE (14:0/14:0)	C33 H66 N O8 P	635.453	11.248	636.46	No results	Full match	No results	Lipids and lipid-like molecules	Glycerophospholipids	Glycerophosphoethanolamines	1-alkyl,2-acylglycerophosphoethanolamines	5.38024e+07	1.05281e+07	3.42483e+06	2.47068e+07	2.0831e+07	3.68603e+07	5.29053e+07	3.61055e+07	7.55047e+07	2.21003e+07	3.92098e+07	3.10871e+07	3.47294e+07
Com_627_pos	Methyl palmitate	C17 H34 O2	287.282	6.555	288.289	Invalid mass	Invalid mass	No results	Lipids and lipid-like molecules	Fatty Acyls	Fatty acid esters	Fatty acid methyl esters	4.2962e+07	5.56266e+07	4.82934e+07	4.79199e+07	4.44024e+07	3.5036e+07	4.46887e+07	4.30772e+07	5.27614e+07	4.569e+07	4.77299e+07	4.45716e+07	4.58075e+07
Com_695_pos	Isohomovanillic acid	C9 H10 O4	182.056	5.468	183.063	Invalid mass	Invalid mass	No results	Benzenoids	Phenols	Methoxyphenols	Methoxyphenols	4.07267e+07	7.18931e+07	2.429e+07	3.7965e+07	2.277e+07	2.59062e+07	2.52059e+07	3.86664e+07	1.3027e+07	4.60078e+07	2.41628e+07	2.3441e+07	2.43243e+07
Com_711_pos	PE (16:0/16:1)	C37 H72 N O8 P	689.5	11.261	690.506	No results	Full match	No results	Lipids and lipid-like molecules	Glycerophospholipids	Glycerophosphoethanolamines	1-alkyl,2-acylglycerophosphoethanolamines	4.33092e+07	9.47423e+06	8.85172e+06	1.65145e+06	1.3512e+07	4.50067e+07	3.42111e+07	3.69785e+07	4.89118e+07	5.22681e+07	4.19709e+07	3.47688e+07	1.93336e+07
Com_716_pos	2-(2,6-dimethoxyphenyl)-5,6-dimethoxy-4H-chromen-4-one	C19 H18 O6	324.099	5.543	325.107	Invalid mass	No results	No results					2.31816e+07	4.56366e+07	5.03891e+07	6.52937e+07	2.57304e+07	4.27822e+07	3.26538e+07	5.39711e+07	2.25551e+07	3.85745e+07	2.63859e+07	2.48469e+07	3.20902e+07
Com_747_pos	Punicic Acid	C18 H30 O2	278.223	11.621	574.48	No results	No results	Full match	Lipids and lipid-like molecules	Fatty Acyls	Lineolic acids and derivatives	Lineolic acids and derivatives	1.94838e+07	1.08772e+07	2.40639e+06	8.46907e+06	1.76754e+07	4.53371e+07	3.9489e+07	2.24713e+07	2.41721e+07	1.62452e+07	3.23962e+07	3.86909e+07	1.7618e+07
Com_754_pos	Quinoline	C9 H7 N	129.058	5.736	130.065	Full match	Not the top hit	No results	Organoheterocyclic compounds	Quinolines and derivatives	Not available	Quinolines and derivatives	3.43971e+07	2.14468e+07	2.12905e+07	1.94518e+07	3.46931e+07	2.1226e+07	2.75669e+07	2.50927e+07	6.02104e+07	2.81845e+07	1.89401e+07	2.35797e+07	2.70653e+07
Com_787_pos	Eicosapentaenoic acid	C20 H30 O2	308.232	9.539	309.239	Invalid mass	No results	No results	Lipids and lipid-like molecules	Fatty Acyls	Fatty acids and conjugates	Long-chain fatty acids	3.5142e+07	1.39218e+07	5.50986e+07	4.12565e+07	3.62333e+07	3.25503e+07	2.65961e+07	2.43049e+07	1.96574e+07	2.69564e+07	2.38721e+07	2.14322e+07	3.08221e+07
Com_791_pos	PE (14:0/15:0)	C34 H68 N O8 P	649.468	11.682	650.475	No results	Full match	No results	Lipids and lipid-like molecules	Glycerophospholipids	Glycerophosphoethanolamines	1-alkyl,2-acylglycerophosphoethanolamines	2.87312e+07	1.31622e+07	2.73297e+06	3.33274e+07	3.59516e+07	3.64764e+07	5.12558e+07	4.21696e+07	3.94413e+07	1.59876e+07	3.45901e+07	3.36002e+07	2.29289e+07
Com_796_pos	Sebacic acid	C10 H18 O4	202.12	5.656	203.128	No results	No results	Full match	Lipids and lipid-like molecules	Fatty Acyls	Fatty acids and conjugates	Medium-chain fatty acids	3.10875e+07	6.22015e+07	2.35732e+07	3.82571e+07	2.42855e+07	2.14527e+07	2.061e+07	4.2724e+07	1.31728e+07	3.18991e+07	2.1644e+07	1.91089e+07	2.24534e+07
Com_802_pos	3-(3,4,5-trimethoxyphenyl)propanoic acid	C12 H16 O5	240.097	5.414	241.105	Invalid mass	No results	No results					2.32212e+07	6.16868e+07	1.58506e+07	2.3261e+07	1.27061e+07	1.29154e+07	1.48234e+07	1.90772e+07	7.01197e+06	1.38219e+07	1.0993e+07	1.44938e+07	1.47907e+07
Com_824_pos	(2S)-2-(2-hydroxypropan-2-yl)-2H,3H,7H-furo[3,2-g]chromen-7-one	C14 H14 O4	246.084	6.053	247.091	Invalid mass	No results	No results					3.05599e+07	6.01574e+07	2.63891e+07	4.23289e+07	2.7002e+07	3.77998e+07	2.85751e+07	3.95794e+07	1.44877e+07	3.5667e+07	2.39072e+07	2.55299e+07	2.65529e+07
Com_834_pos	5-(6-hydroxy-6-methyloctyl)-2,5-dihydrofuran-2-one	C13 H22 O3	226.156	6.473	227.164	Full match	No results	No results					2.90867e+07	5.68814e+07	7.20136e+06	5.04741e+07	3.84748e+07	3.22151e+07	2.83341e+07	4.86842e+07	1.67241e+07	4.15272e+07	2.52698e+07	2.67772e+07	2.82723e+07
Com_847_pos	Psoralidin	C20 H16 O5	336.099	6.943	337.107	No results	Full match	No results	Phenylpropanoids and polyketides	Isoflavonoids	Coumestans	Coumestans	3.95052e+07	1.94329e+07	4.48432e+07	3.08061e+07	2.49307e+07	4.32789e+07	3.31032e+07	9.1239e+06	2.12734e+07	4.52953e+07	2.22386e+07	1.80329e+07	2.24034e+07
Com_848_pos	Androstenedione	C19 H26 O2	286.188	9.967	287.195	Invalid mass	No results	No results	Lipids and lipid-like molecules	Steroids and steroid derivatives	Androstane steroids	Androgens and derivatives	3.47298e+07	1.25609e+07	4.43023e+07	4.68559e+07	3.30295e+07	4.37248e+07	4.35762e+07	1.85297e+07	3.65516e+07	3.36773e+07	2.12741e+07	1.89521e+07	2.03327e+07
Com_900_pos	Isopropyl myristate	C17 H34 O2	287.282	7.27	288.289	Invalid mass	No results	No results	Lipids and lipid-like molecules	Fatty Acyls	Fatty acid esters	Fatty acid esters	1.99208e+07	7.83099e+06	4.52591e+07	5.04024e+07	2.37609e+07	3.23889e+07	4.0341e+07	1.87998e+07	4.50847e+07	3.18849e+07	2.15555e+07	2.07332e+07	2.33456e+07
Com_926_pos	9-Oxo-ODE	C18 H30 O3	294.217	9.207	295.224	Invalid mass	Invalid mass	No results	Lipids and lipid-like molecules	Fatty Acyls	Lineolic acids and derivatives	Lineolic acids and derivatives	1.83988e+07	7.06607e+06	3.72445e+07	3.74859e+07	3.56985e+07	3.99654e+07	3.15399e+07	2.01039e+07	2.33754e+07	2.73329e+07	1.2949e+07	1.24374e+07	1.30716e+07
Com_950_pos	2-Arachidonoyl glycerol	C23 H38 O4	378.274	10.073	379.281	Invalid mass	No results	No results	Lipids and lipid-like molecules	Endocannabinoids	Not available	Endocannabinoids	2.30378e+07	2.13724e+07	3.24856e+07	4.80207e+07	4.209e+07	2.04689e+07	2.82482e+07	2.93294e+07	1.57845e+07	2.10791e+07	2.23367e+07	1.83996e+07	2.08532e+07
Com_973_pos	2-Linoleoyl glycerol	C21 H38 O4	336.264	10.355	337.271	Invalid mass	No results	No results	Lipids and lipid-like molecules	Fatty Acyls	Lineolic acids and derivatives	Lineolic acids and derivatives	2.62421e+07	1.59399e+07	3.2708e+07	4.69147e+07	3.99959e+07	2.64511e+07	2.53146e+07	3.07813e+07	1.73072e+07	3.24756e+07	2.27941e+07	2.12413e+07	2.29342e+07
Com_984_pos	4-(pentyloxy)benzene-1-carbohydrazide	C12 H18 N2 O2	222.134	5.45	223.142	Invalid mass	No results	No results					1.40029e+07	1.93469e+07	1.65196e+07	1.29555e+07	1.51973e+07	1.03576e+07	1.36256e+07	7.07664e+06	1.46806e+07	9.80268e+06	2.95374e+07	2.80287e+07	2.86526e+07
Com_993_pos	(3R)-8-hydroxy-3-(4-hydroxyphenyl)-3,4-dihydro-1H-2-benzopyran-1-one	C15 H12 O4	256.073	5.565	257.08	Full match	Partial match	No results					3.32707e+07	4.94985e+07	3.23841e+07	3.40461e+07	2.6995e+07	3.47068e+07	3.07706e+07	3.98047e+07	1.90243e+07	3.21441e+07	2.27156e+07	2.23956e+07	2.34849e+07
Com_1015_pos	DL-Dipalmitoylphosphatidylcholine	C40 H80 N O8 P	716.532	11.272	734.566	No results	Invalid mass	No results	Lipids and lipid-like molecules	Glycerophospholipids	Glycerophosphocholines	Phosphatidylcholines	3.09909e+07	3.63606e+06	5.50329e+06	1.40176e+06	4.75995e+06	3.01274e+07	3.95422e+07	2.91759e+07	2.21865e+07	1.76502e+07	1.43061e+07	1.3365e+07	7.99909e+06
Com_1114_pos	Oleanolic acid	C30 H48 O3	478.342	8.362	479.349	Invalid mass	No results	No results	Lipids and lipid-like molecules	Prenol lipids	Triterpenoids	Triterpenoids	2.97107e+07	1.41922e+07	3.36819e+07	2.08391e+07	3.16643e+07	2.67473e+07	2.36603e+07	1.32816e+07	1.93077e+07	2.89546e+07	1.78754e+07	2.07469e+07	1.78358e+07
Com_1129_pos	Nervonic ceramide	C42 H81 N O3	647.633	10.11	648.64	Invalid mass	No results	No results	Lipids and lipid-like molecules	Sphingolipids	Ceramides	Ceramides	7.21628e+06	1.14991e+06	6.33021e+06	1.23621e+07	3.85732e+07	6.41791e+06	4.28953e+06	4.0241e+06	1.86024e+06	3.37618e+06	7.22181e+06	7.49048e+06	6.68489e+06
Com_1143_pos	PC (14:0e/17:1)	C39 H78 N O7 P	703.551	10.719	704.559	No results	Full match	No results	Lipids and lipid-like molecules	Glycerophospholipids	Glycerophosphocholines	Phosphocholines	7.79929e+06	862616	7.55172e+06	5.4576e+06	3.80907e+06	3.21116e+07	1.08659e+06	4.20822e+06	1.06343e+07	1.08775e+07	2.84066e+06	3.67104e+06	3.59531e+06
Com_1185_pos	6-Methylquinoline	C10 H9 N	143.074	5.224	144.081	Full match	Not the top hit	No results	Organoheterocyclic compounds	Quinolines and derivatives	Not available	Quinolines and derivatives	1.8161e+07	1.52725e+07	1.58672e+07	3.21206e+07	3.11823e+07	2.33546e+07	1.43729e+07	3.35654e+07	1.94431e+07	2.53205e+07	1.65313e+07	1.48223e+07	1.67498e+07
Com_1189_pos	5'-Deoxy-5'-(Methylthio)Adenosine	C11 H15 N5 O3 S	297.09	5.149	298.097	No results	No results	Full match	Nucleosides, nucleotides, and analogues	5'-deoxyribonucleosides	5'-deoxy-5'-thionucleosides	5'-deoxy-5'-thionucleosides	2.46996e+07	4.07596e+07	1.96239e+07	2.09673e+07	1.54553e+07	1.69348e+07	1.76698e+07	1.82793e+07	9.65608e+06	2.80449e+07	1.37897e+07	1.44314e+07	1.58971e+07
Com_1222_pos	4-(trifluoromethyl)nicotinic acid	C7 H4 F3 N O2	191.017	1.323	192.024	Invalid mass	No results	No results					1.45621e+07	2.11549e+07	2.28878e+07	3.64655e+07	2.77574e+07	2.7564e+07	1.57258e+07	2.06656e+07	1.41772e+07	1.8146e+07	1.49356e+07	1.61023e+07	1.5517e+07
Com_1274_pos	13(S)-HOTrE	C18 H30 O3	294.219	7.048	295.227	Full match	Partial match	Full match	Lipids and lipid-like molecules	Fatty Acyls	Lineolic acids and derivatives	Lineolic acids and derivatives	1.91692e+07	1.96314e+07	1.81261e+07	1.80876e+07	2.91279e+07	2.78522e+07	7.71064e+06	1.43674e+07	1.33437e+07	2.81178e+07	1.66811e+07	1.69889e+07	1.30306e+07
Com_1276_pos	4-Hydroxyisoleucine	C6 H13 N O3	147.09	1.473	148.097	No results	No results	Full match	Organic acids and derivatives	Carboxylic acids and derivatives	Amino acids, peptides, and analogues	Isoleucine and derivatives	1.20769e+07	3.70126e+07	1.51084e+07	2.36895e+07	2.22315e+07	1.97602e+07	2.77633e+07	2.51512e+07	1.08926e+07	2.02499e+07	1.38325e+07	1.34062e+07	1.53522e+07
Com_1277_pos	5-(2,5-dihydroxyhexyl)oxolan-2-one	C10 H18 O4	224.104	5.544	225.111	Invalid mass	No match	No results					1.75452e+07	3.63737e+07	1.38159e+07	2.6897e+07	1.78798e+07	1.59675e+07	1.22178e+07	3.02363e+07	1.0431e+07	2.39465e+07	1.06656e+07	1.20188e+07	1.05493e+07
Com_1287_pos	Prostaglandin K2	C20 H30 O5	332.196	6.504	333.203	Invalid mass	Invalid mass	No results	Lipids and lipid-like molecules	Fatty Acyls	Eicosanoids	Prostaglandins and related compounds	1.62626e+07	2.09596e+07	1.83257e+07	2.64976e+07	2.79431e+07	1.89089e+07	1.78438e+07	2.03415e+07	1.05396e+07	1.95895e+07	1.48355e+07	2.11876e+07	1.57062e+07
Com_1296_pos	Prostaglandin F2α	C20 H34 O5	336.234	11.708	337.241	Invalid mass	No results	No results	Lipids and lipid-like molecules	Fatty Acyls	Eicosanoids	Prostaglandins and related compounds	2.03584e+07	2.8696e+06	5.21794e+06	3.6096e+06	2.77575e+06	2.04747e+07	1.56836e+07	8.61477e+06	1.97571e+07	3.0129e+07	1.71587e+07	1.53945e+07	1.90651e+07
Com_1311_pos	methyl 2-[(2-acetyl-3-oxo-1-butenyl)amino]acetate	C9 H13 N O4	199.085	4.993	200.092	Full match	No results	No results					1.91656e+07	3.57559e+07	1.46139e+07	1.89153e+07	1.23062e+07	1.1997e+07	1.15192e+07	1.87754e+07	6.27492e+06	2.4893e+07	1.22326e+07	1.07996e+07	1.29737e+07
Com_1354_pos	Thromboxane B2	C20 H34 O6	392.217	5.941	393.224	Invalid mass	Invalid mass	No results	Lipids and lipid-like molecules	Fatty Acyls	Eicosanoids	Thromboxanes	2.05582e+07	1.37294e+07	1.65516e+07	3.21188e+07	1.56414e+07	1.44696e+07	1.18857e+07	2.10337e+07	7.38368e+06	8.47956e+06	1.23255e+07	1.26355e+07	1.20164e+07
Com_1379_pos	1-(4-methylphenyl)-3,5-diphenylpent-2-ene-1,5-dione	C24 H20 O2	322.139	5.783	323.146	Invalid mass	No results	No results					1.93953e+07	3.39233e+07	1.85797e+07	1.10588e+07	2.08456e+07	2.08722e+07	1.47504e+07	2.28394e+07	8.77417e+06	1.6808e+07	1.65556e+07	1.26601e+07	1.68145e+07
Com_1385_pos	Tetracycline	C22 H24 N2 O8	444.157	5.914	445.165	No results	Invalid mass	No results	Phenylpropanoids and polyketides	Tetracyclines	Not available	Tetracyclines	1.74513e+07	2.07599e+07	1.84633e+07	1.60065e+07	1.40164e+07	2.53542e+07	1.4979e+07	1.66494e+07	1.07945e+07	1.86791e+07	1.2661e+07	1.00563e+07	1.23946e+07
Com_1394_pos	11-Deoxy prostaglandin F1β	C20 H36 O4	322.251	7.119	323.258	Invalid mass	Invalid mass	No results	Lipids and lipid-like molecules	Fatty Acyls	Eicosanoids	Prostaglandins and related compounds	1.91456e+07	3.35686e+07	1.82921e+07	9.92508e+06	1.2442e+07	1.49816e+07	1.39557e+07	1.24225e+07	6.68676e+06	2.5967e+07	1.24346e+07	1.15623e+07	1.14948e+07
Com_1396_pos	Testosterone undecanoate	C30 H48 O3	456.36	7.887	457.368	Full match	Partial match	No results	Lipids and lipid-like molecules	Steroids and steroid derivatives	Steroid esters	Steroid esters	1.29326e+07	7.70663e+06	2.3458e+07	2.72235e+07	2.62071e+07	2.51395e+07	2.06128e+07	1.10247e+07	1.38226e+07	2.23926e+07	1.43227e+07	1.19061e+07	1.52153e+07
Com_1403_pos	Sinapinic acid	C11 H12 O5	246.05	5.394	247.058	No results	Invalid mass	No results	Phenylpropanoids and polyketides	Cinnamic acids and derivatives	Hydroxycinnamic acids and derivatives	Hydroxycinnamic acids	1.39274e+07	2.26503e+07	1.99717e+07	3.07684e+07	1.87761e+07	1.73179e+07	1.53458e+07	2.47117e+07	9.54249e+06	1.84907e+07	1.40735e+07	1.2651e+07	1.36347e+07
Com_1412_pos	Ergosta-5,7,9(11),22-Tetraen-3-beta-Ol	C28 H42 O	394.323	8.542	395.33	No results	No results	Full match					1.71985e+07	8.20465e+06	2.439e+07	1.51732e+07	1.81087e+07	2.48372e+07	1.769e+07	6.39582e+06	1.28201e+07	2.0837e+07	1.29705e+07	1.1e+07	1.1701e+07
Com_1428_pos	N-Octyl-2-pyrrolidone	C12 H23 N O	180.151	9.308	181.159	Invalid mass	Invalid mass	No results					1.03343e+07	1.31296e+07	8.58674e+06	8.64908e+06	9.5614e+06	6.72978e+06	7.11283e+06	7.79127e+06	7.87454e+06	6.89422e+06	1.0219e+07	1.75978e+07	1.96078e+07
Com_1430_pos	4-(2,3-dihydro-1,4-benzodioxin-6-yl)butanoic acid	C12 H14 O4	222.086	5.609	223.094	Invalid mass	No results	No results					2.20447e+07	2.37717e+07	1.95704e+07	1.83183e+07	1.50336e+07	1.66495e+07	1.5431e+07	1.836e+07	9.61964e+06	2.41842e+07	1.45449e+07	1.25309e+07	1.36586e+07
Com_1431_pos	Sphingosine (d18:1)	C18 H37 N O2	299.282	9.551	300.29	Full match	No results	Full match					1.7176e+07	1.25912e+07	1.82435e+07	2.58242e+07	1.61277e+07	1.7318e+07	1.82462e+07	1.1224e+07	1.4342e+07	1.34023e+07	1.82688e+07	1.88848e+07	1.7238e+07
Com_1441_pos	RKK	C18 H38 N8 O4	430.306	10.388	431.312	Invalid mass	No results	No results					2.18901e+07	7.09729e+06	2.47536e+07	2.51007e+07	2.67226e+07	2.08548e+07	1.72003e+07	1.12696e+07	1.78943e+07	1.70937e+07	9.876e+06	1.60169e+07	1.4754e+07
Com_1468_pos	6-[2-(2H-1,3-benzodioxol-5-yl)ethyl]-4-methoxy-2H-pyran-2-one	C15 H14 O5	274.084	5.484	275.091	Full match	No results	No results					2.12907e+07	2.76767e+07	2.01601e+07	2.07272e+07	1.54497e+07	1.72361e+07	1.9078e+07	2.18165e+07	1.52504e+07	2.61622e+07	1.50048e+07	1.32135e+07	1.29799e+07
Com_1518_pos	Ergocalciferol	C28 H44 O	378.328	9.695	379.335	Invalid mass	No results	No results	Lipids and lipid-like molecules	Steroids and steroid derivatives	Vitamin D and derivatives	Vitamin D and derivatives	1.76741e+07	3.64504e+06	2.61405e+07	1.67402e+07	8.78675e+06	1.95369e+07	1.81425e+07	6.7241e+06	1.10135e+07	2.07944e+07	1.15529e+07	1.05251e+07	1.10226e+07
Com_1556_pos	LPE 16:0	C21 H44 N O7 P	453.286	9.145	454.293	No results	Full match	Full match	Lipids and lipid-like molecules	Glycerophospholipids	Glycerophosphoethanolamines	1-acyl-sn-glycero-3-phosphoethanolamines	9.7242e+06	4.29607e+06	1.64549e+07	2.65543e+07	1.66445e+07	8.28661e+06	8.62809e+06	1.19591e+07	4.99161e+06	9.79025e+06	7.80517e+06	7.83661e+06	8.4663e+06
Com_1573_pos	5-acetyl-2,6-dimethyl-1,2,3,4-tetrahydropyridin-4-one	C9 H13 N O2	167.095	5.746	168.102	Full match	Partial match	Full match					1.14532e+07	2.06883e+07	1.60546e+07	2.00051e+07	8.92417e+06	2.12916e+07	1.19101e+07	2.13164e+07	7.35067e+06	1.68299e+07	1.0563e+07	1.04829e+07	1.14006e+07
Com_1576_pos	α-Estradiol	C18 H24 O2	272.172	9.525	273.18	Invalid mass	No results	No results	Lipids and lipid-like molecules	Steroids and steroid derivatives	Estrane steroids	Estrogens and derivatives	1.41834e+07	4.5341e+06	1.92806e+07	3.23658e+06	1.55088e+07	2.12334e+07	1.7744e+07	5.71864e+06	1.19995e+07	1.28841e+07	1.05225e+07	9.2061e+06	1.00795e+07
Com_1583_pos	ANH	C13 H20 N6 O5	340.15	5.641	341.157	Full match	No results	No results					7.94771e+06	2.41175e+07	8.12062e+06	1.18064e+07	1.03268e+07	7.68654e+06	756798	2.30392e+07	7.28421e+06	1.0528e+07	6.44633e+06	5.96138e+06	6.27003e+06
Com_1587_pos	Sedanolide	C12 H18 O2	176.12	6.475	177.127	Invalid mass	Invalid mass	No results	Organoheterocyclic compounds	Isobenzofurans	Not available	Isobenzofurans	1.32257e+07	2.80177e+07	1.41574e+07	2.05687e+07	1.91876e+07	1.51444e+07	1.51769e+07	2.19741e+07	9.39938e+06	2.07485e+07	1.39072e+07	1.28898e+07	1.30757e+07
Com_1612_pos	WNK	C21 H30 N6 O5	195.127	6.002	429.218	Invalid mass	No results	No results					1.14026e+06	2.75491e+07	1.48078e+06	4.16856e+06	1.87072e+06	2.54603e+06	1.56544e+06	3.05935e+06	1.57964e+06	3.15225e+06	6.51796e+06	5.36203e+06	5.03598e+06
Com_1626_pos	Palmitoleic Acid	C16 H30 O2	254.224	9.301	255.231	Full match	No results	Full match	Lipids and lipid-like molecules	Fatty Acyls	Fatty acids and conjugates	Long-chain fatty acids	9.26732e+06	6.22326e+06	1.83341e+07	1.99258e+07	1.77215e+07	2.02344e+07	1.26898e+07	1.09045e+07	1.09224e+07	1.46859e+07	1.04146e+07	9.90944e+06	9.43977e+06
Com_1676_pos	Desthiobiotin	C10 H18 N2 O3	214.132	5.013	215.139	Full match	No results	No results	Organoheterocyclic compounds	Azoles	Imidazoles	Imidazolyl carboxylic acids and derivatives	9.21215e+06	1.14676e+07	1.26574e+07	1.66928e+07	4.54258e+06	1.92595e+07	1.00366e+07	2.24279e+06	5.88152e+06	5.93567e+06	7.6555e+06	7.54438e+06	7.36445e+06
Com_1700_pos	3-methoxy-2-phenyl-4H-furo[2,3-h]chromen-4-one	C18 H12 O4	292.073	5.493	293.081	Full match	No results	No results					1.12807e+07	1.2703e+07	2.19522e+07	2.24378e+07	1.09411e+07	1.63429e+07	1.63881e+07	2.07168e+07	5.13147e+06	1.06025e+07	1.45165e+07	1.39332e+07	1.45891e+07
Com_1703_pos	Senecionine	C18 H25 N O5	335.175	9.306	336.182	Full match	No results	No results	Phenylpropanoids and polyketides	Macrolides and analogues	Not available	Macrolides and analogues	6.65128e+06	1.01705e+07	7.25577e+06	4.8947e+06	7.08298e+06	5.1496e+06	5.61254e+06	5.9229e+06	7.25926e+06	4.9713e+06	1.23984e+07	1.45968e+07	1.41326e+07
Com_1712_pos	L-lysine	C6 H14 N2 O2	146.106	1.193	147.113	No results	No results	Full match	Organic acids and derivatives	Carboxylic acids and derivatives	Amino acids, peptides, and analogues	L-alpha-amino acids	4.14785e+06	5.32984e+06	5.05147e+06	2.32492e+07	5.37992e+06	9.72509e+06	3.95682e+06	5.42686e+06	5.50513e+06	6.66111e+06	4.19015e+06	4.47287e+06	5.2464e+06
Com_1735_pos	3-Methylcrotonylglycine	C7 H11 N O3	157.074	4.87	158.082	Full match	No results	No results	Organic acids and derivatives	Carboxylic acids and derivatives	Amino acids, peptides, and analogues	N-acyl-alpha amino acids	4.58981e+06	4.84084e+06	7.81623e+06	9.11256e+06	5.83909e+06	8.61542e+06	2.18973e+06	2.02871e+07	2.429e+06	6.81662e+06	5.43511e+06	5.0408e+06	5.70352e+06
Com_1738_pos	gamma-Tocopherol	C28 H48 O2	416.366	11.42	417.373	No results	No results	Full match	Lipids and lipid-like molecules	Prenol lipids	Quinone and hydroquinone lipids	Tocopherols	1.18929e+07	623045	3.78053e+06	2.36166e+06	2.23461e+06	1.70542e+07	7.74257e+06	5.02569e+06	7.38409e+06	2.04852e+07	6.61534e+06	6.97564e+06	7.88216e+06
Com_1772_pos	4-(4-methylphenyl)-2-phenyl-1,3-thiazole	C16 H13 N S	251.077	5.158	252.084	Full match	No results	No results					1.21009e+07	1.29888e+07	1.43849e+07	3.3912e+06	8.22678e+06	6.12591e+06	9.43118e+06	1.42286e+07	7.82987e+06	1.99932e+07	8.62944e+06	7.53937e+06	7.73828e+06
Com_1779_pos	L-(+)-Citrulline	C6 H13 N3 O3	197.078	1.326	198.085	Invalid mass	Invalid mass	No results	Organic acids and derivatives	Carboxylic acids and derivatives	Amino acids, peptides, and analogues	Alpha amino acids	6.80447e+06	8.81955e+06	1.31742e+07	9.89863e+06	1.27189e+07	1.80339e+07	1.06723e+07	6.65013e+06	1.48786e+07	1.22676e+07	7.1153e+06	8.4617e+06	7.15031e+06
Com_1836_pos	2-({[4-(6-methyl-1,3-benzothiazol-2-yl)phenyl]imino}methyl)phenol	C21 H16 N2 O S	344.102	6.738	345.109	Invalid mass	No results	No results					9.74299e+06	5.3257e+06	2.0346e+07	8.22333e+06	7.03142e+06	1.73504e+07	7.00321e+06	2.84882e+06	6.5126e+06	9.60229e+06	5.69454e+06	5.707e+06	5.6576e+06
Com_1903_pos	N2-tetrahydrofuran-2-ylmethyl-4-(4-fluorophenyl)-1,3-thiazol-2-amine	C14 H15 F N2 O S	278.092	6.743	279.099	Invalid mass	No results	No results					1.04499e+07	1.3459e+07	1.34528e+07	9.40246e+06	1.17677e+07	9.78138e+06	1.81181e+07	1.49144e+07	1.66979e+07	1.39876e+07	9.2029e+06	8.80059e+06	9.16492e+06
Com_1974_pos	NNK	C14 H26 N6 O6	198.088	5.905	397.183	Invalid mass	No results	No results	Organic oxygen compounds	Organooxygen compounds	Carbonyl compounds	Aryl alkyl ketones	1.55059e+06	1.84009e+07	1.04825e+07	1.5317e+07	1.33398e+07	9.3412e+06	6.20904e+06	1.72391e+07	4.06934e+06	9.86568e+06	7.39265e+06	6.7951e+06	8.4959e+06
Com_2006_pos	Lysopc 14:0	C22 H46 N O7 P	467.301	9.652	468.308	No results	No results	Full match	Lipids and lipid-like molecules	Glycerophospholipids	Glycerophosphocholines	1-acyl-sn-glycero-3-phosphocholines	8.43774e+06	5.92998e+06	1.02478e+07	1.90427e+07	1.06698e+07	5.30813e+06	6.1172e+06	8.01142e+06	3.14241e+06	1.06637e+07	5.68309e+06	4.42458e+06	5.39594e+06
Com_2014_pos	4-(3,4-dihydro-2H-1,5-benzodioxepin-7-ylamino)-4-oxobutanoic acid	C13 H15 N O5	247.081	5.608	248.089	Invalid mass	No results	No results					8.43505e+06	1.51698e+07	1.4081e+07	1.79798e+07	1.11613e+07	1.53677e+07	8.98725e+06	1.62564e+07	5.38179e+06	1.07503e+07	8.45216e+06	7.66843e+06	8.23606e+06
Com_2040_pos	Urocanic acid	C6 H6 N2 O2	138.043	1.955	139.051	No results	Full match	Full match	Organoheterocyclic compounds	Azoles	Imidazoles	Imidazolyl carboxylic acids and derivatives	7.05678e+06	7.37489e+06	8.11769e+06	1.53686e+07	1.4679e+07	1.4615e+07	6.69689e+06	7.6115e+06	1.01503e+07	3.04673e+06	7.90408e+06	7.13973e+06	1.20587e+07
Com_2096_pos	N8-Acetylspermidine	C9 H21 N3 O	187.168	1.316	188.176	No results	Full match	No results	Organic acids and derivatives	Carboximidic acids and derivatives	Carboximidic acids	Carboximidic acids	6.20993e+06	7.06082e+06	9.29819e+06	1.61228e+07	1.73301e+07	1.14783e+07	8.0124e+06	1.18606e+07	9.33511e+06	6.96003e+06	7.97716e+06	6.30418e+06	8.55179e+06
Com_2100_pos	N-isopropyl-N'-(2-oxoazepan-3-yl)urea	C10 H19 N3 O2	235.132	5.351	236.14	Invalid mass	No results	No results					846717	1.65581e+06	992862	2.17188e+06	1.17722e+06	1.5249e+06	702809	1.59555e+07	362268	1.02926e+06	1.70892e+06	1.56932e+06	1.37507e+06
Com_2151_pos	N'-(4-methoxy-1,3-benzothiazol-2-yl)-N,N-dimethyliminoformamide	C11 H13 N3 O S	235.082	5.164	236.09	Invalid mass	No results	No results					6.72918e+06	6.02423e+06	2.92346e+06	4.78523e+06	6.27203e+06	3.67093e+06	5.16212e+06	1.542e+07	2.59729e+06	5.55714e+06	3.88581e+06	4.8281e+06	3.94703e+06
Com_2161_pos	Valine	C5 H11 N O2	117.079	1.746	118.087	No results	Full match	Full match	Organic acids and derivatives	Carboxylic acids and derivatives	Amino acids, peptides, and analogues	Valine and derivatives	9.46505e+06	1.186e+07	8.70814e+06	1.73376e+07	1.20901e+07	1.10309e+07	9.44692e+06	1.26398e+07	8.02211e+06	1.20302e+07	7.95217e+06	4.37858e+06	7.50829e+06
Com_2189_pos	13,14-dihydro-15-keto-tetranor Prostaglandin E2	C16 H26 O5	320.16	5.892	321.167	Invalid mass	No results	No results					1.24023e+07	9.50909e+06	1.05546e+07	1.48047e+07	1.1237e+07	1.21066e+07	1.03113e+07	1.43676e+07	6.64733e+06	1.35581e+07	8.67494e+06	1.01509e+07	9.49116e+06
Com_2231_pos	(5Z)-3-aminonon-5-enoic acid	C9 H17 N O2	171.126	8.697	172.133	Full match	Partial match	No results					8.74606e+06	5.85528e+06	5.63164e+06	6.35377e+06	1.3912e+07	3.18886e+06	6.02496e+06	1.46536e+07	1.03537e+06	1.74508e+06	3.8197e+06	3.8603e+06	4.05748e+06
Com_2255_pos	Valylproline	C10 H18 N2 O3	214.132	4.878	215.139	No results	Full match	No results	Organic acids and derivatives	Carboxylic acids and derivatives	Amino acids, peptides, and analogues	Dipeptides	7.13926e+06	9.2884e+06	6.21021e+06	1.50242e+07	9.15046e+06	1.03329e+07	6.65733e+06	8.38291e+06	7.20011e+06	1.46222e+07	5.81272e+06	5.42708e+06	5.78658e+06
Com_2331_pos	Linolelaidic Acid (C18:2N6T)	C18 H32 O2	280.239	10.399	583.467	No results	No results	Full match					6.419e+06	6.60121e+06	7.11786e+06	7.95274e+06	7.45441e+06	1.10883e+07	1.3856e+07	7.17622e+06	8.9133e+06	1.11285e+07	3.0959e+06	3.20729e+06	4.97076e+06
Com_2374_pos	2,6-Di-tert-butyl-1,4-benzoquinone	C14 H20 O2	220.146	6.038	221.153	No results	Full match	No results	Lipids and lipid-like molecules	Prenol lipids	Monoterpenoids	Monocyclic monoterpenoids	1.04123e+07	1.65781e+07	8.85298e+06	1.02027e+07	6.25304e+06	6.92176e+06	6.22677e+06	1.01646e+07	3.9465e+06	1.00314e+07	5.87189e+06	5.75042e+06	6.43911e+06
Com_2381_pos	9-Oxo-10(E),12(E)-octadecadienoic acid	C18 H30 O3	294.219	9.402	295.227	No results	Full match	Full match	Lipids and lipid-like molecules	Fatty Acyls	Lineolic acids and derivatives	Lineolic acids and derivatives	5.46357e+06	9.79277e+06	1.12226e+07	1.01881e+07	7.91364e+06	1.23934e+07	8.18228e+06	4.24212e+06	7.52669e+06	5.92238e+06	6.00713e+06	5.64621e+06	4.37027e+06
Com_2405_pos	Spectinomycin	C14 H24 N2 O7	364.187	6.493	365.194	No results	Invalid mass	No results	Organoheterocyclic compounds	Dioxanes	1,4-dioxanes	1,4-dioxanes	8.50447e+06	1.32256e+07	8.41631e+06	1.44951e+07	1.09949e+07	5.99225e+06	7.63473e+06	1.32634e+07	4.32733e+06	9.52284e+06	6.50337e+06	6.70323e+06	7.58106e+06
Com_2416_pos	3-amino-2-phenyl-2H-pyrazolo[4,3-c]pyridine-4,6-diol	C12 H10 N4 O2	242.08	5.831	243.087	Full match	No results	No results					1.08941e+07	3.94548e+06	6.1421e+06	7.11877e+06	5.82715e+06	6.32557e+06	5.23393e+06	6.55783e+06	4.91511e+06	9.6454e+06	5.31325e+06	5.48822e+06	6.35449e+06
Com_2451_pos	Methyltestosterone	C20 H30 O2	302.224	6.224	303.231	No results	No results	Full match	Lipids and lipid-like molecules	Steroids and steroid derivatives	Androstane steroids	Androgens and derivatives	7.43166e+06	1.5817e+07	5.45567e+06	5.79488e+06	2.33326e+06	5.8193e+06	4.41429e+06	8.43519e+06	2.0579e+06	9.72735e+06	5.30832e+06	4.84168e+06	5.14731e+06
Com_2457_pos	N1-[3,5-di(trifluoromethyl)phenyl]-2-cyclopentyl-2-phenylacetamide	C21 H19 F6 N O	415.139	5.752	416.146	Full match	No results	No results					4.94593e+06	1.79843e+06	7.1875e+06	1.46045e+07	1.0249e+07	3.92881e+06	7.0926e+06	1.15527e+07	6.4896e+06	3.31231e+06	4.99697e+06	4.11317e+06	4.49081e+06
Com_2502_pos	Estradiol	C18 H24 O2	272.177	6.208	273.184	No results	No results	Full match	Lipids and lipid-like molecules	Steroids and steroid derivatives	Estrane steroids	Estrogens and derivatives	7.10699e+06	1.4212e+07	7.95413e+06	1.19843e+07	8.6171e+06	8.67984e+06	5.74091e+06	1.25449e+07	4.3306e+06	4.07715e+06	7.22538e+06	5.43832e+06	6.35215e+06
Com_2526_pos	4-hydroxy-3-(3-methylbut-2-en-1-yl)benzoic acid	C12 H14 O3	206.094	5.536	207.101	Full match	Invalid mass	No results					7.27814e+06	1.3477e+07	6.08094e+06	9.7084e+06	5.16486e+06	5.6935e+06	3.57046e+06	1.24189e+07	2.97087e+06	9.66913e+06	2.67948e+06	4.30355e+06	5.03301e+06
Com_2618_pos	2-Arachidonyl Glycerol ether	C23 H40 O3	364.295	10.688	365.302	Invalid mass	No results	No results	Lipids and lipid-like molecules	Endocannabinoids	Not available	Endocannabinoids	8.73798e+06	3.5925e+06	4.34098e+06	6.8154e+06	8.47713e+06	1.09593e+07	7.36946e+06	3.57312e+06	1.21561e+07	6.58864e+06	5.53311e+06	5.74016e+06	5.78929e+06
Com_2728_pos	1-(3,4-dimethoxyphenyl)ethan-1-one oxime	C10 H13 N O3	195.09	4.878	196.097	Full match	No results	Full match					7.85318e+06	8.93863e+06	1.20675e+07	1.26385e+07	6.68819e+06	8.8916e+06	7.4704e+06	7.36557e+06	3.50441e+06	8.90248e+06	7.28054e+06	3.99295e+06	6.23396e+06
Com_2778_pos	D & C Yellow 11	C18 H11 N O2	273.083	6.764	274.09	Invalid mass	No results	No results					2.29585e+06	5.07697e+06	4.2642e+06	5.46529e+06	4.4444e+06	6.34718e+06	3.70964e+06	3.19877e+06	9.38719e+06	5.80209e+06	7.23661e+06	7.76272e+06	7.51502e+06
Com_2803_pos	ethyl 3-oxo-3-(1H-pyrazol-5-ylamino)propanoate	C8 H11 N3 O3	219.06	1.324	220.067	Invalid mass	No results	No results					3.54308e+06	4.417e+06	7.58244e+06	5.29078e+06	6.99373e+06	9.92104e+06	6.10514e+06	3.32211e+06	8.79272e+06	6.5499e+06	3.84434e+06	4.65278e+06	3.77899e+06
Com_2815_pos	PE (16:0/17:0)	C38 H76 N O8 P	705.529	11.318	706.536	No results	Full match	No results	Lipids and lipid-like molecules	Glycerophospholipids	Glycerophosphoethanolamines	1-alkyl,2-acylglycerophosphoethanolamines	4.39618e+06	2.30239e+06	2.20745e+06	761064	5.04255e+06	9.86588e+06	9.25849e+06	9.52851e+06	6.75145e+06	5.9582e+06	5.21017e+06	3.15252e+06	2.73728e+06
Com_2844_pos	3-hydroxy-3,4-bis[(4-hydroxy-3-methoxyphenyl)methyl]oxolan-2-one	C20 H22 O7	374.136	5.557	375.143	Full match	No results	No results					5.01196e+06	4.93138e+06	4.38257e+06	4.68815e+06	2.49211e+06	4.12578e+06	1.06043e+07	4.28829e+06	3.14083e+06	5.74768e+06	3.17558e+06	1.88236e+06	3.56924e+06
Com_2960_pos	trans-3-Hexenoic acid	C6 H10 O2	114.068	5.258	115.076	No results	Full match	Full match	Lipids and lipid-like molecules	Fatty Acyls	Fatty acids and conjugates	Medium-chain fatty acids	5.39498e+06	9.82398e+06	5.17247e+06	1.09728e+07	7.42831e+06	9.19271e+06	4.83456e+06	9.95323e+06	2.58871e+06	7.42125e+06	5.07561e+06	4.56269e+06	5.08124e+06
Com_2963_pos	Fumonisin B1	C34 H59 N O15	721.388	5.871	722.396	No results	Full match	No results	Organic acids and derivatives	Carboxylic acids and derivatives	Fumonisins	Fumonisins	2.44082e+06	7.0269e+06	6.11e+06	5.5038e+06	2.34154e+06	9.18233e+06	4.28818e+06	6.33906e+06	1.44011e+06	4.5815e+06	4.27009e+06	4.01342e+06	3.51153e+06
Com_2982_pos	Norbutorphanol	C16 H21 N O2	259.153	5.105	260.16	No results	Invalid mass	No results	Benzenoids	Phenanthrenes and derivatives	Not available	Phenanthrenes and derivatives	4.71553e+06	3.73697e+06	3.74472e+06	1.12491e+07	6.04113e+06	7.95492e+06	2.85128e+06	3.35121e+06	4.02589e+06	2.83647e+06	4.70246e+06	3.58317e+06	3.63005e+06
Com_2995_pos	1,2-dihydroxyheptadec-16-yn-4-yl acetate	C19 H34 O4	308.234	9.751	309.242	Invalid mass	Invalid mass	No results					4.88705e+06	8.39341e+06	6.61576e+06	6.27474e+06	6.39643e+06	8.23489e+06	5.22925e+06	3.39847e+06	6.01465e+06	6.2642e+06	7.16009e+06	6.58729e+06	7.13354e+06
Com_2996_pos	PC (14:0e/4:0)	C26 H54 N O7 P	523.364	10.195	524.371	No results	Full match	Full match	Lipids and lipid-like molecules	Glycerophospholipids	Glycerophosphocholines	Phosphocholines	985258	2.7631e+06	3.967e+06	8.92853e+06	1.07281e+07	4.9113e+06	2.20823e+06	6.83494e+06	2.67311e+06	4.58403e+06	3.89685e+06	3.66534e+06	3.409e+06
Com_3002_pos	LNK	C16 H31 N5 O5	188.116	1.413	189.123	Invalid mass	No match	No match					3.42089e+06	1.0908e+07	6.29961e+06	8.73366e+06	4.20356e+06	5.91962e+06	8.22777e+06	9.83579e+06	7.1749e+06	5.85944e+06	3.68222e+06	3.64988e+06	4.45125e+06
Com_3005_pos	2-(3,4-dihydroxyphenyl)acetamide	C8 H9 N O3	189.043	5.357	190.05	Invalid mass	No match	No match					7.65502e+06	1.19953e+07	6.56138e+06	8.18067e+06	8.28214e+06	6.15005e+06	6.53204e+06	8.07415e+06	4.82827e+06	2.58705e+06	5.40148e+06	4.90743e+06	5.5377e+06
Com_3044_pos	5-Methyluridine	C10 H14 N2 O6	258.086	1.323	259.093	No results	No results	Full match	Nucleosides, nucleotides, and analogues	Pyrimidine nucleosides	Not available	Pyrimidine nucleosides	6.56508e+06	8.68048e+06	9.76742e+06	9.39026e+06	1.04558e+07	6.81786e+06	7.88159e+06	6.28235e+06	8.00811e+06	7.93443e+06	5.34325e+06	3.23989e+06	5.59387e+06
Com_3056_pos	D-Phenylalanine	C9 H11 N O2	165.079	5.144	166.086	No results	No results	Full match	Organic acids and derivatives	Carboxylic acids and derivatives	Amino acids, peptides, and analogues	Phenylalanine and derivatives	3.98291e+06	5.7106e+06	4.53403e+06	8.07161e+06	4.57214e+06	6.20184e+06	6.04248e+06	5.73242e+06	4.62722e+06	9.69959e+06	4.44536e+06	4.04245e+06	4.76575e+06
Com_3074_pos	5-[(10Z)-14-(3,5-dihydroxyphenyl)tetradec-10-en-1-yl]benzene-1,3-diol	C26 H36 O4	412.259	7.207	413.266	Invalid mass	No results	No results					7.85573e+06	8.55008e+06	2.65791e+06	3.03526e+06	5.5876e+06	2.66282e+06	3.87397e+06	3.2016e+06	3.36827e+06	4.27e+06	3.47508e+06	3.14345e+06	4.64084e+06
Com_3081_pos	(2R)-2-[(2R,5S)-5-[(2S)-2-hydroxybutyl]oxolan-2-yl]propanoic acid	C11 H20 O4	198.125	6.033	199.133	Invalid mass	Invalid mass	No results					4.63215e+06	9.0863e+06	2.45737e+06	7.91867e+06	5.85594e+06	5.18359e+06	3.68779e+06	9.49013e+06	2.27326e+06	6.48615e+06	4.14495e+06	4.31592e+06	4.30743e+06
Com_3103_pos	PE (16:0/17:1)	C38 H74 N O8 P	703.514	10.395	704.522	No results	Full match	No results	Lipids and lipid-like molecules	Glycerophospholipids	Glycerophosphoethanolamines	1-alkyl,2-acylglycerophosphoethanolamines	5.87652e+06	4.11384e+06	5.72706e+06	4.19118e+06	998817	8.64671e+06	6.52011e+06	4.02219e+06	5.56132e+06	1.27812e+06	3.30789e+06	5.29583e+06	3.02563e+06
Com_3125_pos	2-oxa-4-azatetracyclo[6.3.1.1~6,10~.0~1,5~]tridecan-3-one	C11 H15 N O2	193.108	8.859	194.115	Invalid mass	Invalid mass	No results					6.86651e+06	2.76404e+06	2.54104e+06	4.4918e+06	9.45411e+06	2.40292e+06	3.93822e+06	9.34787e+06	1.24537e+06	1.37351e+06	2.85716e+06	2.97916e+06	3.32178e+06
Com_3135_pos	Asp-glu	C9 H14 N2 O7	262.081	5.622	263.089	No results	No results	Full match	Organic acids and derivatives	Carboxylic acids and derivatives	Amino acids, peptides, and analogues	Dipeptides	7.26145e+06	1.06956e+07	9.98287e+06	8.43604e+06	5.55192e+06	7.78807e+06	8.57838e+06	8.73226e+06	7.78098e+06	6.59672e+06	4.90976e+06	4.56705e+06	3.28787e+06
Com_3147_pos	4-Methoxycinnamic Acid	C10 H10 O3	178.062	5.729	179.07	No results	No results	Full match	Phenylpropanoids and polyketides	Cinnamic acids and derivatives	Cinnamic acids	Cinnamic acids	7.14066e+06	7.98898e+06	9.89269e+06	9.22197e+06	9.12196e+06	7.33348e+06	6.63975e+06	6.39786e+06	6.48964e+06	1.44406e+06	6.63757e+06	4.52571e+06	4.54789e+06
Com_3176_pos	INK	C16 H31 N5 O5	188.116	5.162	189.124	Invalid mass	No match	No match					5.27955e+06	4.99789e+06	3.87097e+06	9.21673e+06	6.52045e+06	8.31816e+06	4.59783e+06	3.50712e+06	5.40757e+06	7.0514e+06	4.18827e+06	3.77586e+06	4.41679e+06
Com_3196_pos	o-Veratraldehyde	C9 H10 O3	166.062	5.414	355.114	No results	No results	Full match	Benzenoids	Benzene and substituted derivatives	Methoxybenzenes	Dimethoxybenzenes	7.12996e+06	7.68602e+06	7.41197e+06	6.76115e+06	5.35989e+06	6.84756e+06	6.75684e+06	3.17196e+06	7.05831e+06	9.06606e+06	4.26478e+06	4.49061e+06	4.84645e+06
Com_3243_pos	Stearoyl Ethanolamide	C20 H41 N O2	327.313	7.734	328.32	Full match	Partial match	No results	Organic nitrogen compounds	Organonitrogen compounds	Amines	N-acylethanolamines	4.09256e+06	1.78484e+06	9.3533e+06	8.05238e+06	5.15229e+06	3.24921e+06	6.87019e+06	3.79905e+06	3.63749e+06	6.67178e+06	4.24863e+06	4.73693e+06	4.69066e+06
Com_3261_pos	Isoproterenol	C11 H17 N O3	211.12	5.604	212.127	No results	No results	Full match	Benzenoids	Phenols	Benzenediols	Catechols	3.76232e+06	7.81183e+06	6.39825e+06	7.75688e+06	6.07571e+06	5.534e+06	2.93011e+06	8.6505e+06	2.76823e+06	5.88393e+06	3.57749e+06	4.61616e+06	3.54716e+06
Com_3278_pos	Indole	C8 H7 N	117.058	6.074	118.065	No results	Full match	No results	Organoheterocyclic compounds	Indoles and derivatives	Indoles	Indoles	3.15722e+06	2.67534e+06	3.93441e+06	5.3922e+06	4.60721e+06	7.89172e+06	3.71817e+06	5.5565e+06	2.63614e+06	2.22868e+06	2.77699e+06	2.74712e+06	3.18447e+06
Com_3317_pos	11(Z),14(Z),17(Z)-Eicosatrienoic acid	C20 H34 O2	306.256	6.265	307.263	No results	Full match	Full match	Lipids and lipid-like molecules	Fatty Acyls	Fatty acids and conjugates	Long-chain fatty acids	6.55685e+06	9.942e+06	6.36353e+06	5.83424e+06	7.836e+06	4.66225e+06	3.93656e+06	7.07977e+06	1.92639e+06	6.71788e+06	6.11719e+06	3.89522e+06	3.77831e+06
Com_3340_pos	LysoPE 18:0	C23 H48 N O7 P	481.317	8.789	482.324	No results	No results	Full match	Lipids and lipid-like molecules	Glycerophospholipids	Glycerophosphoethanolamines	1-acyl-sn-glycero-3-phosphoethanolamines	1.60525e+06	616241	1.52644e+06	3.90486e+06	9.06175e+06	1.02235e+06	1.12932e+06	5.54016e+06	446316	769858	1.81994e+06	2.17471e+06	1.77074e+06
Com_3361_pos	N-[1-(4-methoxy-2-oxo-2H-pyran-6-yl)-2-methylbutyl]acetamide	C13 H19 N O4	270.158	5.11	271.165	Invalid mass	No results	No results					4.34938e+06	4.47126e+06	4.74192e+06	7.78112e+06	7.83088e+06	7.59896e+06	4.22735e+06	5.95614e+06	2.2008e+06	3.83292e+06	3.57148e+06	3.44292e+06	4.3537e+06
Com_3374_pos	Ethyl chrysanthemumate	C12 H20 O2	196.146	5.584	179.143	No results	No results	Full match	Lipids and lipid-like molecules	Prenol lipids	Monoterpenoids	Monocyclic monoterpenoids	2.06635e+06	7.9125e+06	4.49935e+06	9.34437e+06	5.07166e+06	2.17646e+06	2.58221e+06	5.03522e+06	1.82116e+06	3.53817e+06	2.52772e+06	2.80281e+06	2.66185e+06
Com_3396_pos	3-Methoxycinnamic acid	C10 H10 O3	160.053	5.414	161.06	No results	Invalid mass	No results	Phenylpropanoids and polyketides	Cinnamic acids and derivatives	Hydroxycinnamic acids and derivatives	Coumaric acids and derivatives	3.12897e+06	5.80859e+06	5.01341e+06	9.2488e+06	3.79222e+06	5.55226e+06	3.48003e+06	5.65437e+06	1.47456e+06	3.38598e+06	2.65249e+06	2.67348e+06	2.79425e+06
Com_3414_pos	3-(5-phenyl-1,3-oxazol-2-yl)-4-(trifluoromethyl)pyridine	C15 H9 F3 N2 O	290.062	3.503	291.069	Invalid mass	No results	No results					3.52109e+06	4.0237e+06	2.70162e+06	6.98243e+06	5.31778e+06	4.08803e+06	1.75565e+06	8.09944e+06	2.13631e+06	2.78004e+06	2.85469e+06	2.12899e+06	2.42692e+06
Com_3422_pos	D-Panthenol	C9 H19 N O4	227.115	5.254	228.123	No results	Invalid mass	No results	Organic oxygen compounds	Organooxygen compounds	Alcohols and polyols	Secondary alcohols	5.22838e+06	8.5597e+06	5.63954e+06	7.97497e+06	4.98941e+06	6.66378e+06	5.12487e+06	8.06914e+06	2.65995e+06	6.71635e+06	3.62013e+06	4.46873e+06	4.29983e+06
Com_3456_pos	L-Homocystine	C8 H16 N2 O4 S2	268.056	5.242	269.063	No results	No results	Full match	Organic acids and derivatives	Carboxylic acids and derivatives	Amino acids, peptides, and analogues	L-alpha-amino acids	6.55237e+06	3.89431e+06	4.52489e+06	4.38262e+06	4.63375e+06	1.09269e+06	3.38304e+06	4.88911e+06	1.69879e+06	4.19138e+06	1.80175e+06	1.88274e+06	2.3202e+06
Com_3458_pos	2-phenyl-4H-furo[2,3-h]chromen-4-one	C17 H10 O3	262.063	5.752	263.07	Full match	No results	No results					3.62612e+06	4.72339e+06	8.35049e+06	8.98675e+06	3.74675e+06	6.79448e+06	6.39873e+06	6.73367e+06	2.74585e+06	5.80267e+06	4.44555e+06	4.20756e+06	4.96564e+06
Com_3483_pos	Erythrono-1,4-lactone	C4 H6 O4	118.028	1.966	119.035	No results	Invalid mass	No results	Organoheterocyclic compounds	Lactones	Gamma butyrolactones	Gamma butyrolactones	4.55396e+06	5.03018e+06	4.22311e+06	7.52617e+06	5.18509e+06	4.3715e+06	5.28778e+06	7.83718e+06	4.65868e+06	6.14461e+06	3.76211e+06	3.93697e+06	3.81408e+06
Com_3488_pos	4-(benzoylamino)-3-hydroxybutanoic acid	C11 H13 N O4	223.084	5.226	224.092	Full match	Invalid mass	Full match					3.43381e+06	5.10812e+06	2.51605e+06	8.86873e+06	5.68445e+06	5.0214e+06	1.93591e+06	6.86223e+06	2.96105e+06	3.51334e+06	3.42753e+06	2.904e+06	2.9796e+06
Com_3513_pos	8-Hydroxyquinoline	C9 H7 N O	145.053	5.23	146.061	No results	Full match	No results	Organoheterocyclic compounds	Quinolines and derivatives	8-hydroxyquinolines	8-hydroxyquinolines	3.93398e+06	4.79045e+06	3.26029e+06	6.98141e+06	7.30586e+06	4.58497e+06	3.51182e+06	6.54706e+06	3.5289e+06	3.13242e+06	3.53032e+06	5.49819e+06	3.62673e+06
Com_3519_pos	2-(2-amino-3-methylbutanamido)-3-phenylpropanoic acid	C14 H20 N2 O3	264.147	5.35	265.155	Full match	No results	Full match					4.2985e+06	3.19124e+06	3.4344e+06	7.64547e+06	7.34769e+06	7.10742e+06	3.18538e+06	5.48458e+06	3.38493e+06	2.4934e+06	2.95535e+06	4.21215e+06	2.73088e+06
Com_3531_pos	Glu-Glu	C10 H16 N2 O7	276.095	1.745	277.103	No results	No results	Full match	Organic acids and derivatives	Carboxylic acids and derivatives	Amino acids, peptides, and analogues	Dipeptides	2.79121e+06	5.37232e+06	6.13412e+06	8.72843e+06	6.94149e+06	3.4666e+06	3.64764e+06	4.61171e+06	5.25135e+06	4.71557e+06	3.23626e+06	3.80948e+06	3.96574e+06
Com_3552_pos	L-(-)-alpha-Amino-epsilon-Caprolactam	C6 H12 N2 O	128.095	1.402	129.102	No results	No results	Full match	Organoheterocyclic compounds	Azepines	Not available	Azepines	6.2961e+06	2.85583e+06	1.45751e+06	972353	1.70492e+06	1.46849e+06	1.46409e+06	3.58274e+06	739648	2.90229e+06	1.68381e+06	1.74249e+06	1.65748e+06
Com_3555_pos	Verrucarol	C15 H22 O4	266.149	6.074	267.156	No results	Invalid mass	No results	Lipids and lipid-like molecules	Prenol lipids	Sesquiterpenoids	Trichothecenes	4.19259e+06	9.30811e+06	3.55742e+06	8.16688e+06	5.23656e+06	6.1667e+06	3.34867e+06	7.28841e+06	2.73327e+06	5.65058e+06	3.53524e+06	3.46774e+06	3.64304e+06
Com_3574_pos	L-Tyrosinemethylester	C10 H13 N O3	195.09	5.019	196.097	No results	No results	Full match					4.07489e+06	4.73935e+06	6.10572e+06	7.14055e+06	4.473e+06	5.4002e+06	3.21644e+06	7.57011e+06	1.8722e+06	2.77726e+06	4.09204e+06	3.46065e+06	2.6086e+06
Com_3586_pos	3-(2-methylpropyl)-octahydropyrrolo[1,2-a]pyrazine-1,4-dione	C11 H18 N2 O2	210.137	5.248	211.144	Full match	No results	No results					4.86798e+06	4.6944e+06	4.6156e+06	3.94172e+06	1.35059e+06	4.76399e+06	7.53517e+06	259743	3.3362e+06	4.54277e+06	2.71209e+06	2.5674e+06	2.84118e+06
Com_3608_pos	1-(4-Methoxyphenyl)-2-propanone	C10 H12 O2	164.084	5.548	165.091	No results	No results	Full match					5.01847e+06	9.14456e+06	3.56233e+06	5.50427e+06	3.47107e+06	3.62205e+06	3.13294e+06	6.35257e+06	1.82701e+06	5.94548e+06	3.1007e+06	2.99405e+06	2.18933e+06
Com_3648_pos	DPK	C15 H26 N4 O6	179.095	5.245	180.102	Invalid mass	No results	No results					3.45763e+06	4.86896e+06	4.94861e+06	8.06061e+06	3.39594e+06	6.12563e+06	4.17834e+06	7.38827e+06	2.19211e+06	6.77622e+06	2.85914e+06	3.58737e+06	3.12312e+06
Com_3682_pos	Phylloquinone	C31 H46 O2	450.348	11.637	451.355	No results	No results	Full match	Lipids and lipid-like molecules	Prenol lipids	Quinone and hydroquinone lipids	Vitamin K compounds	6.02709e+06	511245	3.05673e+06	2.08045e+06	1.25309e+06	5.64777e+06	5.08552e+06	3.08274e+06	4.26549e+06	6.08339e+06	3.38621e+06	3.82018e+06	2.9456e+06
Com_3686_pos	LPE 13:0	C18 H38 N O7 P	411.238	7.906	412.245	No results	Full match	Full match	Lipids and lipid-like molecules	Glycerophospholipids	Glycerophosphoethanolamines	1-acyl-sn-glycero-3-phosphoethanolamines	2.71882e+06	1.68028e+06	4.90733e+06	8.25333e+06	7.75653e+06	2.3363e+06	3.03366e+06	4.03037e+06	1.21891e+06	1.72908e+06	2.37578e+06	2.24423e+06	2.1983e+06
Com_3722_pos	3-hydroxy-N-(1-hydroxy-4-methylpentan-2-yl)-5-oxo-6-phenylhexanamide	C18 H27 N O4	321.194	5.297	322.201	Full match	No results	No results					3.87993e+06	5.73612e+06	4.63441e+06	6.15486e+06	5.04696e+06	6.57127e+06	3.14903e+06	6.21362e+06	3.54472e+06	5.11211e+06	3.45737e+06	3.14406e+06	3.77662e+06
Com_3744_pos	2-oxo-2H-chromene-3-carboxylic acid	C10 H6 O4	190.024	5.235	191.032	Invalid mass	No results	No results					2.36036e+06	4.47452e+06	4.02865e+06	1.71527e+06	2.84228e+06	2.73343e+06	3.25013e+06	2.74013e+06	7.88196e+06	3.14836e+06	1.68567e+06	2.52052e+06	2.42946e+06
Com_3760_pos	5-benzhydryl-1-(phenylsulfonyl)-1H-pyrazole	C22 H18 N2 O2 S	374.112	6.817	375.12	Invalid mass	No results	No results					1.35517e+06	776529	3.38864e+06	6.75335e+06	7.65614e+06	3.89203e+06	1.6485e+06	1.25986e+06	2.00943e+06	2.09287e+06	2.20561e+06	2.05547e+06	2.32454e+06
Com_3809_pos	N-(5-acetamidopentyl)acetamide	C9 H18 N2 O2	208.121	5.078	209.129	Invalid mass	No match	No results					2.57694e+06	4.48547e+06	5.31971e+06	6.80619e+06	3.58022e+06	6.32874e+06	3.09471e+06	6.15465e+06	1.53129e+06	3.88602e+06	3.16209e+06	3.29102e+06	3.10398e+06
Com_3841_pos	MAG (18:2)	C21 H38 O4	354.276	7.121	355.283	No results	No results	Full match	Lipids and lipid-like molecules	Fatty Acyls	Lineolic acids and derivatives	Lineolic acids and derivatives	4.98578e+06	8.32173e+06	5.19544e+06	2.54855e+06	3.06437e+06	3.58565e+06	2.87742e+06	3.01336e+06	2.06901e+06	5.43859e+06	2.87618e+06	3.26679e+06	2.58699e+06
Com_3861_pos	Lysopg 18:1	C24 H47 O9 P	510.297	6.483	511.304	No results	No results	Full match	Lipids and lipid-like molecules	Glycerophospholipids	Glycerophosphocholines	1-acyl-sn-glycero-3-phosphocholines	2.40351e+06	2.7195e+06	2.93946e+06	7.64433e+06	3.60365e+06	1.40185e+06	1.3721e+06	5.42974e+06	1.97355e+06	3.53879e+06	1.75669e+06	2.10272e+06	2.02166e+06
Com_3883_pos	Palmitoylethanolamide	C18 H37 N O2	299.282	8.642	300.289	No results	No results	Full match	Organic acids and derivatives	Carboximidic acids and derivatives	Carboximidic acids	Carboximidic acids	4.00571e+06	4.48314e+06	5.5644e+06	6.81659e+06	2.82567e+06	5.00668e+06	3.93913e+06	2.39097e+06	3.96683e+06	6.76999e+06	3.83925e+06	3.71413e+06	3.41946e+06
Com_3994_pos	FMH	C20 H27 N5 O4 S	433.182	4.736	434.189	Invalid mass	No results	No results					3.36636e+06	4.20953e+06	3.38738e+06	7.2397e+06	4.34268e+06	3.21887e+06	2.06423e+06	3.57605e+06	2.73747e+06	3.02768e+06	3.08065e+06	2.50325e+06	2.6461e+06
Com_4075_pos	3-hydroxy-1,5-diphenylpentan-1-one	C17 H18 O2	276.111	5.254	277.118	Invalid mass	No results	No results					3.29219e+06	4.67771e+06	2.9441e+06	4.35738e+06	4.44899e+06	5.22166e+06	2.58784e+06	3.3419e+06	4.06348e+06	3.7487e+06	4.4817e+06	2.23804e+06	3.16302e+06
Com_4094_pos	N1-[3-(2,3-diphenyl-1H-inden-1-yliden)prop-1-enyl]-N1-methylaniline	C31 H25 N	411.202	7.291	412.209	Invalid mass	No results	No results					3.35477e+06	3.59265e+06	2.50601e+06	1.4328e+06	1.47956e+06	2.09896e+06	4.30522e+06	199284	4.67916e+06	6.20428e+06	2.49024e+06	1.55653e+06	2.38999e+06
Com_4112_pos	Benzoic acid	C7 H6 O2	122.037	5.719	123.044	No results	Full match	Full match	Benzenoids	Benzene and substituted derivatives	Benzoic acids and derivatives	Benzoic acids	4.15792e+06	3.16189e+06	6.54609e+06	4.42813e+06	5.20092e+06	4.89589e+06	4.41571e+06	4.12301e+06	4.44263e+06	4.50377e+06	3.22817e+06	3.10963e+06	3.00565e+06
Com_4114_pos	4-Butylresorcinol	C10 H14 O2	166.1	5.715	149.096	No results	No results	Full match	Benzenoids	Phenols	Benzenediols	Resorcinols	4.27053e+06	7.43685e+06	3.498e+06	3.92177e+06	3.06638e+06	2.91964e+06	2.92733e+06	4.67363e+06	1.53221e+06	3.18778e+06	2.03426e+06	2.16263e+06	2.42997e+06
Com_4145_pos	N,N-Dimethylarginine	C8 H18 N4 O2	202.143	1.404	203.15	No results	Full match	Full match	Organic acids and derivatives	Carboxylic acids and derivatives	Amino acids, peptides, and analogues	Arginine and derivatives	1.10558e+06	2.53239e+06	1.81494e+06	6.80653e+06	3.40625e+06	2.73991e+06	1.58806e+06	3.44692e+06	1.75266e+06	1.85643e+06	1.77407e+06	1.67568e+06	1.83202e+06
Com_4146_pos	1,2-di(3,4-dimethoxyphenyl)diaz-1-ene	C16 H18 N2 O4	319.153	5.304	320.161	Invalid mass	No results	No results					2.25403e+06	3.92145e+06	3.79573e+06	5.80134e+06	4.27558e+06	3.02391e+06	2.12482e+06	6.00852e+06	1.32613e+06	2.9369e+06	2.59495e+06	2.36214e+06	3.01421e+06
Com_4153_pos	4-oxo-5-phenylpentanoic acid	C11 H12 O3	192.079	5.404	193.086	Full match	Partial match	No results					2.1017e+06	2.62822e+06	3.74469e+06	6.78892e+06	3.54137e+06	2.86666e+06	2.64358e+06	3.9949e+06	1.86945e+06	3.69328e+06	2.67974e+06	2.44247e+06	2.65214e+06
Com_4169_pos	Taxifolin	C15 H12 O7	304.058	5.409	305.065	No results	Full match	No results	Phenylpropanoids and polyketides	Flavonoids	Flavans	Flavanonols	4.93006e+06	6.07357e+06	4.30816e+06	4.94807e+06	4.512e+06	3.82327e+06	4.22915e+06	4.11394e+06	2.7793e+06	5.6243e+06	3.31154e+06	3.36051e+06	3.47472e+06
Com_4170_pos	Arachidonic acid	C20 H32 O2	304.24	5.904	305.247	No results	No results	Full match	Lipids and lipid-like molecules	Fatty Acyls	Fatty acids and conjugates	Long-chain fatty acids	3.19717e+06	7.29498e+06	2.31932e+06	3.28671e+06	2.14897e+06	2.12602e+06	2.28848e+06	3.63055e+06	1.00233e+06	4.44525e+06	1.89992e+06	2.15423e+06	1.92197e+06
Com_4190_pos	PC (16:0/17:0)	C41 H82 N O8 P	747.578	10.39	748.586	No results	Full match	No results	Lipids and lipid-like molecules	Glycerophospholipids	Glycerophosphocholines	Phosphocholines	2.63447e+06	3.2626e+06	3.33762e+06	4.86973e+06	2.62473e+06	3.12083e+06	5.91118e+06	4.7447e+06	4.22677e+06	2.75329e+06	883621	967133	1.36976e+06
Com_4230_pos	N-(1-benzyl-4-piperidinyl)-4-(1H-pyrazol-1-yl)benzamide	C22 H24 N4 O	382.177	10.717	383.184	Invalid mass	No results	No results					1.20112e+06	954641	1.7709e+06	1.7642e+06	6.34279e+06	2.76617e+06	1.93651e+06	1.0261e+06	1.17742e+06	1.44214e+06	2.0272e+06	2.29447e+06	2.36634e+06
Com_4238_pos	N'-(cyclohexylcarbonyl)-4-methyl-1,2,3-thiadiazole-5-carbohydrazide	C11 H16 N4 O2 S	268.098	6.48	269.106	Full match	No results	No results					3.4793e+06	7.11869e+06	3.02185e+06	4.54757e+06	3.53285e+06	3.96457e+06	3.04939e+06	5.00831e+06	2.51064e+06	4.34627e+06	3.25095e+06	2.50954e+06	3.51358e+06
Com_4258_pos	5-Phenylvaleric Acid	C11 H14 O2	178.099	5.125	179.107	No results	No results	Full match	Lipids and lipid-like molecules	Fatty Acyls	Fatty acids and conjugates	Medium-chain fatty acids	2.55406e+06	4.76437e+06	3.83029e+06	6.51703e+06	2.68801e+06	3.30246e+06	2.58893e+06	5.67835e+06	1.24043e+06	2.8482e+06	1.62209e+06	2.54227e+06	1.98305e+06
Com_4342_pos	3,4-dihydroxy-4-(4-methoxyphenyl)-1,2,3,4-tetrahydroquinolin-2-one	C16 H15 N O4	302.126	5.445	303.134	Invalid mass	No results	No results					3.52384e+06	4.20518e+06	4.03504e+06	5.5091e+06	1.80857e+06	2.8622e+06	3.48403e+06	5.54772e+06	1.75374e+06	3.93449e+06	3.38409e+06	2.73006e+06	2.62306e+06
Com_4422_pos	gamma-Glutamyltyrosine	C14 H18 N2 O6	310.116	4.813	311.124	No results	Full match	No results	Organic acids and derivatives	Carboxylic acids and derivatives	Amino acids, peptides, and analogues	Tyrosine and derivatives	3.03435e+06	4.11573e+06	3.03196e+06	4.97163e+06	3.60682e+06	4.94791e+06	2.32455e+06	2.61924e+06	4.1452e+06	4.28766e+06	2.69029e+06	2.36034e+06	2.74657e+06
Com_4491_pos	Loxoprofen	C15 H18 O3	246.121	5.104	247.128	No results	Invalid mass	No results	Phenylpropanoids and polyketides	Phenylpropanoic acids	Not available	Phenylpropanoic acids	1.47206e+06	2.05916e+06	1.08248e+06	2.87295e+06	1.93287e+06	2.49219e+06	1.30363e+06	1.2283e+06	1.65919e+06	5.30347e+06	1.15593e+06	1.42633e+06	1.41549e+06
Com_4506_pos	N-(2-hydroxyphenyl)acetamide	C8 H9 N O2	173.048	5.457	174.055	Invalid mass	Unused	No match					3.55217e+06	6.36785e+06	3.66797e+06	3.73772e+06	3.69152e+06	3.90215e+06	3.29987e+06	3.6601e+06	1.82268e+06	3.2526e+06	2.64152e+06	2.73122e+06	2.48886e+06
Com_4529_pos	(1E,4E)-1,5-bis(4-methoxyphenyl)penta-1,4-dien-3-one	C19 H18 O3	316.106	5.226	317.113	Invalid mass	No results	No results					2.70398e+06	2.81246e+06	4.73691e+06	5.85944e+06	3.10457e+06	3.12779e+06	2.71756e+06	4.6577e+06	1.96277e+06	2.53517e+06	2.63937e+06	2.32574e+06	2.18316e+06
Com_4573_pos	N1-(3-pyridyl)-2,3,4,5,6-pentamethylbenzene-1-sulfonamide	C16 H20 N2 O2 S	304.128	6.584	305.136	Invalid mass	No results	No results					2.99293e+06	5.68311e+06	3.31873e+06	5.11323e+06	1.97715e+06	3.59674e+06	2.88902e+06	5.08938e+06	1.81748e+06	3.71805e+06	2.56131e+06	2.51046e+06	2.69461e+06
Com_4591_pos	L-Histidine	C6 H9 N3 O2	155.07	1.523	156.077	No results	Full match	Full match	Organic acids and derivatives	Carboxylic acids and derivatives	Amino acids, peptides, and analogues	Histidine and derivatives	2.84713e+06	2.88286e+06	3.73938e+06	5.71425e+06	4.06288e+06	3.01615e+06	3.0127e+06	3.43775e+06	3.60659e+06	2.84535e+06	2.57238e+06	2.24101e+06	2.79076e+06
Com_4643_pos	IMH	C17 H29 N5 O4 S	399.2	5.223	400.207	Invalid mass	No results	No results					2.06495e+06	4.65433e+06	3.05532e+06	5.30432e+06	4.38135e+06	2.81168e+06	2.09674e+06	4.95729e+06	1.6888e+06	3.40912e+06	2.48057e+06	2.20271e+06	2.5116e+06
Com_4657_pos	dihydrotachysterol	C28 H46 O	398.355	10.85	399.363	No results	No results	Full match	Lipids and lipid-like molecules	Steroids and steroid derivatives	Vitamin D and derivatives	Vitamin D and derivatives	2.74795e+06	1.29416e+06	548955	3.21861e+06	1.68046e+06	3.06689e+06	4.92474e+06	2.96714e+06	1.48518e+06	3.07463e+06	2.27198e+06	1.63289e+06	2.9874e+06
Com_4674_pos	Vitamin E Acetate	C31 H52 O3	489.418	9.084	490.426	Invalid mass	No results	No results					2.08078e+06	653455	5.26868e+06	3.99918e+06	3.0111e+06	4.14635e+06	2.55379e+06	1.09569e+06	1.2656e+06	2.8852e+06	2.32757e+06	2.11132e+06	2.25423e+06
Com_4676_pos	7-Ketocholesterol	C27 H44 O2	400.335	10.689	401.341	No results	No results	Full match	Lipids and lipid-like molecules	Steroids and steroid derivatives	Cholestane steroids	Cholesterols and derivatives	1.58837e+06	1.57474e+06	5.26195e+06	4.46196e+06	1.86794e+06	3.52886e+06	2.79573e+06	1.73142e+06	1.68791e+06	3.1518e+06	1.62754e+06	1.88511e+06	1.44762e+06
Com_4677_pos	2-(2'-fluoro[1,1'-biphenyl]-4-yl)-5-methoxy-3-methyl-1H-indole	C22 H18 F N O	662.283	4.857	332.149	Invalid mass	Invalid mass	No results					2.08066e+06	3.53937e+06	4.56289e+06	5.29881e+06	2.53807e+06	4.49848e+06	2.46338e+06	3.75475e+06	1.30343e+06	2.76106e+06	2.10069e+06	2.05174e+06	2.15426e+06
Com_4682_pos	5-Hydroxyindole-3-acetic acid	C10 H9 N O3	191.058	5.559	192.065	No results	Full match	Full match	Organoheterocyclic compounds	Indoles and derivatives	Indolyl carboxylic acids and derivatives	Indole-3-acetic acid derivatives	1.58096e+06	2.54291e+06	4.63317e+06	3.42957e+06	2.02923e+06	4.48419e+06	2.53173e+06	3.82489e+06	2.29345e+06	2.35084e+06	2.15645e+06	2.19762e+06	2.08671e+06
Com_4723_pos	N,N-Diethyldodecanamide	C16 H33 N O	255.256	7.115	256.263	Full match	No results	No results					2.35579e+06	2.27487e+06	2.63656e+06	3.99748e+06	1.67745e+06	2.78579e+06	4.80208e+06	2.70409e+06	2.70817e+06	3.67541e+06	1.88466e+06	1.69402e+06	1.8768e+06
Com_4794_pos	indoline-2-carboxylic acid	C9 H9 N O2	181.074	5.26	182.081	Invalid mass	No results	No match					1.62718e+06	5.73554e+06	1.37174e+06	1.74233e+06	1.13224e+06	1.21878e+06	1.27423e+06	1.55067e+06	880438	1.47725e+06	954834	1.09127e+06	1.01357e+06
Com_4807_pos	L-Saccharopine	C11 H20 N2 O6	276.132	1.558	277.139	No results	No results	Full match	Organic acids and derivatives	Carboxylic acids and derivatives	Amino acids, peptides, and analogues	Glutamic acid and derivatives	1.95489e+06	3.93902e+06	4.15417e+06	5.28565e+06	4.39451e+06	3.40276e+06	3.49245e+06	4.01305e+06	4.72208e+06	3.74155e+06	2.87829e+06	2.65754e+06	2.60649e+06
Com_4853_pos	5-(tert-butyl)-2-methyl-N-(5-methyl-3-isoxazolyl)-3-furamide	C14 H18 N2 O3	262.131	5.298	263.138	Full match	No results	Full match					1.7499e+06	3.01739e+06	2.81445e+06	3.30203e+06	1.92051e+06	2.30601e+06	1.83404e+06	4.60017e+06	1.62736e+06	2.40285e+06	2.14933e+06	2.04285e+06	2.22894e+06
Com_4862_pos	(2E,4E)-N-[2-(4-hydroxyphenyl)ethyl]dodeca-2,4-dienamide	C20 H29 N O2	315.217	8.739	316.224	Invalid mass	No results	No results					1.34593e+06	2.18485e+06	1.23676e+06	988675	1.46143e+06	1.12018e+06	1.26831e+06	1.02116e+06	1.45444e+06	987291	3.32142e+06	2.93265e+06	2.94754e+06
Com_4935_pos	PC (18:0e/14:0)	C40 H82 N O7 P	719.571	11.586	720.579	No results	Invalid mass	No results	Lipids and lipid-like molecules	Glycerophospholipids	Glycerophosphocholines	Phosphocholines	343765	351688	205251	165804	4.88191e+06	282130	279209	362803	407520	290774	269109	250642	273415
Com_4973_pos	N-(2,5-diethoxy-4-morpholinophenyl)acetamide	C16 H24 N2 O4	308.173	5.138	309.18	Full match	No results	No results					1.93244e+06	3.48879e+06	3.29003e+06	4.96088e+06	1.87112e+06	4.08193e+06	2.00715e+06	2.74903e+06	911044	3.15738e+06	2.25781e+06	1.79968e+06	1.91118e+06
Com_4991_pos	p-Mentha-1,3,8-triene	C10 H14	134.11	9.741	135.117	No results	No results	Full match	Lipids and lipid-like molecules	Prenol lipids	Monoterpenoids	Aromatic monoterpenoids	2.80628e+06	2.30863e+06	4.10293e+06	4.99417e+06	3.37724e+06	2.94978e+06	2.86832e+06	2.09246e+06	1.57846e+06	2.89722e+06	1.98155e+06	2.21208e+06	2.44399e+06
Com_4992_pos	3,4,5-trihydroxy-6-methyloxan-2-yl 2-(methylamino)benzoate	C14 H19 N O6	319.105	5.561	320.112	Invalid mass	Invalid mass	No results					2.493e+06	3.3927e+06	3.04056e+06	2.59211e+06	3.04731e+06	2.75162e+06	2.51416e+06	4.40826e+06	1.86203e+06	2.89445e+06	2.01258e+06	1.83163e+06	1.72157e+06
Com_5010_pos	N-[2-(4-methoxyphenoxy)ethyl]-2-furamide	C14 H15 N O4	261.103	4.72	262.11	Invalid mass	No results	No results					2.31119e+06	5.35247e+06	2.6475e+06	2.7254e+06	1.73729e+06	1.64125e+06	1.55745e+06	3.4821e+06	1.51999e+06	2.37456e+06	1.811e+06	1.39144e+06	1.81048e+06
Com_5022_pos	PC (16:2e/2:0)	C26 H50 N O7 P	519.332	8.814	520.34	No results	Full match	Full match	Lipids and lipid-like molecules	Glycerophospholipids	Glycerophosphocholines	Phosphocholines	1.18427e+06	1.09645e+06	2.50137e+06	3.29672e+06	2.90069e+06	999816	1.3286e+06	4.36521e+06	432274	1.31461e+06	1.33943e+06	1.49337e+06	1.38004e+06
Com_5038_pos	3-(4-hydroxy-3-methoxyphenyl)propanoic acid	C10 H12 O4	178.063	5.372	179.071	Invalid mass	No match	No match					3.19768e+06	5.29484e+06	2.46762e+06	4.29021e+06	3.22513e+06	2.88243e+06	2.80104e+06	3.54089e+06	2.72665e+06	3.54852e+06	3.02589e+06	3.04096e+06	2.75622e+06
Com_5047_pos	N-Methyldioctylamine	C17 H37 N	255.292	6.931	256.299	Full match	No results	No results					2.21827e+06	2.29454e+06	1.59366e+06	2.38145e+06	2.05425e+06	1.39089e+06	2.04414e+06	1.91971e+06	4.80915e+06	2.51722e+06	2.01058e+06	1.99208e+06	2.02587e+06
Com_5080_pos	5,6-dimethyl-3-[5-(trifluoromethyl)pyridin-2-yl]-1,2,4-triazine	C11 H9 F3 N4	254.076	5.259	255.084	Invalid mass	No results	No results					2.25524e+06	5.18349e+06	1.82134e+06	3.67282e+06	2.07652e+06	2.11922e+06	1.63895e+06	4.27556e+06	1.15549e+06	3.09743e+06	1.78715e+06	1.71814e+06	1.80323e+06
Com_5104_pos	Ergosterol	C28 H44 O	396.339	10.12	397.347	No results	No results	Full match	Lipids and lipid-like molecules	Steroids and steroid derivatives	Ergostane steroids	Ergosterols and derivatives	2.32325e+06	1.46365e+06	2.63079e+06	3.02153e+06	2.44559e+06	3.10241e+06	2.27908e+06	1.91262e+06	2.20787e+06	2.45605e+06	2.03413e+06	3.01089e+06	1.9418e+06
Com_5105_pos	Ala-Ile	C9 H18 N2 O3	202.132	5.055	203.139	No results	Full match	Full match	Organic acids and derivatives	Carboxylic acids and derivatives	Amino acids, peptides, and analogues	Dipeptides	1.49371e+06	1.29273e+06	1.774e+06	4.80983e+06	2.50635e+06	2.38655e+06	924932	1.54328e+06	1.70585e+06	1.15789e+06	1.57882e+06	1.2967e+06	1.54112e+06
Com_5130_pos	2-[2-(methylthio)benzoyl]benzoic acid	C15 H12 O3 S	272.053	4.862	273.06	Invalid mass	No results	No results					2.86509e+06	4.83796e+06	3.77674e+06	3.54842e+06	3.56476e+06	2.87261e+06	2.55024e+06	4.20621e+06	1.10219e+06	3.20058e+06	2.31744e+06	2.03092e+06	2.27851e+06
Com_5232_pos	1-(2,4-difluorobenzoyl)-4-piperidinecarboxylic acid	C13 H13 F2 N O3	269.087	4.84	270.095	Full match	No results	No results					1.27224e+06	1.43325e+06	1.43419e+06	4.59506e+06	2.09813e+06	2.6006e+06	1.93642e+06	3.93824e+06	1.81657e+06	1.67182e+06	1.55329e+06	1.88385e+06	1.58489e+06
Com_5351_pos	KPH	C17 H28 N6 O4	362.206	7.623	363.213	Invalid mass	No results	No results					1.09431e+06	677281	3.40424e+06	2.35432e+06	2.86041e+06	3.55973e+06	2.35299e+06	1.77904e+06	2.7194e+06	2.64328e+06	1.88017e+06	2.1938e+06	2.15144e+06
Com_5412_pos	(4-methoxyphenyl)(4-phenyl-3-quinolinyl)methanone	C23 H17 N O2	317.147	5.286	318.155	Invalid mass	No results	No results					1.8324e+06	3.07738e+06	2.32177e+06	1.92777e+06	1.24803e+06	2.32957e+06	741151	2.91283e+06	729884	3.82287e+06	1.4197e+06	1.36057e+06	1.22361e+06
Com_5428_pos	GPH	C13 H19 N5 O4	347.104	4.952	348.111	Invalid mass	No results	No results					1.45367e+06	3.51123e+06	1.38053e+06	2.83449e+06	1.15029e+06	1.34697e+06	1.31952e+06	3.7581e+06	813015	2.21167e+06	1.31681e+06	1.31388e+06	1.29023e+06
Com_5442_pos	ethyl 1-(3-nitro-2-thienyl)piperidine-4-carboxylate	C12 H16 N2 O4 S	266.07	5.397	267.077	Invalid mass	No results	No results					2.44439e+06	3.16053e+06	3.18416e+06	3.4283e+06	3.03582e+06	3.43531e+06	2.65866e+06	2.36272e+06	2.16744e+06	2.62563e+06	1.89561e+06	1.82677e+06	2.17185e+06
Com_5453_pos	3-amino-2,6-diphenyl-4,7-dihydro-2H-pyrazolo[3,4-d]pyrimidin-4-one	C17 H13 N5 O	303.114	4.979	304.121	Invalid mass	No results	No results					2.28735e+06	3.52553e+06	4.00752e+06	1.74443e+06	1.55334e+06	3.06696e+06	1.93257e+06	2.11257e+06	1.03742e+06	2.8201e+06	1.80254e+06	1.71628e+06	1.63377e+06
Com_5470_pos	2-(1H-indol-3-yl)acetic acid	C10 H9 N O2	175.063	5.381	176.071	Full match	No results	Full match					2.19967e+06	4.52073e+06	2.4596e+06	2.55514e+06	2.00772e+06	2.39226e+06	1.80787e+06	2.33603e+06	1.45634e+06	2.67896e+06	2.02196e+06	1.56426e+06	1.56594e+06
Com_5547_pos	VLK	C17 H34 N4 O4	358.257	5.083	359.265	Full match	No results	No results					2.29237e+06	2.77585e+06	3.13475e+06	3.67682e+06	2.85532e+06	3.30051e+06	2.26852e+06	2.74583e+06	2.74329e+06	2.04715e+06	2.11691e+06	1.62371e+06	2.11004e+06
Com_5618_pos	3-(2-Hydroxyethyl)indole	C10 H11 N O	161.084	5.487	162.092	No results	Full match	No results	Organoheterocyclic compounds	Indoles and derivatives	Indoles	3-alkylindoles	1.51425e+06	1.35565e+06	2.22837e+06	1.95476e+06	2.17431e+06	3.20897e+06	1.0356e+06	1.53998e+06	1.44954e+06	1.29126e+06	1.39259e+06	1.19214e+06	1.31392e+06
Com_5760_pos	4-Ethylbenzaldehyde	C9 H10 O	134.073	5.546	135.081	No results	Full match	No results	Benzenoids	Benzene and substituted derivatives	Benzoyl derivatives	Benzoyl derivatives	1.7907e+06	4.05812e+06	1.74151e+06	2.31073e+06	2.02469e+06	1.65805e+06	1.28588e+06	2.47881e+06	965291	2.05235e+06	1.36422e+06	1.52958e+06	1.92135e+06
Com_5761_pos	Dioctyldimethylammonium chloride	C18 H39 N	269.308	8.196	270.315	Full match	Partial match	No results					1.20394e+06	1.30651e+06	2.35258e+06	2.45566e+06	1.81673e+06	2.46794e+06	2.27677e+06	1.44957e+06	2.42542e+06	2.43679e+06	2.40465e+06	2.13884e+06	2.31301e+06
Com_5776_pos	LysoPE 18:2	C23 H44 N O7 P	477.286	8.817	478.293	No results	No results	Full match					1.31217e+06	648302	2.99935e+06	3.72114e+06	2.07754e+06	1.4052e+06	875470	2.38997e+06	719025	794628	1.18981e+06	1.23343e+06	1.03458e+06
Com_5839_pos	LLK	C18 H36 N4 O4	372.274	4.902	187.144	Full match	No results	No results					1.98841e+06	1.75075e+06	1.85223e+06	2.47894e+06	1.83639e+06	2.95713e+06	1.40049e+06	1.37918e+06	1.42583e+06	1.68737e+06	1.27215e+06	1.21372e+06	1.35741e+06
Com_5874_pos	22(S)-Hydroxycholesterol	C27 H46 O2	402.348	11.234	403.355	No results	No results	Full match	None	None	None	None	1.80655e+06	142605	1.1915e+06	1.87144e+06	274620	2.9264e+06	1.73877e+06	950609	1.01334e+06	2.24545e+06	1.50808e+06	1.05226e+06	1.42526e+06
Com_5919_pos	2-(4-chlorophenyl)-5-(4-phenylbuta-1,3-dienyl)-2H-1,2,3,4-tetraazole	C17 H13 Cl N4	308.079	6.067	309.087	Invalid mass	No results	No results					1.65201e+06	1.21046e+06	3.3665e+06	3.41701e+06	1.75842e+06	2.25856e+06	2.45858e+06	3.12945e+06	1.3118e+06	1.8206e+06	1.45025e+06	1.55273e+06	1.51243e+06
Com_5943_pos	4-(cyclohexylmethyl)-6-(2-thienyl)-2,3-dihydropyridazin-3-one hydrate	C15 H18 N2 O S	296.1	4.773	297.107	Invalid mass	No results	No results					2.18156e+06	2.70282e+06	1.47192e+06	2.75656e+06	2.32914e+06	2.84606e+06	2.11022e+06	2.0052e+06	2.61474e+06	2.65308e+06	2.06264e+06	1.59016e+06	1.67749e+06
Com_5950_pos	Ethyl paraben	C9 H10 O3	166.061	5.426	167.068	No results	Invalid mass	No results	Benzenoids	Benzene and substituted derivatives	Benzoic acids and derivatives	p-Hydroxybenzoic acid alkyl esters	1.61161e+06	3.03413e+06	1.60565e+06	1.59939e+06	3.35426e+06	1.26435e+06	1.33432e+06	2.31006e+06	997746	1.5724e+06	1.30672e+06	1.43913e+06	1.44853e+06
Com_5980_pos	p-Hydroxybenzaldehyde	C7 H6 O2	122.037	7.436	123.044	No results	No results	Full match	Organic oxygen compounds	Organooxygen compounds	Carbonyl compounds	Hydroxybenzaldehydes	2.41395e+06	1.40721e+06	2.77837e+06	2.40992e+06	1.45606e+06	2.69687e+06	2.45444e+06	1.13332e+06	1.64497e+06	3.09762e+06	1.65638e+06	1.7458e+06	1.76785e+06
Com_6029_pos	gamma-Glutamylleucine	C11 H20 N2 O5	260.137	5.362	261.144	No results	Full match	Full match	Organic acids and derivatives	Carboxylic acids and derivatives	Amino acids, peptides, and analogues	Dipeptides	1.7755e+06	2.18579e+06	1.82006e+06	3.39808e+06	2.62493e+06	2.6716e+06	1.59405e+06	2.52794e+06	1.7276e+06	2.5169e+06	1.48076e+06	1.74188e+06	1.63744e+06
Com_6038_pos	2-methyl-2,3,4,5-tetrahydro-1,5-benzoxazepin-4-one	C10 H11 N O2	159.069	5.47	160.076	Invalid mass	No results	No results					2.31043e+06	3.6573e+06	2.03185e+06	2.39053e+06	1.98807e+06	1.84278e+06	2.05914e+06	2.53734e+06	1.09169e+06	1.5994e+06	1.4538e+06	1.81702e+06	1.60212e+06
Com_6090_pos	PC (14:0e/2:0)	C24 H50 N O7 P	495.333	9.136	496.34	No results	Full match	Full match	Lipids and lipid-like molecules	Glycerophospholipids	Glycerophosphocholines	Phosphocholines	234557	166467	173364	3.31023e+06	1.46501e+06	138328	176792	2.1415e+06	144650	266569	1.00863e+06	548971	813565
Com_6105_pos	5-[(8Z,11Z)-pentadeca-8,11-dien-1-yl]benzene-1,3-diol	C21 H32 O2	316.24	9.024	317.247	Full match	No results	Full match					2.39264e+06	935720	3.05123e+06	2.04401e+06	2.59168e+06	2.39143e+06	1.89068e+06	931387	1.31035e+06	2.42011e+06	964683	1.48309e+06	1.43564e+06
Com_6116_pos	6,6-dimethyl-4-piperidino-5,6-dihydro-2H-thiine-2-thione	C12 H19 N S2	241.095	4.775	242.102	Invalid mass	No results	No results					1.88945e+06	2.57915e+06	2.02848e+06	2.69375e+06	2.13404e+06	1.58401e+06	1.68569e+06	2.88977e+06	1.21271e+06	2.36146e+06	1.59952e+06	1.34226e+06	1.53168e+06
Com_6154_pos	4-morpholinobenzoic acid	C11 H13 N O3	207.089	5.398	208.096	Full match	No results	Full match					2.19196e+06	2.21607e+06	2.63583e+06	2.19273e+06	1.58179e+06	2.24586e+06	1.5975e+06	2.85246e+06	1.34535e+06	2.33523e+06	1.53823e+06	1.4046e+06	1.54983e+06
Com_6214_pos	(+/-)-Equol	C15 H14 O3	242.094	6.041	243.101	No results	No results	Full match	Phenylpropanoids and polyketides	Isoflavonoids	Isoflavans	Isoflavanols	2.21896e+06	943752	2.98848e+06	1.54004e+06	2.06345e+06	2.35389e+06	1.36e+06	1.20929e+06	1.29272e+06	2.18694e+06	1.73345e+06	1.46701e+06	1.45655e+06
Com_6221_pos	2-(3,4-dimethoxyphenyl)ethanamine	C10 H15 N O2	181.11	5.88	182.117	No results	No results	Full match					1.54599e+06	2.46219e+06	2.20909e+06	3.00796e+06	1.65317e+06	2.49239e+06	1.13963e+06	2.77686e+06	551737	1.71522e+06	1.38119e+06	1.36709e+06	1.52285e+06
Com_6365_pos	1-(2-furyl)pentane-1,4-dione	C9 H10 O3	188.047	5.417	189.054	Invalid mass	No results	No results					1.13055e+06	2.37016e+06	1.67821e+06	2.97473e+06	1.45017e+06	1.91043e+06	1.01488e+06	1.986e+06	684145	1.82843e+06	1.20759e+06	1.23089e+06	1.26654e+06
Com_6475_pos	Octopamine	C8 H11 N O2	153.079	5.41	154.087	No results	No results	Full match					1.20224e+06	3.05499e+06	1.2422e+06	2.22702e+06	773838	1.66324e+06	1.66173e+06	2.197e+06	971551	1.55766e+06	1.17584e+06	1.40473e+06	1.11613e+06
Com_6477_pos	4-methyl-6-phenyl-5,6-dihydro-2H-pyran-2-one	C12 H12 O2	188.084	6.914	189.091	Full match	Partial match	No results					1.60724e+06	968498	2.60407e+06	1.30743e+06	1.42918e+06	2.295e+06	1.72255e+06	817421	1.04955e+06	1.68034e+06	1.11891e+06	936779	1.0669e+06
Com_6602_pos	RNH	C16 H27 N9 O5	447.197	4.844	448.205	Invalid mass	No results	No results					1.10855e+06	935109	1.27558e+06	2.71829e+06	1.46904e+06	2.01101e+06	1.51136e+06	639459	1.45096e+06	988919	1.10182e+06	1.07814e+06	863314
Com_6623_pos	Dihydrokawain	C14 H16 O3	232.109	5.733	233.117	No results	Full match	No results	Phenylpropanoids and polyketides	Kavalactones	Not available	Kavalactones	1.34222e+06	1.52546e+06	2.5551e+06	1.86691e+06	1.29973e+06	1.28807e+06	1.13746e+06	1.85952e+06	520486	1.73006e+06	1.239e+06	1.10521e+06	858516
Com_6654_pos	alpha-Farnesene	C15 H24	204.188	9.034	205.195	No results	No results	Full match	Lipids and lipid-like molecules	Prenol lipids	Sesquiterpenoids	Sesquiterpenoids	1.0679e+06	510136	1.6245e+06	2.6668e+06	1.30764e+06	1.46959e+06	1.19509e+06	705702	949653	1.06036e+06	804884	892180	908368
Com_6669_pos	1-(4-nitrophenyl)piperidine	C11 H14 N2 O2	206.106	5.007	207.113	Full match	No results	No results					823111	1.14718e+06	1.38447e+06	1.69464e+06	1.10272e+06	2.15359e+06	804011	1.55225e+06	485988	1.12652e+06	882143	740438	713566
Com_6741_pos	Lysopa 16:0	C19 H39 O7 P	410.243	6.953	411.25	No results	No results	Full match	Lipids and lipid-like molecules	Glycerophospholipids	Glycerophosphates	1-acylglycerol-3-phosphates	1.6836e+06	2.79134e+06	549418	693306	1.54836e+06	906705	866875	653661	1.00932e+06	2.17388e+06	838293	991050	826749
Com_6851_pos	Sodium cholate	C24 H39 Na O5	430.269	6.331	431.276	No results	No results	Full match	Lipids and lipid-like molecules	Steroids and steroid derivatives	Bile acids, alcohols and derivatives	Trihydroxy bile acids, alcohols and derivatives	668253	2.67081e+06	775096	1.40164e+06	836808	726711	773415	926796	612403	1.11014e+06	859309	643223	775393
Com_6929_pos	N1-tetrahydrofuran-2-ylmethyl-2-cyanoacetamide	C8 H12 N2 O2	168.09	4.957	169.097	Full match	No results	Full match					1.10791e+06	2.58786e+06	1.44768e+06	1.51562e+06	976265	1.92491e+06	1.4564e+06	2.11063e+06	643507	1.68425e+06	970354	1.03217e+06	1.163e+06
Com_7037_pos	PE (17:1/17:1)	C39 H74 N O8 P	715.514	8.445	716.521	No results	Full match	No results	Lipids and lipid-like molecules	Glycerophospholipids	Glycerophosphoethanolamines	1-alkyl,2-acylglycerophosphoethanolamines	1.66302e+06	1.02755e+06	847824	579845	263658	1.13978e+06	520254	474848	1.18777e+06	723536	816437	761835	1.14996e+06
Com_7043_pos	WKK	C23 H36 N6 O4	920.564	6.307	461.289	Invalid mass	No results	No results					1.53692e+06	2.4415e+06	1.75161e+06	1.93505e+06	1.65525e+06	1.84461e+06	1.88789e+06	1.55975e+06	1.2064e+06	1.79071e+06	1.34937e+06	1.30266e+06	1.01965e+06
Com_7064_pos	4-(3,4-dimethylphenyl)-1-thia-4-azaspiro[4.5]decan-3-one	C16 H21 N O S	275.137	4.695	276.144	Invalid mass	No results	No results					1.13622e+06	2.4361e+06	1.24051e+06	1.37853e+06	1.0737e+06	1.37122e+06	1.17203e+06	1.61994e+06	769496	1.45421e+06	1.00525e+06	795496	1.25284e+06
Com_7085_pos	Vitamin A	C20 H30 O	286.229	9.739	287.236	No results	No results	Full match	Lipids and lipid-like molecules	Prenol lipids	Retinoids	Retinoids	1.06945e+06	807996	1.72301e+06	1.90212e+06	1.40242e+06	1.81137e+06	975499	1.0405e+06	996516	986870	929466	1.01176e+06	1.01475e+06
Com_7088_pos	(3,4-Dimethoxyphenyl)acetic acid	C10 H12 O4	196.071	4.951	197.078	No results	Invalid mass	No results	Benzenoids	Benzene and substituted derivatives	Methoxybenzenes	Dimethoxybenzenes	1.32054e+06	2.4075e+06	1.33309e+06	1.74805e+06	1.3902e+06	834681	1.15796e+06	1.59958e+06	678010	1.66495e+06	1.00664e+06	1.03083e+06	1.02144e+06
Com_7094_pos	Citicoline	C14 H26 N4 O11 P2	488.109	5.557	489.116	No results	No results	Full match	Nucleosides, nucleotides, and analogues	Pyrimidine nucleotides	Pyrimidine ribonucleotides	Pyrimidine ribonucleoside diphosphates	1.48991e+06	2.07004e+06	1.79759e+06	1.42645e+06	1.47941e+06	1.37952e+06	1.39499e+06	1.51031e+06	852335	1.98874e+06	934484	848351	1.1156e+06
Com_7166_pos	2-({2-oxo-2-[(2-oxo-3-azepanyl)amino]ethyl}sulfanyl)acetic acid	C10 H16 N2 O4 S	260.087	4.917	261.094	Invalid mass	No results	No results					359460	715409	513280	549189	196933	1.74154e+06	297524	647911	81225.3	703722	413582	381281	406237
Com_7205_pos	Riboflavin-5-phosphate	C17 H21 N4 O9 P	456.105	5.3	457.111	No results	No results	Full match	Nucleosides, nucleotides, and analogues	Flavin nucleotides	Not available	Flavin nucleotides	1.32481e+06	1.71869e+06	1.75258e+06	2.11605e+06	1.82321e+06	1.14045e+06	1.63887e+06	1.62977e+06	1.46437e+06	1.3092e+06	1.11257e+06	1.06508e+06	996156
Com_7207_pos	ELK	C17 H32 N4 O6	388.232	4.831	389.239	Full match	No results	No results					1.2662e+06	1.84899e+06	993821	2.04497e+06	1.21177e+06	1.04342e+06	1.2034e+06	1.19232e+06	808284	1.88949e+06	578230	916918	888549
Com_7221_pos	Phe-Pro	C14 H18 N2 O3	262.131	5.486	263.138	No results	No results	Full match	Organic acids and derivatives	Carboxylic acids and derivatives	Amino acids, peptides, and analogues	Dipeptides	436560	492075	792107	1.04622e+06	2.01667e+06	618332	1.01869e+06	885299	383274	446744	471435	457760	506742
Com_7231_pos	3-[(5-nitropyridin-2-yl)oxy]-1H-indazole	C12 H8 N4 O3	256.055	5.189	257.063	Invalid mass	No results	No results					1.52728e+06	1.87842e+06	315844	510875	431478	345830	394564	366202	1.14716e+06	1.22745e+06	542030	528630	593332
Com_7292_pos	Tyramine	C8 H11 N O	137.084	5.166	138.091	No results	No results	Full match	Benzenoids	Benzene and substituted derivatives	Phenethylamines	Phenethylamines	1.06778e+06	1.94526e+06	1.84485e+06	1.00956e+06	1.17744e+06	1.23595e+06	1.03102e+06	1.75764e+06	963029	1.82743e+06	1.0552e+06	970302	1.04197e+06
Com_7349_pos	Metanephrine	C10 H15 N O3	197.105	5.202	198.112	No results	No results	Full match	Benzenoids	Phenols	Methoxyphenols	Methoxyphenols	885424	1.32513e+06	1.20332e+06	1.71834e+06	913463	1.61156e+06	1.04874e+06	1.29709e+06	430489	954685	762703	743906	733288
Com_7392_pos	7-pentyl-9H-fluoren-2-yl 4-(pentyloxy)benzoate	C30 H34 O3	442.254	7.786	443.261	Invalid mass	No results	No results					1.06317e+06	539002	1.84461e+06	1.14693e+06	1.83044e+06	1.26621e+06	769035	935976	831586	1.11774e+06	844235	588911	598880
Com_7483_pos	Monolaurin	C15 H30 O4	312.17	8.763	313.177	Invalid mass	No results	No results					1.1012e+06	475166	1.03291e+06	1.09328e+06	1.22718e+06	1.50493e+06	892726	605492	1.01413e+06	954017	876871	645221	737399
Com_7496_pos	DL-2-(acetylamino)-3-phenylpropanoic acid	C11 H13 N O3	229.071	5.39	230.079	Invalid mass	No results	No results					1.34391e+06	1.03666e+06	1.28757e+06	986157	439980	798819	833652	1.40379e+06	574739	1.35613e+06	582810	706504	612522
Com_7517_pos	3-Indoleacrylic acid	C11 H9 N O2	187.063	5.494	188.071	No results	No results	Full match	Organic acids and derivatives	Carboxylic acids and derivatives	Amino acids, peptides, and analogues	N-acyl-alpha amino acids	865145	1.17401e+06	1.21072e+06	1.59336e+06	834433	863983	794910	1.61346e+06	663435	1.01622e+06	750844	865073	817006
Com_7521_pos	1-(6-hydroxy-4,7-dimethoxybenzo[b]furan-5-yl)ethan-1-one	C12 H12 O5	236.066	5.299	237.073	Invalid mass	No results	No results					1.01952e+06	1.96695e+06	263016	364428	159983	200007	159081	359800	115223	290848	195145	178259	162750
Com_7555_pos	(5-L-Glutamyl)-L-Amino Acid	C8 H14 N2 O5	218.09	1.42	219.097	No results	No results	Full match	Organic acids and derivatives	Carboxylic acids and derivatives	Amino acids, peptides, and analogues	N-acyl-alpha amino acids	683945	1.23742e+06	944450	1.77717e+06	1.08522e+06	1.16849e+06	765588	870484	941729	1.24321e+06	708865	777486	663708
Com_7618_pos	Gly-Tyr-Ala	C14 H19 N3 O5	309.132	4.754	310.139	No results	No results	Full match	Organic acids and derivatives	Carboxylic acids and derivatives	Amino acids, peptides, and analogues	Oligopeptides	813705	1.07624e+06	724273	1.72171e+06	1.4622e+06	1.27686e+06	825850	1.04524e+06	1.02999e+06	660515	1.0254e+06	777220	842876
Com_7670_pos	Dehydroepiandrosterone	C19 H28 O2	288.208	9.171	289.215	No results	No results	Full match	Lipids and lipid-like molecules	Steroids and steroid derivatives	Androstane steroids	Androgens and derivatives	448978	693326	1.31847e+06	1.68473e+06	1.56186e+06	1.18438e+06	1.17758e+06	282642	362152	1.15298e+06	755282	876870	697469
Com_7883_pos	dimethyl 2-(3-nitro-2-pyridyl)malonate	C10 H10 N2 O6	254.058	5.78	255.065	Invalid mass	No match	No results					964330	255273	1.40799e+06	259410	195606	929081	544557	155861	532846	1.09789e+06	517806	563552	535390
Com_7935_pos	2-(tert-butyl)-6,7-dimethoxy-4H-3,1-benzoxazin-4-one	C14 H17 N O4	263.115	5.362	264.122	Full match	No results	No results					887476	1.4026e+06	857639	1.42686e+06	879317	700587	717384	969046	403140	681995	571964	636505	766223
Com_8009_pos	Ala-Leu	C9 H18 N2 O3	202.131	4.026	203.138	No results	Full match	Full match	Organic acids and derivatives	Carboxylic acids and derivatives	Amino acids, peptides, and analogues	Dipeptides	522700	427382	700951	1.35422e+06	1.0533e+06	954704	354163	456558	552553	363790	502248	471724	543748
Com_8034_pos	N-Acetyl-D-tryptophan	C13 H14 N2 O3	246.1	5.355	247.108	No results	No results	Full match	Organic acids and derivatives	Carboxylic acids and derivatives	Amino acids, peptides, and analogues	N-acyl-alpha amino acids	796972	1.01995e+06	853592	1.33028e+06	802993	803911	727708	1.07763e+06	399009	873043	568531	573681	616426
Com_8038_pos	1-(4-hydroxyphenyl)propane-1,2-diol	C9 H12 O3	190.063	5.587	191.07	Invalid mass	No results	No results					445048	533164	396244	591852	443518	478490	565617	1.17293e+06	353290	460201	322996	368181	306695
Com_8124_pos	1-(4-methyl-2-morpholino-1,3-thiazol-5-yl)ethan-1-one	C10 H14 N2 O2 S	226.078	5.397	227.085	Full match	Invalid mass	No results					463488	597265	661580	1.04444e+06	604457	1.00976e+06	448532	477108	327671	422446	430877	346601	355282
Com_8578_pos	Taurocholic acid	C26 H45 N O7 S	515.292	7.05	516.299	No results	No results	Full match	Lipids and lipid-like molecules	Steroids and steroid derivatives	Bile acids, alcohols and derivatives	Trihydroxy bile acids, alcohols and derivatives	34839.5	41578	48296.3	38337.4	56285.6	123442	41891.1	29987.5	630898	89323.3	52476.1	53502.8	73290.2
Com_8653_pos	12(S)-HETE	C20 H32 O3	320.234	10.443	641.475	No results	No results	Full match	Lipids and lipid-like molecules	Fatty Acyls	Eicosanoids	Hydroxyeicosatetraenoic acids	339828	172598	276407	465377	243831	245099	384448	156796	183431	275968	178450	234584	154063
Com_8690_pos	2-Phenylglycine	C8 H9 N O2	151.064	5.579	152.071	No results	No results	Full match	Organic acids and derivatives	Carboxylic acids and derivatives	Amino acids, peptides, and analogues	Alpha amino acids	50658.2	69944.6	58899.3	59414.3	66491	233686	72280.2	66654.8	64117.8	90736.9	64939.3	60019.1	42846.6
Com_43_pos	Cer-NDS (d18:0/15:0)	C33 H67 N O3	525.512	10.386	526.52	No results	Full match	No results	Lipids and lipid-like molecules	Sphingolipids	Ceramides	Ceramides	6.71768e+08	8.19666e+08	6.01524e+08	2.74568e+07	7.67422e+08	2.03046e+08	3.90109e+08	8.72972e+08	7.08676e+08	4.1833e+08	5.18916e+08	3.0961e+08	3.2732e+08
Com_178_pos	Cer-NDS (d19:0/15:0)	C34 H69 N O3	539.528	11.264	540.536	No results	Full match	No results	Lipids and lipid-like molecules	Sphingolipids	Ceramides	Ceramides	1.23578e+08	6.75639e+07	4.32832e+07	3.79808e+06	7.77028e+07	1.52374e+08	1.24566e+08	2.30834e+08	2.23325e+08	1.0709e+08	1.25658e+08	1.46967e+08	1.0174e+08
Com_282_pos	Cer-NDS (d18:0/13:0)	C31 H63 N O3	497.481	11.258	498.488	No results	Full match	No results	Lipids and lipid-like molecules	Sphingolipids	Ceramides	Ceramides	1.12039e+08	3.61113e+07	3.18781e+06	5.74799e+07	8.07107e+07	9.23357e+07	1.4568e+08	1.17774e+08	7.75346e+07	5.35073e+07	8.34054e+07	5.79174e+07	6.14628e+07
Com_544_pos	10-Undecenoic acid	C11 H20 O2	184.146	6.423	185.153	No results	No results	Full match	Lipids and lipid-like molecules	Fatty Acyls	Fatty acids and conjugates	Medium-chain fatty acids	4.55604e+07	9.46107e+07	1.06371e+07	6.09375e+07	4.37094e+07	4.13846e+07	3.3538e+07	5.56307e+07	1.99712e+07	6.01417e+07	3.42225e+07	3.20608e+07	3.61484e+07
Com_717_pos	Cer-NDS (d17:0/15:0)	C32 H65 N O3	511.497	11.492	512.504	No results	Full match	No results	Lipids and lipid-like molecules	Sphingolipids	Ceramides	Ceramides	3.9537e+07	1.53865e+07	1.64751e+06	3.11749e+07	2.35038e+07	4.6339e+07	5.75803e+07	3.29931e+07	1.93127e+07	2.36453e+07	3.06954e+07	3.22181e+07	2.03914e+07
Com_1224_pos	3-[4-methyl-1-(2-methylpropanoyl)-3-oxocyclohexyl]butanoic acid	C15 H24 O4	290.149	6.008	291.156	Invalid mass	No results	No results					2.07486e+07	3.9245e+07	2.74438e+07	3.26609e+07	1.51022e+07	2.73512e+07	1.91296e+07	2.8117e+07	1.0668e+07	2.57021e+07	1.71664e+07	1.83449e+07	1.6214e+07
Com_1800_pos	gamma-Nonanolactone	C9 H16 O2	156.115	5.837	157.123	No results	No results	Full match	Organoheterocyclic compounds	Lactones	Gamma butyrolactones	Gamma butyrolactones	1.28009e+07	2.32589e+07	1.07235e+07	1.82874e+07	1.15342e+07	1.2492e+07	8.79274e+06	1.93623e+07	6.45034e+06	1.69396e+07	8.51019e+06	8.46736e+06	9.83153e+06
Com_2007_pos	N-Acetyl-L-leucine	C8 H15 N O3	173.105	1.467	174.112	No results	Full match	Full match	Organic acids and derivatives	Carboxylic acids and derivatives	Amino acids, peptides, and analogues	Leucine and derivatives	2.25113e+06	1.82461e+06	5.20711e+06	1.90352e+07	6.06694e+06	3.03398e+06	2.30186e+06	7.22459e+06	1.58968e+06	2.25176e+06	3.20737e+06	2.40028e+06	3.34845e+06
Com_2177_pos	LPE 18:0	C23 H48 N O7 P	481.317	10.169	482.324	No results	Full match	Full match	Lipids and lipid-like molecules	Glycerophospholipids	Glycerophosphoethanolamines	1-acyl-sn-glycero-3-phosphoethanolamines	5.17583e+06	5.40989e+06	1.14365e+07	1.70958e+07	1.15801e+07	8.6935e+06	3.62695e+06	6.49561e+06	2.29035e+06	1.02744e+07	6.1689e+06	5.78708e+06	5.41955e+06
Com_2427_pos	LPE 16:1	C21 H42 N O7 P	451.27	8.739	452.277	No results	Full match	No results	Lipids and lipid-like molecules	Glycerophospholipids	Glycerophosphoethanolamines	1-acyl-sn-glycero-3-phosphoethanolamines	8.81227e+06	2.54244e+06	8.67469e+06	9.9974e+06	1.41919e+07	4.13033e+06	5.24692e+06	1.17552e+07	2.67818e+06	6.29647e+06	4.20762e+06	4.31304e+06	4.15634e+06
Com_2447_pos	Asp-Phe methyl ester	C14 H18 N2 O5	294.121	5.247	295.129	No results	No results	Full match					8.71581e+06	1.05757e+07	5.4603e+06	9.0623e+06	8.21651e+06	1.19064e+07	8.29023e+06	6.39442e+06	7.64879e+06	9.13423e+06	8.52347e+06	5.35e+06	6.61219e+06
Com_3533_pos	4-Methylvaleric Acid	C6 H12 O2	116.084	5.892	117.091	No results	No results	Full match	Lipids and lipid-like molecules	Fatty Acyls	Fatty acids and conjugates	Hydroxy fatty acids	3.35836e+06	9.40583e+06	4.33053e+06	6.31769e+06	3.76127e+06	4.44656e+06	4.28426e+06	5.4552e+06	3.64552e+06	6.44494e+06	3.50758e+06	2.84943e+06	3.84437e+06
Com_3605_pos	Gly-Phe	C11 H14 N2 O3	222.1	5.234	223.108	No results	No results	Full match	Organic acids and derivatives	Carboxylic acids and derivatives	Amino acids, peptides, and analogues	Peptides	4.18712e+06	6.17172e+06	3.57927e+06	8.23367e+06	5.41906e+06	6.87697e+06	3.73902e+06	4.59796e+06	4.25117e+06	7.25332e+06	3.85422e+06	3.95714e+06	3.74142e+06
Com_3646_pos	Xanthurenic acid	C10 H7 N O4	205.038	5.13	206.045	No results	Full match	Full match	Organoheterocyclic compounds	Quinolines and derivatives	Quinoline carboxylic acids	Quinoline carboxylic acids	1.44707e+06	2.70713e+06	1.98373e+06	2.14141e+06	8.02308e+06	2.48324e+06	1.38592e+06	2.42636e+06	718016	2.54745e+06	1.8901e+06	1.67913e+06	2.04179e+06
Com_3798_pos	Lysopa 18:0	C21 H43 O7 P	438.273	5.866	439.281	No results	No results	Full match	Lipids and lipid-like molecules	Glycerophospholipids	Glycerophosphates	Monoalkylglycerophosphates	2.97503e+06	6.98515e+06	5.32499e+06	4.87192e+06	2.07368e+06	5.24875e+06	4.2195e+06	6.92608e+06	2.10713e+06	6.33784e+06	3.27495e+06	2.0871e+06	3.64999e+06
Com_4335_pos	L-Adrenaline	C9 H13 N O3	183.09	5.127	184.097	No results	No results	Full match	Benzenoids	Phenols	Benzenediols	Catechols	3.37947e+06	5.20203e+06	3.89184e+06	6.29436e+06	2.37202e+06	3.9596e+06	2.87511e+06	4.59198e+06	1.90278e+06	5.18371e+06	2.92916e+06	2.39615e+06	2.23727e+06
Com_4661_pos	Asp-Phe	C13 H16 N2 O5	280.106	5.276	281.114	No results	Full match	Full match	Organic acids and derivatives	Carboxylic acids and derivatives	Amino acids, peptides, and analogues	Peptides	2.2386e+06	6.01121e+06	2.90845e+06	3.55703e+06	1.53704e+06	3.79666e+06	2.19002e+06	2.11979e+06	2.76456e+06	3.12948e+06	2.0251e+06	1.29664e+06	1.82989e+06
Com_5924_pos	Pyridoxine	C8 H11 N O3	169.074	5.139	170.082	No results	No results	Full match	Organoheterocyclic compounds	Pyridines and derivatives	Pyridoxines	Pyridoxines	1.78436e+06	3.21352e+06	1.99398e+06	2.7503e+06	1.58847e+06	1.76339e+06	1.67874e+06	3.1288e+06	1.26981e+06	2.28767e+06	1.60778e+06	1.37527e+06	1.54651e+06
Com_7668_pos	Levodopa	C9 H11 N O4	197.069	5.185	198.076	No results	No results	Full match	None	None	None	None	722432	1.8179e+06	575401	1.30848e+06	738597	834579	696813	1.18786e+06	597559	767574	805645	745388	603555
