# Supplementary material for: Integrated multi-omics reveals the impact of ruminal keystone bacteria and microbial metabolites on average daily gain in Xuzhou cattle
Source: Microbiol Spectr. 2025 Jun 30;13(8):e00769-25. doi: 10.1128/spectrum.00769-25 (PMC12323375; doi:10.1128/spectrum.00769-25)
Supplement: Table S12 — The IncNodePurity of rumen microbiomes. [file spectrum.00769-25-s0007.xlsx]

## Sheet: Sheet1
Table S12: The IncNodePurity of rumen microbiomes
Feature	IncNodePurity
Victivallales_bacterium	0.00499913
Lentimicrobiaceae_bacterium	0.00496367
Spirochaetes_bacterium	0.00427456
Pseudomonas_cichorii	0.00367984
Lentisphaerae_bacterium_ADurb.Bin242	0.00345542
Victivallales_bacterium_CCUG_44730	0.00328787
Phocaeicola_coprocola	0.00326869
Bacteroides_sp._CAG:545	0.00317092
Betaproteobacteria_bacterium	0.00287009
Prevotella_sp._CAG:474	0.00245726
bacterium_ADurb.Bin431	0.0024089
Lachnospira_sp.	0.00233656
Staphylococcus_sp._DORA_6_22	0.00223851
Lentisphaeria_bacterium	0.00216621
Treponema_rectale	0.00204833
Acinetobacter_baumannii	0.00186032
Anaeroplasma_sp.	0.0018279
Bacteroides_sp.	0.0016529
Cichorium_endivia	0.00163448
Candidatus_Cloacimonetes_bacterium_ADurb.Bin117	0.00157743
Vogesella_fluminis	0.00144051
Muribaculaceae_bacterium	0.00138174
Alphaproteobacteria_bacterium	0.00136503
