# Supplementary material for: Integrated multi-omics reveals the impact of ruminal keystone bacteria and microbial metabolites on average daily gain in Xuzhou cattle
Source: Microbiol Spectr. 2025 Jun 30;13(8):e00769-25. doi: 10.1128/spectrum.00769-25 (PMC12323375; doi:10.1128/spectrum.00769-25)
Supplement: Table S13 — The IncNodePurity of rumen microbiomes. [file spectrum.00769-25-s0008.xlsx]

## Sheet: Sheet1
Table S13: The IncNodePurity of rumen microbiomes
Feature	IncNodePurity
Asp-Phe	0.009139
Gly-Phe	0.008211
gamma-Glutamyltyrosine	0.007317
N-Acetylaspartic-acid	0.004808
D&C Yellow 11	0.004365
Loxoprofen	0.004059
2_oxa-4-azatetracyclo[6.3.1.1~6,10~.0~1,5~]tridecan-3-one	0.003888
2-Deoxyinosine	0.002948
(5Z)-3-aminonon-5-enoic_acid	0.002494
LPE 12:0	0.00234
