# Supplementary material for: Integrated multi-omics reveals the impact of ruminal keystone bacteria and microbial metabolites on average daily gain in Xuzhou cattle
Source: Microbiol Spectr. 2025 Jun 30;13(8):e00769-25. doi: 10.1128/spectrum.00769-25 (PMC12323375; doi:10.1128/spectrum.00769-25)
Supplement: Table S14 — Results of daily weight gain of Xuzhou cattle population. [file spectrum.00769-25-s0009.xlsx]

## Sheet: Sheet1
Table S14: Results of daily weight gain of Xuzhou cattle population
Number	Gender	AGE	First test date	Last test date	Initial weight(KG)	Final weight (KG)	Average Daily Gain (KG)		Fattening form
1910	Female	22	2022-07-14	2023-01-10	258	376.033	0.6	0.590164	放牧/未育肥
2008	Female	24	2022-07-14	2023-01-10	271	355.672	0.4	0.423358	放牧/未育肥
2006	Female	26	2022-07-14	2023-01-10	255	348.023	0.5	0.465116	放牧/未育肥
2004	Female	24	2022-07-14	2023-01-10	278	362.722	0.4	0.423611	放牧/未育肥
2002	Female	25	2022-07-14	2023-01-10	275	359.848	0.4	0.424242	放牧/未育肥
2016	Female	23	2022-07-14	2023-01-10	330	435.556	0.5	0.527778	放牧/未育肥
1914	Female	20	2022-07-14	2023-01-10	222	334.088	0.6	0.56044	放牧/未育肥
1912	Female	20	2022-07-14	2023-01-10	218	325.027	0.5	0.535135	放牧/未育肥
1908	Female	20	2022-07-14	2023-01-10	216	315.029	0.5	0.495146	放牧/未育肥
1906	Female	32	2022-07-14	2023-01-10	304	382.933	0.4	0.394667	放牧/未育肥
1509	Female	24	2022-07-14	2023-01-10	132	265.051	0.7	0.665254	放牧/未育肥
2105	Male	24	2022-07-14	2023-01-10	409	532.529	0.6	0.617647	放牧/未育肥
2103	Male	24	2022-07-14	2023-01-10	475	622.059	0.7	0.735294	放牧/未育肥
2101	Male	25	2022-07-14	2023-01-10	600	747.059	0.7	0.735294	放牧/未育肥
2117	Male	21	2022-07-14	2023-01-10	271	418.222	0.7	0.736111	放牧/未育肥
2115	Male	22	2022-07-14	2023-01-10	253	368.309	0.6	0.576547	放牧/未育肥
2111	Male	22	2022-07-14	2023-01-10	186	302.612	0.6	0.583062	放牧/未育肥
2109	Male	22	2022-07-14	2023-01-10	198	329.596	0.7	0.65798	放牧/未育肥
2107	Male	22	2022-07-14	2023-01-10	195	312.264	0.6	0.586319	放牧/未育肥
2013	Male	24	2022-07-14	2023-01-10	520	617.143	0.5	0.485714	放牧/未育肥
2011	Male	24	2022-07-14	2023-01-10	467	614.234	0.7	0.73617	放牧/未育肥
